# Supplementary material for: Immunometabolic Network Interactions of the Kynurenine Pathway in Cutaneous Malignant Melanoma
Source: Front Oncol. 2020 Feb 3;10:51. doi: 10.3389/fonc.2020.00051 (PMC7017805; doi:10.3389/fonc.2020.00051)
Supplement: Supplementary file 2 [file Data_Sheet_1.zip]

Archive with 9 entries (9 files):
- Supplemental Table 10.xlsx
- Supplemental Table 2.xlsx
- Supplemental Table 3.xlsx
- Supplemental Table 4.xlsx
- Supplemental Table 5.xlsx
- Supplemental Table 6.xlsx
- Supplemental Table 7.xlsx
- Supplemental Table 8.xlsx
- Supplemental Table 9.xlsx
