# Supplementary material for: Immunometabolic Network Interactions of the Kynurenine Pathway in Cutaneous Malignant Melanoma
Source: Front Oncol. 2020 Feb 3;10:51. doi: 10.3389/fonc.2020.00051 (PMC7017805; doi:10.3389/fonc.2020.00051)
Supplement: Supplementary file 2 [file Data_Sheet_1.zip › Supplemental Table 10.xlsx]

## Sheet: Supplementary table 10
Supplementary table 10: KPMs profile of A375 and A375R 48 hourse cultured derived supernatant and lysate
	Tryptophan (nM)	Kynurenine (nM)	Kynurenic Acid (nM)	3-Hydroxy Kynurenine (nM)	3-HAA (nM)	Anthranilic Acid (nM)	Xanthurenic Acid (nM)
A37 Supernatant	15125.2	734.582	36.7196	12.2212	<LLOQ	48.6364	108.429
A375 Supernatant	13744.5	875.841	41.746	10.0803	<LLOQ	71.6057	112.44
A375 Supernatant	18639.2	716.571	38.9947	9.23283	<LLOQ	71.0952	91.0019
A375 Lysate	4038.8	55.6676	<LLOQ	<LLOQ	<LLOQ	<LLOQ	<LLOQ
A375 Lysate	4380.7	75.4563	<LLOQ	<LLOQ	<LLOQ	<LLOQ	<LLOQ
A375 Lysate	1761.73	<LLOQ	<LLOQ	<LLOQ	<LLOQ	<LLOQ	<LLOQ
A375+IFN Supernatant	23558.3	1005.33	39.418	8.25156	<LLOQ	<LLOQ	60.595
A375+IFN Supernatant	966.438	23662.6	68.8889	9.94648	<LLOQ	793.058	94.6478
A375+IFN Supernatant	25.4777	25199.6	127.989	12.6227	<LLOQ	2134.24	99.3146
A375+IFN Lysate	1754.24	333.814	<LLOQ	<LLOQ	<LLOQ	<LLOQ	<LLOQ
A375+IFN Lysate	17.7364	284.342	<LLOQ	<LLOQ	<LLOQ	<LLOQ	<LLOQ
A375+IFN Lysate	25.3307	137.704	<LLOQ	<LLOQ	<LLOQ	<LLOQ	<LLOQ
A375+TNF Supernatant	26697.2	807.877	34.2857	7.80553	<LLOQ	<LLOQ	64.5326
A375+TNF Supernatant	20863.6	894.573	38.6772	9.94648	<LLOQ	57.97	92.1686
A375+TNF Supernatant	19176.3	834.87	41.6402	9.99108	<LLOQ	150.139	98.7312
A375+TNF Lysate	2600.15	13.9769	<LLOQ	<LLOQ	<LLOQ	<LLOQ	<LLOQ
A375+TNF Lysate	392.847	<LLOQ	<LLOQ	<LLOQ	<LLOQ	<LLOQ	<LLOQ
A375+TNF Lysate	316.365	<LLOQ	<LLOQ	<LLOQ	<LLOQ	<LLOQ	<LLOQ
A375R Supernatant	13491.8	851.345	35.2381	11.3738	<LLOQ	18.8129	86.481
A375R Supernatant	13379.8	975.648	42.5926	11.8644	<LLOQ	40.3238	108.065
A375R 4 Supernatant	17907.9	823.775	40	10.3479	<LLOQ	49.5844	98.2937
A375R Lysate	3011.56	42.3631	<LLOQ	6.82426	<LLOQ	<LLOQ	<LLOQ
A375R Lysate	2665.26	28.5303	<LLOQ	<LLOQ	<LLOQ	<LLOQ	<LLOQ
A375R 4 Lysate	1734.39	<LLOQ	<LLOQ	<LLOQ	<LLOQ	<LLOQ	<LLOQ
A375R+IFN Supernatant	29296.9	1500.72	38.8889	8.74219	<LLOQ	<LLOQ	65.991
A375R+IFN Supernatant	<LLOQ	27777.1	70.3175	10.1249	<LLOQ	930.363	100.627
A375R+IFN Supernatant	697.991	26964.7	116.931	10.4371	<LLOQ	2002.92	97.7104
A375R+IFN Lysate	624.694	1547.07	<LLOQ	<LLOQ	<LLOQ	<LLOQ	<LLOQ
A375R+IFN Lysate	<LLOQ	232.373	<LLOQ	<LLOQ	<LLOQ	<LLOQ	<LLOQ
A375R+IFN Lysate	<LLOQ	199.424	<LLOQ	<LLOQ	<LLOQ	<LLOQ	<LLOQ
A375R+TNF Supernatant	28187.9	856.916	37.2487	7.22569	<LLOQ	<LLOQ	59.2096
A375R+TNF Supernatant	20988.8	1548.94	44.8677	10.2141	<LLOQ	112.367	100.117
A375R+TNF Supernatant	17832.3	2164.65	38.4656	9.41124	<LLOQ	306.694	85.6789
A375R+TNF Lysate	1765.16	76.1768	<LLOQ	<LLOQ	<LLOQ	<LLOQ	<LLOQ
A375R+TNF Lysate	425.674	16.4745	<LLOQ	<LLOQ	<LLOQ	<LLOQ	<LLOQ
A375R+TNF Lysate	207.741	<LLOQ	<LLOQ	<LLOQ	<LLOQ	<LLOQ	<LLOQ
Kyr/Trp
A375	A375R		A375+TNFα	A375R+TNFα
0.0485669	0.0631009		0.0631009	0.0304001
0.0637231	0.0729196		0.0729196	0.0737987
0.0384444	0.0460007		0.0460007	0.121389
