# Supplementary material for: Immunometabolic Network Interactions of the Kynurenine Pathway in Cutaneous Malignant Melanoma
Source: Front Oncol. 2020 Feb 3;10:51. doi: 10.3389/fonc.2020.00051 (PMC7017805; doi:10.3389/fonc.2020.00051)
Supplement: Supplementary file 2 [file Data_Sheet_1.zip › Supplemental Table 2.xlsx]

## Sheet: Supplementary table 2 
Supplementary table 2 : Clinical information of the TCGA melanoma cohort consists of 479 samples included I this study
Cancer Type Detailed	Cancer Type	Study ID	Patient ID	Sample ID	Mutated Genes	CNA Genes	With Mutation Data	With CNA Data	Mutation Count	Sample type id	Sample Type	Specimen Freezing Means	Time between clamping and freezing	Oct embedded	Time between excision and freezing	Other Sample ID	Vial number	Pathology report uuid	Longest Dimension	Specimen Collection Method	Specimen Current Weight	Days to Sample Collection.	Days to Sample Procurement	Initial Patient Weight	Is FFPE	Oncotree Code	Shortest Dimension	First Pathologic Diagnosis Biospecimen Acquisition Method Type	Pathology Report File Name	Specimen Second Longest Dimension	# of Samples Per Patient	Diagnosis Age	Person Gender	Race Category	Overall Survival Status	Tumor tissue site other	Overall Survival (Months)	Neoplasm American Joint Committee on Cancer Clinical Distant Metastasis M Stage	Disease Free (Months)	Neoplasm American Joint Committee on Cancer Clinical Primary Tumor T Stage	Disease Free Status	Tissue Source Site	International Classification of Diseases for Oncology, Third Edition ICD-O-3 Histology Code	International Classification of Diseases for Oncology, Third Edition ICD-O-3 Site Code	Ethnicity Category	Metastatic Site	Stage Other	Tumor Site	Neoplasm American Joint Committee on Cancer Clinical Regional Lymph Node N Stage
NA	NA	skcm_tcga	TCGA-3N-A9WB	TCGA-3N-A9WB-06	No	Yes	NO	YES	NA	6	Metastatic	NA	NA	FALSE	NA	5B0C4070-1E90-4562-85E3-96DD34444E29	A	773FA4D0-E15C-4138-A961-4F610C1DE2AA	NA	NA	NA	552	NA	90	NO	NA	NA	NA	TCGA-3N-A9WB.773FA4D0-E15C-4138-A961-4F610C1DE2AA.pdf	NA	1	71	Male	WHITE	DECEASED	NA	17.02	NA	16	NA	Recurred/Progressed	3N	8720-03-01	C44.5	NOT HISPANIC OR LATINO	Left Flank	NA	Trunk	NA
NA	NA	skcm_tcga	TCGA-3N-A9WC	TCGA-3N-A9WC-06	No	Yes	NO	YES	NA	6	Metastatic	NA	NA	FALSE	NA	788FFDC2-B4E0-4318-ABB9-FD6D8A0E6A66	A	DF472314-0643-473F-9233-EC77505148C7	NA	NA	NA	1709	NA	220	NO	NA	NA	NA	TCGA-3N-A9WC.DF472314-0643-473F-9233-EC77505148C7.pdf	NA	1	82	Male	WHITE	LIVING	NA	66.43	NA	56.01	NA	Recurred/Progressed	3N	8720-03-01	C77.3	NOT HISPANIC OR LATINO	NA	NA	Trunk	NA
Cutaneous Melanoma	Melanoma	skcm_tcga	TCGA-BF-A3DM	TCGA-BF-A3DM-01	Yes	No	YES	NO	388	1	Primary Tumor	NA	NA	TRUE	NA	FFDCB50D-0E00-49B1-AAF6-F3A920CBCACC	A	62947184-2FA4-4C16-B1DD-54C7C78293A7	NA	NA	NA	61	NA	210	NO	SKCM	NA	NA	TCGA-BF-A3DM.62947184-2FA4-4C16-B1DD-54C7C78293A7.pdf	NA	1	63	Male	WHITE	LIVING	NA	19.74	NA	19.74	NA	DiseaseFree	BF	8720-03-01	C44.9	NOT HISPANIC OR LATINO	NA	NA	Trunk	NA
NA	NA	skcm_tcga	TCGA-D3-A8GR	TCGA-D3-A8GR-06	No	Yes	NO	YES	NA	6	Metastatic	NA	NA	TRUE	NA	C098CD1D-1CFF-4A20-84C8-0FE9845A5C04	A	1C004953-8203-4865-8331-8C2A4224C129	NA	NA	NA	5145	NA	160	NO	NA	NA	NA	TCGA-D3-A8GR.1C004953-8203-4865-8331-8C2A4224C129.pdf	NA	1	54	Female	WHITE	DECEASED	NA	129.53	NA	124.01	NA	Recurred/Progressed	D3	8720-03-01	C17.9	NOT HISPANIC OR LATINO	Small Intestine	NA	Extremities	NA
NA	NA	skcm_tcga	TCGA-D3-A8GS	TCGA-D3-A8GS-06	No	Yes	NO	YES	NA	6	Metastatic	NA	NA	TRUE	NA	151FC76A-8A68-4856-9A70-E044395F9307	A	8D6DEB33-27CC-453A-8D79-F80AD386A6C6	NA	NA	NA	5986	NA	520	NO	NA	NA	NA	TCGA-D3-A8GS.8D6DEB33-27CC-453A-8D79-F80AD386A6C6.pdf	NA	1	52	Male	WHITE	DECEASED	NA	117.08	NA	93.56	NA	Recurred/Progressed	D3	8720-03-01	C17.9	NOT HISPANIC OR LATINO	Small bowel	NA	Trunk	NA
NA	NA	skcm_tcga	TCGA-D3-A8GV	TCGA-D3-A8GV-06	No	Yes	NO	YES	NA	6	Metastatic	NA	NA	TRUE	NA	3EF7C01A-128E-4C88-9FF6-C3C77C6E635D	A	FB1B3792-289C-4EC4-A08A-DD2CCDAAC218	NA	NA	NA	7259	NA	260	NO	NA	NA	NA	TCGA-D3-A8GV.FB1B3792-289C-4EC4-A08A-DD2CCDAAC218.pdf	NA	1	25	Male	WHITE	DECEASED	NA	167.58	NA	158.94	NA	Recurred/Progressed	D3	8720-03-01	C49.6	NOT HISPANIC OR LATINO	Back, soft tissue	NA	Extremities	NA
NA	NA	skcm_tcga	TCGA-D9-A148	TCGA-D9-A148-06	Yes	Yes	YES	YES	237	6	Metastatic	NA	NA	FALSE	NA	8F476CE5-CCCE-4CF6-8374-69F447F17008	A	5361D1E9-BC8D-44F6-BE42-63AA2DE70982	NA	NA	NA	4183	NA	230	NO	NA	NA	NA	TCGA-D9-A148.5361D1E9-BC8D-44F6-BE42-63AA2DE70982.pdf	NA	1	40	Male	WHITE	LIVING	NA	151.41	NA	143.36	NA	Recurred/Progressed	D9	8720-03-01	C50.9	NOT HISPANIC OR LATINO	NA	NA	Trunk	NA
NA	NA	skcm_tcga	TCGA-D9-A149	TCGA-D9-A149-06	Yes	Yes	YES	YES	202	6	Metastatic	NA	NA	FALSE	NA	864BD245-BA85-4D30-B44A-6FF29ECA10FF	A	AE78269F-A0EB-44DE-A8AF-CDE49CC7A63E	NA	NA	NA	1237	NA	230	NO	NA	NA	NA	TCGA-D9-A149.AE78269F-A0EB-44DE-A8AF-CDE49CC7A63E.pdf	NA	1	65	Female	WHITE	LIVING	NA	54.63	NA	42.38	NA	Recurred/Progressed	D9	8720-03-01	C44.9	NOT HISPANIC OR LATINO	NA	NA	Trunk	NA
NA	NA	skcm_tcga	TCGA-D9-A1JW	TCGA-D9-A1JW-06	Yes	Yes	YES	YES	748	6	Metastatic	NA	NA	FALSE	NA	65549283-35D4-4916-B990-BD714A63BB36	A	E532715E-CC41-4AFF-A783-BB3A02E53309	NA	NA	NA	273	NA	NA	NO	NA	NA	NA	TCGA-D9-A1JW.E532715E-CC41-4AFF-A783-BB3A02E53309.pdf	NA	1	82	Male	WHITE	LIVING	NA	3.65	NA	0.33	NA	Recurred/Progressed	D9	8720-03-01	C77.0	NOT HISPANIC OR LATINO	NA	NA	Head and Neck	NA
NA	NA	skcm_tcga	TCGA-D9-A1JX	TCGA-D9-A1JX-06	Yes	Yes	YES	YES	160	6	Metastatic	NA	NA	FALSE	NA	24A6A89E-4FA9-4245-BB7F-C28C9385AE0F	A	696460B6-BF6C-456E-873F-D99A95FEBFA0	NA	NA	NA	329	NA	220	NO	NA	NA	NA	TCGA-D9-A1JX.696460B6-BF6C-456E-873F-D99A95FEBFA0.pdf	NA	1	80	Female	WHITE	DECEASED	NA	7.1	NA	6.41	NA	Recurred/Progressed	D9	8720-03-01	C77.4	NOT HISPANIC OR LATINO	NA	NA	Extremities	NA
NA	NA	skcm_tcga	TCGA-D9-A1X3	TCGA-D9-A1X3-06	No	Yes	NO	YES	NA	6	Metastatic	NA	NA	FALSE	NA	989C7C90-4017-4395-AD7B-4FB221370028	A	E9DE4FCE-52CD-42FA-B20D-7DEB0F2B3BEE	NA	NA	NA	217	NA	210	NO	NA	NA	NA	TCGA-D9-A1X3.E9DE4FCE-52CD-42FA-B20D-7DEB0F2B3BEE.pdf	NA	2	63	Male	WHITE	LIVING	NA	18.1	NA	18.1	NA	DiseaseFree	D9	8720-03-01	C44.9	NOT HISPANIC OR LATINO	NA	NA	Extremities	NA
Cutaneous Melanoma	Melanoma	skcm_tcga	TCGA-D9-A1X3	TCGA-D9-A1X3-01	Yes	No	YES	NO	41	NA	NA	NA	NA	NA	NA	NA	NA	NA	NA	NA	NA	NA	NA	NA	NA	SKCM	NA	NA	NA	NA	2	63	Male	WHITE	LIVING	NA	18.1	NA	18.1	NA	DiseaseFree	D9	8720-03-01	C44.9	NOT HISPANIC OR LATINO	NA	NA	Extremities	NA
NA	NA	skcm_tcga	TCGA-D9-A3Z1	TCGA-D9-A3Z1-06	Yes	Yes	YES	YES	408	6	Metastatic	NA	NA	FALSE	NA	37FDD3A3-9035-404D-971D-F4E326E10AD2	A	88D7BFE1-8B3C-451A-A901-9B0C3C9D0A28	NA	NA	NA	370	NA	190	NO	NA	NA	NA	TCGA-D9-A3Z1.88D7BFE1-8B3C-451A-A901-9B0C3C9D0A28.pdf	NA	1	66	Male	WHITE	DECEASED	NA	15.37	NA	11.01	NA	Recurred/Progressed	D9	8720-03-01	C77.3	NOT HISPANIC OR LATINO	NA	NA	NA	NA
Cutaneous Melanoma	Melanoma	skcm_tcga	TCGA-BF-A3DN	TCGA-BF-A3DN-01	Yes	No	YES	NO	76	1	Primary Tumor	NA	NA	TRUE	NA	D5D00662-3E0C-47EB-A07D-E1B064576323	A	4CBF8716-B8CC-4A4C-8ACC-59F0AF1A7A79	NA	NA	NA	177	NA	160	NO	SKCM	NA	NA	TCGA-BF-A3DN.4CBF8716-B8CC-4A4C-8ACC-59F0AF1A7A79.pdf	NA	1	81	Female	WHITE	LIVING	NA	23.55	NA	23.55	NA	DiseaseFree	BF	8720-03-01	C44.9	HISPANIC OR LATINO	NA	NA	Extremities	NA
NA	NA	skcm_tcga	TCGA-D9-A3Z3	TCGA-D9-A3Z3-06	Yes	Yes	YES	YES	116	6	Metastatic	NA	NA	FALSE	NA	2515AFC4-CAC0-45AC-9C1B-843C7B000366	A	29C111B1-5E65-4CCE-A513-D40CF02069E9	NA	NA	NA	122	NA	80	NO	NA	NA	NA	TCGA-D9-A3Z3.29C111B1-5E65-4CCE-A513-D40CF02069E9.pdf	NA	1	39	Female	WHITE	LIVING	NA	22.27	NA	22.27	NA	DiseaseFree	D9	8720-03-01	C77.3	NOT HISPANIC OR LATINO	NA	NA	NA	NA
Cutaneous Melanoma	Melanoma	skcm_tcga	TCGA-D9-A3Z4	TCGA-D9-A3Z4-01	Yes	No	YES	NO	126	1	Primary Tumor	NA	NA	FALSE	NA	EB7F4F8A-97FF-41AA-8471-7F7FFFE1E225	A	48B52D74-74EA-43BE-918A-4A4E3BDB76B7	NA	NA	NA	112	NA	160	NO	SKCM	NA	NA	TCGA-D9-A3Z4.48B52D74-74EA-43BE-918A-4A4E3BDB76B7.pdf	NA	1	54	Male	WHITE	DECEASED	NA	17.05	NA	6.31	NA	Recurred/Progressed	D9	8720-03-01	C44.6	NOT HISPANIC OR LATINO	NA	NA	NA	NA
Melanoma	Melanoma	skcm_tcga	TCGA-D9-A4Z2	TCGA-D9-A4Z2-01	Yes	No	YES	NO	24	1	Primary Tumor	NA	NA	FALSE	NA	2EEA0538-E9EF-4CE7-B88E-17A8D4DFB2D6	A	FEA752ED-7670-4D44-8402-009CF8356C44	NA	NA	NA	66	NA	160	NO	MEL	NA	NA	TCGA-D9-A4Z2.FEA752ED-7670-4D44-8402-009CF8356C44.pdf	NA	1	50	Male	WHITE	DECEASED	[Not Applicable]|[Not Applicable]	6.24	NA	2.63	NA	Recurred/Progressed	D9	8721-03-01	C44.5	NOT HISPANIC OR LATINO	NA	NA	Trunk|Extremities	NA
Melanoma	Melanoma	skcm_tcga	TCGA-D9-A4Z3	TCGA-D9-A4Z3-01	Yes	No	YES	NO	683	1	Primary Tumor	NA	NA	FALSE	NA	1EA2980F-8D39-43D1-BB72-126F25825F5C	A	9B96B7FD-D3BA-42C8-A0C6-1C93C48F4BB2	NA	NA	NA	16	NA	170	NO	MEL	NA	NA	TCGA-D9-A4Z3.9B96B7FD-D3BA-42C8-A0C6-1C93C48F4BB2.pdf	NA	1	73	Female	WHITE	LIVING	NA	16.59	NA	3.29	NA	Recurred/Progressed	D9	8721-03-01	C44.6	NOT HISPANIC OR LATINO	NA	NA	Extremities	NA
Cutaneous Melanoma	Melanoma	skcm_tcga	TCGA-D9-A4Z5	TCGA-D9-A4Z5-01	Yes	No	YES	NO	71	1	Primary Tumor	NA	NA	FALSE	NA	FEB84780-62C9-4FDF-BAF3-AE9FF4E072BA	A	93502F24-F9FE-4978-811E-E3B7F47A7BF0	NA	NA	NA	38	NA	160	NO	SKCM	NA	NA	TCGA-D9-A4Z5.93502F24-F9FE-4978-811E-E3B7F47A7BF0.pdf	NA	1	68	Male	WHITE	LIVING	NA	7.16	NA	7.16	NA	DiseaseFree	D9	8720-03-01	C30.0	NOT HISPANIC OR LATINO	NA	NA	Head and Neck	NA
NA	NA	skcm_tcga	TCGA-D9-A4Z6	TCGA-D9-A4Z6-06	No	Yes	NO	YES	NA	6	Metastatic	NA	NA	FALSE	NA	335A4206-A340-481E-9E37-365A45CD420B	A	27F7E39C-039F-4CDA-99DA-191E6E7FE843	NA	NA	NA	234	NA	140	NO	NA	NA	NA	TCGA-D9-A4Z6.27F7E39C-039F-4CDA-99DA-191E6E7FE843.pdf	NA	1	54	Male	WHITE	DECEASED	NA	18.43	NA	7	NA	Recurred/Progressed	D9	8720-03-01	C77.3	NOT HISPANIC OR LATINO	NA	NA	Trunk	NA
NA	NA	skcm_tcga	TCGA-D9-A6E9	TCGA-D9-A6E9-06	Yes	Yes	YES	YES	168	6	Metastatic	NA	NA	TRUE	NA	C49071F2-2882-4015-8605-0591E9BA2672	A	C715D5BB-268B-4F22-8BA3-85E8F65A383B	NA	NA	NA	23	NA	220	NO	NA	NA	NA	TCGA-D9-A6E9.C715D5BB-268B-4F22-8BA3-85E8F65A383B.pdf	NA	1	75	Female	WHITE	LIVING	NA	9.89	NA	9.89	NA	DiseaseFree	D9	8720-03-01	C77.4	NOT HISPANIC OR LATINO	NA	NA	Extremities	NA
NA	NA	skcm_tcga	TCGA-D9-A6EA	TCGA-D9-A6EA-06	Yes	Yes	YES	YES	546	6	Metastatic	NA	NA	TRUE	NA	BA2A173A-96F0-415A-AC8D-9AD6480317E8	A	78D2592F-845C-4A33-AC8B-48C109E4D50B	NA	NA	NA	478	NA	270	NO	NA	NA	NA	TCGA-D9-A6EA.78D2592F-845C-4A33-AC8B-48C109E4D50B.pdf	NA	1	70	Male	WHITE	LIVING	NA	25.16	NA	25.16	NA	DiseaseFree	D9	8720-03-01	C77.3	NOT HISPANIC OR LATINO	NA	NA	Trunk	NA
NA	NA	skcm_tcga	TCGA-D9-A6EC	TCGA-D9-A6EC-06	Yes	Yes	YES	YES	3890	6	Metastatic	NA	NA	TRUE	NA	BB810D5B-D665-4E01-857D-2F87C153828D	A	57FE7B94-1751-417D-8D31-25F06A952E71	NA	NA	NA	1716	NA	330	NO	NA	NA	NA	TCGA-D9-A6EC.57FE7B94-1751-417D-8D31-25F06A952E71.pdf	NA	1	56	Male	WHITE	LIVING	NA	77.5	NA	77.5	NA	DiseaseFree	D9	8720-03-01	C77.3	NOT HISPANIC OR LATINO	NA	NA	Trunk	NA
NA	NA	skcm_tcga	TCGA-D9-A6EG	TCGA-D9-A6EG-06	Yes	No	YES	YES	74	6	Metastatic	NA	NA	TRUE	NA	D19F9031-9D64-4AE2-A4E9-2FB7320FBD8D	A	13D80C78-FF04-4168-8592-CAC94E7EE1DA	NA	NA	NA	457	NA	70	NO	NA	NA	NA	TCGA-D9-A6EG.13D80C78-FF04-4168-8592-CAC94E7EE1DA.pdf	NA	1	56	Male	WHITE	DECEASED	NA	22.93	NA	13.07	NA	Recurred/Progressed	D9	8720-03-01	C49.9	NOT HISPANIC OR LATINO	NA	NA	Trunk	NA
Cutaneous Melanoma	Melanoma	skcm_tcga	TCGA-BF-A5EO	TCGA-BF-A5EO-01	Yes	No	YES	NO	516	1	Primary Tumor	NA	NA	TRUE	NA	6365698E-E3BF-4A9F-9361-A5F18488BF1A	A	FD5F5903-7586-4388-970A-36FBE8AE473D	NA	NA	NA	134	NA	14	NO	SKCM	NA	NA	TCGA-BF-A5EO.FD5F5903-7586-4388-970A-36FBE8AE473D.pdf	NA	1	65	Male	WHITE	LIVING	NA	23.09	NA	23.09	NA	DiseaseFree	BF	8720-03-01	C44.5	NOT HISPANIC OR LATINO	NA	NA	Trunk	NA
NA	NA	skcm_tcga	TCGA-DA-A1HV	TCGA-DA-A1HV-06	Yes	Yes	YES	YES	1128	6	Metastatic	NA	NA	TRUE	NA	A6344B9C-EDBD-4CA7-9226-2452BF4C1E85	A	4FC1592D-0BF9-4658-A498-E4F18C2EFE08	NA	NA	NA	893	NA	320	NO	NA	NA	NA	TCGA-DA-A1HV.4FC1592D-0BF9-4658-A498-E4F18C2EFE08.pdf	NA	1	75	Female	WHITE	LIVING	NA	76.51	NA	28.45	NA	Recurred/Progressed	DA	8720-03-01	C77.9	NOT HISPANIC OR LATINO	NA	NA	Regional Lymph Node	NA
NA	NA	skcm_tcga	TCGA-DA-A1HW	TCGA-DA-A1HW-06	Yes	Yes	YES	YES	270	6	Metastatic	NA	NA	TRUE	NA	0CB9BC8F-475B-4FED-9CC0-D1B29E9F178B	A	B0F2FD1C-03C7-49BF-BD36-EFCC1E205D79	NA	NA	NA	611	NA	90	NO	NA	NA	NA	TCGA-DA-A1HW.B0F2FD1C-03C7-49BF-BD36-EFCC1E205D79.pdf	NA	1	37	Female	WHITE	DECEASED	NA	36.01	NA	27.99	NA	Recurred/Progressed	DA	8720-03-01	C77.9	NOT HISPANIC OR LATINO	NA	NA	Trunk	NA
NA	NA	skcm_tcga	TCGA-DA-A1HY	TCGA-DA-A1HY-06	Yes	Yes	YES	YES	617	6	Metastatic	NA	NA	TRUE	NA	12590302-AB64-4652-88DD-CBBF5091E1C1	A	ACCF42A2-F4C6-4B69-AF2B-BF158D58900C	NA	NA	NA	2971	NA	90	NO	NA	NA	NA	TCGA-DA-A1HY.ACCF42A2-F4C6-4B69-AF2B-BF158D58900C.pdf	NA	1	42	Male	WHITE	LIVING	NA	144.78	NA	144.78	NA	DiseaseFree	DA	8720-03-01	C77.9	NOT HISPANIC OR LATINO	NA	NA	Extremities	NA
NA	NA	skcm_tcga	TCGA-DA-A1I0	TCGA-DA-A1I0-06	Yes	Yes	YES	YES	414	6	Metastatic	NA	NA	TRUE	NA	A9D95B44-6CC8-44E2-8144-DF57AC0AA742	A	9221E424-4B17-4C47-8E62-8E6B588E8770	NA	NA	NA	1010	NA	130	NO	NA	NA	NA	TCGA-DA-A1I0.9221E424-4B17-4C47-8E62-8E6B588E8770.pdf	NA	1	63	Male	WHITE	DECEASED	NA	20.37	NA	19.68	NA	Recurred/Progressed	DA	8720-03-01	C44.9	NOT HISPANIC OR LATINO	NA	NA	Trunk	NA
NA	NA	skcm_tcga	TCGA-DA-A1I1	TCGA-DA-A1I1-06	Yes	Yes	YES	YES	332	6	Metastatic	NA	NA	TRUE	NA	75B7799B-4AA0-475C-B92A-E7A1C9419645	A	3B67C83B-2998-4A34-A1FE-96D6EB776636	NA	NA	NA	5332	NA	150	NO	NA	NA	NA	TCGA-DA-A1I1.3B67C83B-2998-4A34-A1FE-96D6EB776636.pdf	NA	1	55	Male	WHITE	LIVING	NA	222.34	NA	183.67	NA	Recurred/Progressed	DA	8720-03-01	C44.9	NOT HISPANIC OR LATINO	NA	NA	Regional Cutaneous or Subcutaneous Tissue (includes satellite and in-transit metastasis)	NA
NA	NA	skcm_tcga	TCGA-DA-A1I2	TCGA-DA-A1I2-06	Yes	Yes	YES	YES	106	6	Metastatic	NA	NA	TRUE	NA	1E373C9C-DDB0-4C77-87AF-468EE586F998	A	7F6F7F9F-CDE1-4129-8161-B87F78029488	NA	NA	NA	5332	NA	170	NO	NA	NA	NA	TCGA-DA-A1I2.7F6F7F9F-CDE1-4129-8161-B87F78029488.pdf	NA	1	45	Male	WHITE	DECEASED	NA	176.41	NA	174.28	NA	Recurred/Progressed	DA	8720-03-01	C77.9	NOT HISPANIC OR LATINO	NA	NA	Trunk	NA
NA	NA	skcm_tcga	TCGA-DA-A1I4	TCGA-DA-A1I4-06	Yes	Yes	YES	YES	225	6	Metastatic	NA	NA	TRUE	NA	59CC09E5-B474-4301-995C-A1D998770906	A	2E4DF07F-4B5A-4CCA-A824-D6FE54D82B0F	NA	NA	NA	1528	NA	80	NO	NA	NA	NA	TCGA-DA-A1I4.2E4DF07F-4B5A-4CCA-A824-D6FE54D82B0F.pdf	NA	1	51	Male	WHITE	DECEASED	NA	35.91	NA	29.2	NA	Recurred/Progressed	DA	8720-03-01	C44.9	NOT HISPANIC OR LATINO	NA	NA	Trunk	NA
NA	NA	skcm_tcga	TCGA-DA-A1I5	TCGA-DA-A1I5-06	Yes	Yes	YES	YES	377	6	Metastatic	NA	NA	TRUE	NA	378ABE14-B9FB-4D03-9287-7ECA9C0B8368	A	C10C801B-11B3-4F10-92B3-306806FBC6EA	NA	NA	NA	2671	NA	110	NO	NA	NA	NA	TCGA-DA-A1I5.C10C801B-11B3-4F10-92B3-306806FBC6EA.pdf	NA	1	27	Female	WHITE	LIVING	NA	134.92	NA	134.92	NA	DiseaseFree	DA	8720-03-01	C44.9	NOT HISPANIC OR LATINO	bone(ulna)	NA	Head and Neck	NA
NA	NA	skcm_tcga	TCGA-DA-A1I7	TCGA-DA-A1I7-06	Yes	Yes	YES	YES	370	6	Metastatic	NA	NA	TRUE	NA	75633AC0-2F77-486E-BA9B-BCEA02CD7DC4	A	430B9506-DAC2-472F-B051-3B542F2D5243	NA	NA	NA	1267	NA	150	NO	NA	NA	NA	TCGA-DA-A1I7.430B9506-DAC2-472F-B051-3B542F2D5243.pdf	NA	1	62	Male	WHITE	LIVING	NA	88.8	NA	24.8	NA	Recurred/Progressed	DA	8720-03-01	C44.9	NOT HISPANIC OR LATINO	NA	NA	Regional Cutaneous or Subcutaneous Tissue (includes satellite and in-transit metastasis)	NA
NA	NA	skcm_tcga	TCGA-DA-A1I8	TCGA-DA-A1I8-06	Yes	Yes	YES	YES	145	6	Metastatic	NA	NA	TRUE	NA	53F3FC7C-3B45-4516-9749-776E039318AA	A	C0A87BE5-E61F-4E46-B1F5-FB0571454CE8	NA	NA	NA	2069	NA	210	NO	NA	NA	NA	TCGA-DA-A1I8.C0A87BE5-E61F-4E46-B1F5-FB0571454CE8.pdf	NA	1	63	Female	WHITE	DECEASED	NA	53.88	NA	42.97	NA	Recurred/Progressed	DA	8720-03-01	C44.9	NOT HISPANIC OR LATINO	NA	NA	Extremities	NA
Cutaneous Melanoma	Melanoma	skcm_tcga	TCGA-BF-A5EP	TCGA-BF-A5EP-01	Yes	No	YES	NO	143	1	Primary Tumor	NA	NA	TRUE	NA	D228F301-0901-41C9-AFC1-C0FC5A5279F4	A	83D63B00-735C-492C-ACF2-697DAA5FB55E	NA	NA	NA	131	NA	310	NO	SKCM	NA	NA	TCGA-BF-A5EP.83D63B00-735C-492C-ACF2-697DAA5FB55E.pdf	NA	1	75	Female	WHITE	LIVING	NA	11.01	NA	11.01	NA	DiseaseFree	BF	8720-03-01	C44.5	NOT HISPANIC OR LATINO	NA	NA	Trunk	NA
NA	NA	skcm_tcga	TCGA-DA-A1IA	TCGA-DA-A1IA-06	Yes	Yes	YES	YES	281	6	Metastatic	NA	NA	TRUE	NA	2C0AD788-08CC-490E-8080-FB678826EF1E	A	A8C5B4DF-C8BD-43FF-9613-04942F68DCAB	NA	NA	NA	2074	NA	280	NO	NA	NA	NA	TCGA-DA-A1IA.A8C5B4DF-C8BD-43FF-9613-04942F68DCAB.pdf	NA	1	32	Female	WHITE	DECEASED	NA	65.87	NA	NA	NA	NA	DA	8720-03-01	C71.1	NOT HISPANIC OR LATINO	brain	NA	Extremities	NA
NA	NA	skcm_tcga	TCGA-DA-A1IB	TCGA-DA-A1IB-06	Yes	No	YES	YES	25	6	Metastatic	NA	NA	TRUE	NA	E6019993-7537-4368-A2A2-60458EB94AE7	A	F717BD5E-0E66-4DE9-930C-68BB7E3AB8E7	NA	NA	NA	119	NA	110	NO	NA	NA	NA	TCGA-DA-A1IB.F717BD5E-0E66-4DE9-930C-68BB7E3AB8E7.pdf	NA	1	69	Female	WHITE	DECEASED	NA	40.57	NA	7.98	NA	Recurred/Progressed	DA	8720-03-01	C77.9	NOT HISPANIC OR LATINO	NA	NA	Extremities	NA
NA	NA	skcm_tcga	TCGA-DA-A1IC	TCGA-DA-A1IC-06	Yes	No	YES	YES	791	6	Metastatic	NA	NA	TRUE	NA	B9FDDA29-EBD4-4B0B-A8DA-555BA05D3567	A	74F640BD-4FC1-469B-9089-B7E3C04EA671	NA	NA	NA	1929	NA	200	NO	NA	NA	NA	TCGA-DA-A1IC.74F640BD-4FC1-469B-9089-B7E3C04EA671.pdf	NA	1	81	Male	WHITE	DECEASED	NA	68.04	NA	63.4	NA	Recurred/Progressed	DA	8720-03-01	C49.9	NOT HISPANIC OR LATINO	NA	NA	Extremities	NA
NA	NA	skcm_tcga	TCGA-DA-A3F2	TCGA-DA-A3F2-06	Yes	No	YES	YES	9	6	Metastatic	NA	NA	TRUE	NA	BAC97B75-DB2A-4DDB-8214-8D3931173385	A	557E3055-9BFB-4849-AD98-E6D6510FAA42	NA	NA	NA	534	NA	140	NO	NA	NA	NA	TCGA-DA-A3F2.557E3055-9BFB-4849-AD98-E6D6510FAA42.pdf	NA	1	55	Male	WHITE	DECEASED	NA	33.9	NA	14.13	NA	Recurred/Progressed	DA	8720-03-01	C49.6	NOT HISPANIC OR LATINO	NA	NA	Trunk	NA
NA	NA	skcm_tcga	TCGA-DA-A3F3	TCGA-DA-A3F3-06	Yes	Yes	YES	YES	269	6	Metastatic	NA	NA	TRUE	NA	F818321C-6356-4C43-9109-6D873AA6B417	A	66035FA9-7600-46C5-A5F5-CBD1CC1C1AD4	NA	NA	NA	353	NA	250	NO	NA	NA	NA	TCGA-DA-A3F3.66035FA9-7600-46C5-A5F5-CBD1CC1C1AD4.pdf	NA	1	52	Male	WHITE	DECEASED	NA	10.48	NA	NA	NA	NA	DA	8720-03-01	C77.0	NOT HISPANIC OR LATINO	NA	NA	Regional Lymph Node	NA
NA	NA	skcm_tcga	TCGA-DA-A3F5	TCGA-DA-A3F5-06	Yes	Yes	YES	YES	297	6	Metastatic	NA	NA	TRUE	NA	2BB3C2AB-E9B9-4A12-916A-A9D3105A4D60	A	7F4353B8-A593-4795-BB6A-BBB8C9F2BE9C	NA	NA	NA	6217	NA	260	NO	NA	NA	NA	TCGA-DA-A3F5.7F4353B8-A593-4795-BB6A-BBB8C9F2BE9C.pdf	NA	1	45	Male	WHITE	DECEASED	NA	225.79	NA	224.74	NA	Recurred/Progressed	DA	8720-03-01	C77.0	NOT HISPANIC OR LATINO	NA	NA	Trunk	NA
NA	NA	skcm_tcga	TCGA-DA-A3F8	TCGA-DA-A3F8-06	Yes	Yes	YES	YES	995	6	Metastatic	NA	NA	TRUE	NA	018CF360-90D7-4695-BB9E-EA22D4BF8EDA	A	7FA3301F-4D8C-4785-BC7A-83A5C8080C46	NA	NA	NA	141	NA	280	NO	NA	NA	NA	TCGA-DA-A3F8.7FA3301F-4D8C-4785-BC7A-83A5C8080C46.pdf	NA	1	39	Male	WHITE	LIVING	NA	43.33	NA	43.33	NA	DiseaseFree	DA	8720-03-01	C77.0	NOT HISPANIC OR LATINO	NA	NA	Head and Neck	NA
NA	NA	skcm_tcga	TCGA-DA-A95V	TCGA-DA-A95V-06	No	Yes	NO	YES	NA	6	Metastatic	NA	NA	TRUE	NA	B1F7CA34-6CDF-40FE-A9A1-34F232AEB5A9	A	0BCAC5F8-C578-4AF2-96AD-E632A5D92470	NA	NA	NA	1799	NA	100	NO	NA	NA	NA	TCGA-DA-A95V.0BCAC5F8-C578-4AF2-96AD-E632A5D92470.pdf	NA	1	83	Female	WHITE	LIVING	NA	72.04	NA	72.04	NA	DiseaseFree	DA	8720-03-01	C77.0	NOT HISPANIC OR LATINO	Right neck	NA	Head and Neck	NA
NA	NA	skcm_tcga	TCGA-DA-A95W	TCGA-DA-A95W-06	No	Yes	NO	YES	NA	6	Metastatic	NA	NA	TRUE	NA	8BFF70BC-DB28-4A2E-AAD1-E17C30D2D8D1	A	9BCAE0D2-7454-4CCD-9850-5260ED6A192C	NA	NA	NA	742	NA	550	NO	NA	NA	NA	TCGA-DA-A95W.9BCAE0D2-7454-4CCD-9850-5260ED6A192C.pdf	NA	1	52	Male	WHITE	LIVING	NA	37.32	NA	37.32	NA	DiseaseFree	DA	8720-03-01	C77.0	NA	NA	NA	Regional Lymph Node	NA
NA	NA	skcm_tcga	TCGA-DA-A95X	TCGA-DA-A95X-06	No	Yes	NO	YES	NA	6	Metastatic	NA	NA	TRUE	NA	0C1BF90E-8D7E-40DC-8FD9-703B28E6BC9D	A	0B5B3212-7704-4CF4-BE35-E922F8A66670	NA	NA	NA	1795	NA	200	NO	NA	NA	NA	TCGA-DA-A95X.0B5B3212-7704-4CF4-BE35-E922F8A66670.pdf	NA	1	62	Male	WHITE	LIVING	NA	73.88	NA	73.88	NA	DiseaseFree	DA	8720-03-01	C49.3	NOT HISPANIC OR LATINO	NA	NA	Extremities	NA
Cutaneous Melanoma	Melanoma	skcm_tcga	TCGA-BF-A5EQ	TCGA-BF-A5EQ-01	Yes	No	YES	NO	517	1	Primary Tumor	NA	NA	TRUE	NA	455BAA03-CEE7-43B2-8F5E-BC9559DCD0BD	A	AE7A4A09-97F1-43C5-BD47-89FDE4EC8678	NA	NA	NA	119	NA	230	NO	SKCM	NA	NA	TCGA-BF-A5EQ.AE7A4A09-97F1-43C5-BD47-89FDE4EC8678.pdf	NA	1	63	Male	WHITE	LIVING	NA	10.61	NA	10.61	NA	DiseaseFree	BF	8720-03-01	C44.5	NOT HISPANIC OR LATINO	NA	NA	Trunk	NA
NA	NA	skcm_tcga	TCGA-DA-A95Y	TCGA-DA-A95Y-06	No	Yes	NO	YES	NA	6	Metastatic	NA	NA	TRUE	NA	59EDFBE9-6795-4D98-8E1C-7063D568D7FB	A	1DD005AC-A9DF-4424-B859-1C0E238CC3CC	NA	NA	NA	435	NA	360	NO	NA	NA	NA	TCGA-DA-A95Y.1DD005AC-A9DF-4424-B859-1C0E238CC3CC.pdf	NA	1	68	Male	WHITE	DECEASED	NA	14.13	NA	11.1	NA	Recurred/Progressed	DA	8720-03-01	C77.3	NOT HISPANIC OR LATINO	NA	NA	Trunk	NA
NA	NA	skcm_tcga	TCGA-DA-A95Z	TCGA-DA-A95Z-06	No	Yes	NO	YES	NA	6	Metastatic	NA	NA	TRUE	NA	435B9014-65D1-490B-8DFE-7E161B0BA02F	A	3FB8693E-F050-46DE-BDFB-307D53713FFF	NA	NA	NA	99	NA	180	NO	NA	NA	NA	TCGA-DA-A95Z.3FB8693E-F050-46DE-BDFB-307D53713FFF.pdf	NA	1	87	Male	WHITE	LIVING	NA	13.01	NA	13.01	NA	DiseaseFree	DA	8720-03-01	C49.6	NOT HISPANIC OR LATINO	NA	NA	Regional Cutaneous or Subcutaneous Tissue (includes satellite and in-transit metastasis)	NA
Cutaneous Melanoma	Melanoma	skcm_tcga	TCGA-DA-A960	TCGA-DA-A960-01	No	No	NO	NO	NA	1	Primary Tumor	NA	NA	TRUE	NA	0F4188CB-CD4B-43CE-9AA2-66F743AFF646	A	C16D404A-9A44-4752-9CA2-623477887CF2	NA	NA	NA	476	NA	350	NO	SKCM	NA	NA	TCGA-DA-A960.C16D404A-9A44-4752-9CA2-623477887CF2.pdf	NA	1	73	Male	WHITE	LIVING	NA	26.41	NA	26.41	NA	DiseaseFree	DA	8720-03-01	C49.1	NOT HISPANIC OR LATINO	NA	NA	Trunk	NA
Cutaneous Melanoma	Melanoma	skcm_tcga	TCGA-EB-A1NK	TCGA-EB-A1NK-01	Yes	No	YES	NO	120	1	Primary Tumor	NA	NA	TRUE	NA	74A436C7-F7BA-4F98-BB12-D90B29C9DF68	A	F97E7885-4128-46AC-8BF3-BAE05A4413D0	NA	NA	NA	63	NA	130	NO	SKCM	NA	NA	TCGA-EB-A1NK.F97E7885-4128-46AC-8BF3-BAE05A4413D0.pdf	NA	1	48	Male	WHITE	LIVING	NA	34.13	NA	34.13	NA	DiseaseFree	EB	8720-03-01	C44.9	NOT HISPANIC OR LATINO	NA	NA	Extremities	NA
Cutaneous Melanoma	Melanoma	skcm_tcga	TCGA-EB-A24C	TCGA-EB-A24C-01	Yes	No	YES	NO	27	1	Primary Tumor	NA	NA	TRUE	NA	67D59A46-5944-4B23-AA7B-9561C6F7B956	A	C8324D05-F859-41E1-AF45-8211A305E3CF	NA	NA	NA	51	NA	610	NO	SKCM	NA	NA	TCGA-EB-A24C.C8324D05-F859-41E1-AF45-8211A305E3CF.pdf	NA	1	56	Male	WHITE	LIVING	NA	20.76	NA	15.28	NA	Recurred/Progressed	EB	8720-03-01	C44.5	NOT HISPANIC OR LATINO	NA	NA	Trunk	NA
Cutaneous Melanoma	Melanoma	skcm_tcga	TCGA-EB-A24D	TCGA-EB-A24D-01	Yes	No	YES	NO	480	1	Primary Tumor	NA	NA	TRUE	NA	A74E2FEC-291C-4967-AFE3-101955578225	A	14E891C7-DE0F-4D5A-9609-BD5A39124384	NA	NA	NA	73	NA	460	NO	SKCM	NA	NA	TCGA-EB-A24D.14E891C7-DE0F-4D5A-9609-BD5A39124384.pdf	NA	1	72	Male	WHITE	LIVING	NA	21.19	NA	16.43	NA	Recurred/Progressed	EB	8720-03-01	C44.6	NOT HISPANIC OR LATINO	NA	NA	Extremities	NA
Melanoma	Melanoma	skcm_tcga	TCGA-EB-A299	TCGA-EB-A299-01	Yes	No	YES	NO	131	1	Primary Tumor	NA	NA	TRUE	NA	5678AE8F-382C-4167-839E-A160CE6710C7	A	A5C7EB35-65E4-4544-80BA-6F20860F0571	NA	NA	NA	45	NA	160	NO	MEL	NA	NA	TCGA-EB-A299.A5C7EB35-65E4-4544-80BA-6F20860F0571.pdf	NA	1	63	Male	WHITE	LIVING	NA	12.42	NA	12.42	NA	DiseaseFree	EB	8721-03-01	C44.9	NOT HISPANIC OR LATINO	NA	NA	Extremities	NA
Melanoma	Melanoma	skcm_tcga	TCGA-EB-A3HV	TCGA-EB-A3HV-01	Yes	No	YES	NO	61	1	Primary Tumor	NA	NA	TRUE	NA	62BD0E72-2A69-40DA-ABC8-6FB155B342C5	A	BA0FAD4F-F42F-4BE2-932B-A2908260130C	NA	NA	NA	217	NA	340	NO	MEL	NA	NA	TCGA-EB-A3HV.BA0FAD4F-F42F-4BE2-932B-A2908260130C.pdf	NA	1	37	Male	WHITE	LIVING	NA	1.28	NA	1.28	NA	DiseaseFree	EB	8721-03-01	C44.9	NOT HISPANIC OR LATINO	NA	NA	Trunk	NA
Cutaneous Melanoma	Melanoma	skcm_tcga	TCGA-EB-A3XB	TCGA-EB-A3XB-01	Yes	No	YES	NO	427	1	Primary Tumor	NA	NA	TRUE	NA	6B1B9EDB-34FA-4642-9D68-B77ECFE09ABD	A	73D45CD8-5E91-4A51-B3E2-BE6B071F1A04	NA	NA	NA	225	NA	540	NO	SKCM	NA	NA	TCGA-EB-A3XB.73D45CD8-5E91-4A51-B3E2-BE6B071F1A04.pdf	NA	1	63	Male	WHITE	LIVING	NA	26.15	NA	26.15	NA	DiseaseFree	EB	8720-03-01	C44.9	NOT HISPANIC OR LATINO	NA	NA	Trunk	NA
Cutaneous Melanoma	Melanoma	skcm_tcga	TCGA-EB-A3XC	TCGA-EB-A3XC-01	Yes	No	YES	NO	335	1	Primary Tumor	NA	NA	TRUE	NA	F5D282AB-855E-460E-9E87-C69A0818B8CD	A	F2263A67-85EC-4478-BFCD-56C8BE4874DC	NA	NA	NA	112	NA	180	NO	SKCM	NA	NA	TCGA-EB-A3XC.F2263A67-85EC-4478-BFCD-56C8BE4874DC.pdf	NA	1	74	Male	WHITE	LIVING	NA	21.35	NA	21.35	NA	DiseaseFree	EB	8720-03-01	C44.9	NOT HISPANIC OR LATINO	NA	NA	Trunk	NA
Cutaneous Melanoma	Melanoma	skcm_tcga	TCGA-BF-A5ER	TCGA-BF-A5ER-01	Yes	No	YES	NO	165	1	Primary Tumor	NA	NA	TRUE	NA	38C53576-D7CF-4700-B205-13711812C1F0	A	957FBBB2-381C-455F-84E2-42942EA49D72	NA	NA	NA	91	NA	170	NO	SKCM	NA	NA	TCGA-BF-A5ER.957FBBB2-381C-455F-84E2-42942EA49D72.pdf	NA	1	63	Male	WHITE	LIVING	NA	10.74	NA	10.74	NA	DiseaseFree	BF	8720-03-01	C44.5	NOT HISPANIC OR LATINO	NA	NA	Trunk	NA
Cutaneous Melanoma	Melanoma	skcm_tcga	TCGA-EB-A3XD	TCGA-EB-A3XD-01	Yes	No	YES	NO	343	1	Primary Tumor	NA	NA	TRUE	NA	8F179CF8-7F97-4373-BE12-9DA06B1E3AF1	A	BDCBD4B2-6F4E-4D85-9B28-2B33BF7222F1	NA	NA	NA	170	NA	430	NO	SKCM	NA	NA	TCGA-EB-A3XD.BDCBD4B2-6F4E-4D85-9B28-2B33BF7222F1.pdf	NA	1	53	Female	WHITE	LIVING	NA	38.11	NA	38.11	NA	DiseaseFree	EB	8720-03-01	C44.9	NOT HISPANIC OR LATINO	NA	NA	Extremities	NA
Cutaneous Melanoma	Melanoma	skcm_tcga	TCGA-EB-A3XE	TCGA-EB-A3XE-01	Yes	No	YES	NO	20	1	Primary Tumor	NA	NA	TRUE	NA	A4709D9D-7DF5-4193-96F8-5C6DCB79E8F4	A	0495197B-B5CD-484A-8531-34ADE693294B	NA	NA	NA	113	NA	590	NO	SKCM	NA	NA	TCGA-EB-A3XE.0495197B-B5CD-484A-8531-34ADE693294B.pdf	NA	1	77	Female	WHITE	LIVING	NA	5.91	NA	5.91	NA	DiseaseFree	EB	8720-03-01	C44.9	NOT HISPANIC OR LATINO	NA	NA	Trunk	NA
Cutaneous Melanoma	Melanoma	skcm_tcga	TCGA-EB-A3XF	TCGA-EB-A3XF-01	Yes	No	YES	NO	327	1	Primary Tumor	NA	NA	TRUE	NA	68D47771-CEC4-4F48-B3D1-0063E3059B31	A	33B18494-DFE3-45C4-9EDB-75A8747632D6	NA	NA	NA	112	NA	930	NO	SKCM	NA	NA	TCGA-EB-A3XF.33B18494-DFE3-45C4-9EDB-75A8747632D6.pdf	NA	1	57	Male	WHITE	LIVING	NA	9.13	NA	9.13	NA	DiseaseFree	EB	8720-03-01	C44.9	NOT HISPANIC OR LATINO	NA	NA	Trunk	NA
Cutaneous Melanoma	Melanoma	skcm_tcga	TCGA-EB-A3Y6	TCGA-EB-A3Y6-01	Yes	No	YES	NO	494	1	Primary Tumor	NA	NA	TRUE	NA	BE3B4702-4307-4D22-B69D-2786EB7C204E	A	BD058487-A37C-4BB1-AC9E-FE492F83F0E6	NA	NA	NA	129	NA	470	NO	SKCM	NA	NA	TCGA-EB-A3Y6.BD058487-A37C-4BB1-AC9E-FE492F83F0E6.pdf	NA	1	56	Female	WHITE	LIVING	NA	4.14	NA	4.14	NA	DiseaseFree	EB	8720-03-01	C49.2	NOT HISPANIC OR LATINO	NA	NA	Extremities	NA
Cutaneous Melanoma	Melanoma	skcm_tcga	TCGA-EB-A3Y7	TCGA-EB-A3Y7-01	Yes	No	YES	NO	924	1	Primary Tumor	NA	NA	TRUE	NA	97E3F994-8B25-410A-8FBC-21893EC66024	A	E9D3A87B-37FB-4FAF-854F-373DE709EE14	NA	NA	NA	111	NA	460	NO	SKCM	NA	NA	TCGA-EB-A3Y7.E9D3A87B-37FB-4FAF-854F-373DE709EE14.pdf	NA	1	86	Female	WHITE	DECEASED	NA	10.71	NA	NA	NA	NA	EB	8720-03-01	C49.0	NOT HISPANIC OR LATINO	NA	NA	Head and Neck	NA
Desmoplastic Melanoma	Melanoma	skcm_tcga	TCGA-EB-A41A	TCGA-EB-A41A-01	Yes	No	YES	NO	1519	1	Primary Tumor	NA	NA	TRUE	NA	0FA415E4-3B59-42D9-B1AD-B2725D07C4AC	A	C9E916B1-F244-483F-8627-4596CD27B6F8	NA	NA	NA	121	NA	840	NO	DESM	NA	NA	TCGA-EB-A41A.C9E916B1-F244-483F-8627-4596CD27B6F8.pdf	NA	1	90	Male	WHITE	LIVING	NA	8.61	NA	8.61	NA	DiseaseFree	EB	8772-03-01	C44.3	NOT HISPANIC OR LATINO	NA	NA	Head and Neck	NA
Melanoma	Melanoma	skcm_tcga	TCGA-EB-A41B	TCGA-EB-A41B-01	Yes	No	YES	NO	326	1	Primary Tumor	NA	NA	TRUE	NA	275BD332-A354-4DFD-9833-FEB5188356C8	A	D40D44B2-6D36-45BF-9203-C7A9BD420DE6	NA	NA	NA	119	NA	780	NO	MEL	NA	NA	TCGA-EB-A41B.D40D44B2-6D36-45BF-9203-C7A9BD420DE6.pdf	NA	1	76	Female	WHITE	LIVING	NA	9.56	NA	9.56	NA	DiseaseFree	EB	8721-03-01	C44.6	NOT HISPANIC OR LATINO	NA	NA	Extremities	NA
Cutaneous Melanoma	Melanoma	skcm_tcga	TCGA-EB-A42Y	TCGA-EB-A42Y-01	Yes	No	YES	NO	70	1	Primary Tumor	NA	NA	TRUE	NA	4BA4ECE8-EFD6-4269-8068-C6BAD8850C34	A	B7081129-C993-4046-829F-4CECF0DCB12E	NA	NA	NA	99	NA	650	NO	SKCM	NA	NA	TCGA-EB-A42Y.B7081129-C993-4046-829F-4CECF0DCB12E.pdf	NA	1	73	Female	ASIAN	DECEASED	NA	23.69	NA	23.69	NA	Recurred/Progressed	EB	8720-03-01	C44.6	NOT HISPANIC OR LATINO	NA	NA	Extremities	NA
Cutaneous Melanoma	Melanoma	skcm_tcga	TCGA-EB-A42Z	TCGA-EB-A42Z-01	Yes	No	YES	NO	94	1	Primary Tumor	NA	NA	TRUE	NA	C487B051-E897-4014-A6E9-EA2D46BE7137	A	71C108F9-92F6-4DB0-BD3B-6E3DC8427E03	NA	NA	NA	100	NA	1050	NO	SKCM	NA	NA	TCGA-EB-A42Z.71C108F9-92F6-4DB0-BD3B-6E3DC8427E03.pdf	NA	1	49	Male	ASIAN	LIVING	NA	14.49	NA	14.49	NA	DiseaseFree	EB	8720-03-01	C44.9	NOT HISPANIC OR LATINO	NA	NA	Extremities	NA
Melanoma	Melanoma	skcm_tcga	TCGA-EB-A430	TCGA-EB-A430-01	Yes	No	YES	NO	344	1	Primary Tumor	NA	NA	TRUE	NA	E393485A-2076-49D4-A747-52F252AB56C4	A	CAF377CF-8A98-4334-B6A7-831024B5A5A6	NA	NA	NA	125	NA	1800	NO	MEL	NA	NA	TCGA-EB-A430.CAF377CF-8A98-4334-B6A7-831024B5A5A6.pdf	NA	1	83	Male	WHITE	LIVING	NA	-0.07	NA	-0.07	NA	DiseaseFree	EB	8721-03-01	C44.5	NOT HISPANIC OR LATINO	NA	NA	Trunk	NA
Cutaneous Melanoma	Melanoma	skcm_tcga	TCGA-BF-A5ES	TCGA-BF-A5ES-01	Yes	No	YES	NO	422	1	Primary Tumor	NA	NA	TRUE	NA	CAF1BBFA-D165-482B-8169-8EA0CC00FA3D	A	89406688-2097-4F89-ADC3-414894203BC3	NA	NA	NA	89	NA	160	NO	SKCM	NA	NA	TCGA-BF-A5ES.89406688-2097-4F89-ADC3-414894203BC3.pdf	NA	1	76	Female	WHITE	LIVING	NA	16.1	NA	16.1	NA	DiseaseFree	BF	8720-03-01	C44.5	NOT HISPANIC OR LATINO	NA	NA	Trunk	NA
Melanoma	Melanoma	skcm_tcga	TCGA-EB-A431	TCGA-EB-A431-01	Yes	No	YES	NO	1396	1	Primary Tumor	NA	NA	TRUE	NA	3B3D2B6E-C911-4085-A701-2C8AE8FE6A6E	A	BE192A00-38C3-4374-AC39-B27E66D83F10	NA	NA	NA	135	NA	160	NO	MEL	NA	NA	TCGA-EB-A431.BE192A00-38C3-4374-AC39-B27E66D83F10.pdf	NA	1	34	Male	WHITE	LIVING	NA	18.66	NA	18.66	NA	DiseaseFree	EB	8721-03-01	C44.9	NOT HISPANIC OR LATINO	NA	NA	Extremities	NA
Melanoma	Melanoma	skcm_tcga	TCGA-EB-A44N	TCGA-EB-A44N-01	Yes	No	YES	NO	131	1	Primary Tumor	NA	NA	TRUE	NA	FBDDB088-BAD0-4F1B-BB95-32236414609F	A	506BDF80-398A-48F9-B1D4-FAF8FBB4BD1A	NA	NA	NA	150	NA	100	NO	MEL	NA	NA	TCGA-EB-A44N.506BDF80-398A-48F9-B1D4-FAF8FBB4BD1A.pdf	NA	1	59	Male	WHITE	DECEASED	NA	6.73	NA	NA	NA	NA	EB	8721-03-01	C44.9	NOT HISPANIC OR LATINO	NA	NA	Extremities	NA
Cutaneous Melanoma	Melanoma	skcm_tcga	TCGA-EB-A44O	TCGA-EB-A44O-01	Yes	No	YES	NO	412	1	Primary Tumor	NA	NA	TRUE	NA	70DF4902-AE28-4634-ABFD-ED3D3F446A74	A	3278362B-3B5D-4369-B9B7-CC5B33C4303B	NA	NA	NA	126	NA	370	NO	SKCM	NA	NA	TCGA-EB-A44O.3278362B-3B5D-4369-B9B7-CC5B33C4303B.pdf	NA	1	69	Male	WHITE	LIVING	NA	2.66	NA	1.97	NA	Recurred/Progressed	EB	8720-03-01	C44.5	NOT HISPANIC OR LATINO	NA	NA	Trunk	NA
Cutaneous Melanoma	Melanoma	skcm_tcga	TCGA-EB-A44P	TCGA-EB-A44P-01	Yes	No	YES	NO	272	1	Primary Tumor	NA	NA	TRUE	NA	B5001545-B0CE-48E2-AB91-61698D2658D5	A	820D5744-25BF-46E9-8832-57953EF4ECC1	NA	NA	NA	94	NA	790	NO	SKCM	NA	NA	TCGA-EB-A44P.820D5744-25BF-46E9-8832-57953EF4ECC1.pdf	NA	1	58	Female	WHITE	LIVING	NA	24.34	NA	24.34	NA	DiseaseFree	EB	8720-03-01	C44.5	NOT HISPANIC OR LATINO	NA	NA	Trunk	NA
NA	NA	skcm_tcga	TCGA-EB-A44Q	TCGA-EB-A44Q-06	Yes	Yes	YES	YES	53	6	Metastatic	NA	NA	TRUE	NA	0340962E-5BED-4CD1-A886-6FE74BD721DB	A	AC3C89E0-DE03-45B9-8360-1207D39A261B	NA	NA	NA	92	NA	1720	NO	NA	NA	NA	TCGA-EB-A44Q.AC3C89E0-DE03-45B9-8360-1207D39A261B.pdf	NA	1	51	Female	ASIAN	LIVING	NA	13.86	NA	13.86	NA	DiseaseFree	EB	8720-03-01	C77.4	NOT HISPANIC OR LATINO	NA	NA	Extremities	NA
NA	NA	skcm_tcga	TCGA-EB-A44R	TCGA-EB-A44R-06	Yes	Yes	YES	YES	53	6	Metastatic	NA	NA	TRUE	NA	3C0F0902-6FC1-45FE-B651-CA6A3C05DFF7	A	A1170F13-22F2-4A5B-9316-D35C17863E76	NA	NA	NA	372	NA	940	NO	NA	NA	NA	TCGA-EB-A44R.A1170F13-22F2-4A5B-9316-D35C17863E76.pdf	NA	1	52	Male	ASIAN	DECEASED	NA	10.35	NA	NA	NA	NA	EB	8720-03-01	C77.4	NOT HISPANIC OR LATINO	NA	NA	Extremities	NA
Cutaneous Melanoma	Melanoma	skcm_tcga	TCGA-EB-A4IQ	TCGA-EB-A4IQ-01	Yes	No	YES	NO	11	1	Primary Tumor	NA	NA	TRUE	NA	F924E10E-6CD3-49C4-B70D-56AD965C422E	A	9EA1A9DE-540F-4DDA-BF6C-203342F47C7A	NA	NA	NA	71	NA	880	NO	SKCM	NA	NA	TCGA-EB-A4IQ.9EA1A9DE-540F-4DDA-BF6C-203342F47C7A.pdf	NA	1	42	Female	ASIAN	DECEASED	NA	20.89	NA	NA	NA	NA	EB	8720-03-01	C44.5	NOT HISPANIC OR LATINO	NA	NA	Trunk	NA
Cutaneous Melanoma	Melanoma	skcm_tcga	TCGA-EB-A4IS	TCGA-EB-A4IS-01	Yes	No	YES	NO	454	1	Primary Tumor	NA	NA	TRUE	NA	B5557597-CA85-4F01-A195-E54E72F1F2CF	A	5BFDB360-698E-40AB-A36A-09CD794C9BA7	NA	NA	NA	70	NA	470	NO	SKCM	NA	NA	TCGA-EB-A4IS.5BFDB360-698E-40AB-A36A-09CD794C9BA7.pdf	NA	1	77	Male	WHITE	LIVING	NA	25.43	NA	25.43	NA	DiseaseFree	EB	8720-03-01	C44.5	NOT HISPANIC OR LATINO	NA	NA	Trunk	NA
Cutaneous Melanoma	Melanoma	skcm_tcga	TCGA-EB-A4OY	TCGA-EB-A4OY-01	Yes	No	YES	NO	62	1	Primary Tumor	NA	NA	TRUE	NA	7AED9242-B7C2-4962-8FCB-03D573B886E0	A	F5BCA762-3B92-4B86-96D9-A88C7D06967A	NA	NA	NA	186	NA	670	NO	SKCM	NA	NA	TCGA-EB-A4OY.F5BCA762-3B92-4B86-96D9-A88C7D06967A.pdf	NA	1	65	Female	WHITE	LIVING	NA	32.1	NA	32.1	NA	DiseaseFree	EB	8720-03-01	C44.7	NOT HISPANIC OR LATINO	NA	NA	Extremities	NA
Cutaneous Melanoma	Melanoma	skcm_tcga	TCGA-EB-A4OZ	TCGA-EB-A4OZ-01	Yes	No	YES	NO	30	1	Primary Tumor	NA	NA	TRUE	NA	70A845E0-AC4C-4F34-8384-87F990021CF5	A	4FBDBC67-99E1-4BB5-B713-34054272207A	NA	NA	NA	118	NA	1230	NO	SKCM	NA	NA	TCGA-EB-A4OZ.4FBDBC67-99E1-4BB5-B713-34054272207A.pdf	NA	1	41	Female	WHITE	LIVING	NA	20.37	NA	20.37	NA	DiseaseFree	EB	8720-03-01	C44.5	NOT HISPANIC OR LATINO	NA	NA	Trunk	NA
Desmoplastic Melanoma	Melanoma	skcm_tcga	TCGA-BF-A9VF	TCGA-BF-A9VF-01	No	No	NO	NO	NA	1	Primary Tumor	NA	NA	TRUE	NA	FB327E26-041E-43FC-BC0C-9C2EB65AEEE2	A	FDBA635C-E51D-4E19-8084-ED2EF54FAC0B	NA	NA	NA	154	NA	90	NO	DESM	NA	NA	TCGA-BF-A9VF.FDBA635C-E51D-4E19-8084-ED2EF54FAC0B.pdf	NA	1	77	Male	WHITE	LIVING	NA	14.45	NA	14.45	NA	DiseaseFree	BF	8770-03-01	C49.2	NOT HISPANIC OR LATINO	NA	NA	Extremities	NA
Melanoma	Melanoma	skcm_tcga	TCGA-EB-A4P0	TCGA-EB-A4P0-01	Yes	No	YES	NO	159	1	Primary Tumor	NA	NA	TRUE	NA	025C829C-375B-41EB-AFB4-069DB0F5BC3D	A	3439BA95-7CE8-4F4C-8660-E6FE27108CE1	NA	NA	NA	112	NA	1110	NO	MEL	NA	NA	TCGA-EB-A4P0.3439BA95-7CE8-4F4C-8660-E6FE27108CE1.pdf	NA	1	82	Male	WHITE	DECEASED	NA	10.71	NA	NA	NA	NA	EB	8730-03-01	C44.5	NOT HISPANIC OR LATINO	NA	NA	Trunk	NA
Melanoma	Melanoma	skcm_tcga	TCGA-EB-A4XL	TCGA-EB-A4XL-01	Yes	No	YES	NO	388	1	Primary Tumor	NA	NA	TRUE	NA	9CCD121C-3E52-4E22-B241-3EE1BBBEA7B7	A	7578E846-075C-47C6-ABAC-C6F2F54D0199	NA	NA	NA	218	NA	220	NO	MEL	NA	NA	TCGA-EB-A4XL.7578E846-075C-47C6-ABAC-C6F2F54D0199.pdf	NA	1	56	Female	WHITE	LIVING	NA	25.53	NA	25.53	NA	DiseaseFree	EB	8721-03-01	C44.9	NOT HISPANIC OR LATINO	NA	NA	Extremities	NA
Cutaneous Melanoma	Melanoma	skcm_tcga	TCGA-EB-A51B	TCGA-EB-A51B-01	No	No	NO	NO	NA	1	Primary Tumor	NA	NA	TRUE	NA	EE90A4FC-C88F-438B-969A-328EA7F23580	A	1A6396C6-C927-4A05-ADA3-0206DD8AA6AD	NA	NA	NA	100	NA	670	NO	SKCM	NA	NA	TCGA-EB-A51B.1A6396C6-C927-4A05-ADA3-0206DD8AA6AD.pdf	NA	1	53	Male	WHITE	LIVING	NA	30.58	NA	30.58	NA	DiseaseFree	EB	8720-03-01	C44.6	NOT HISPANIC OR LATINO	NA	NA	Trunk	NA
Cutaneous Melanoma	Melanoma	skcm_tcga	TCGA-EB-A550	TCGA-EB-A550-01	No	No	NO	NO	NA	1	Primary Tumor	NA	NA	TRUE	NA	976FA900-4709-4BED-9F20-2BD95C57A806	A	3927A15E-DD1B-42A2-8B23-D9BA20D1287A	NA	NA	NA	125	NA	1130	NO	SKCM	NA	NA	TCGA-EB-A550.3927A15E-DD1B-42A2-8B23-D9BA20D1287A.pdf	NA	1	75	Female	WHITE	DECEASED	NA	8.67	NA	NA	NA	NA	EB	8720-03-01	C44.5	NOT HISPANIC OR LATINO	NA	NA	NA	NA
Melanoma	Melanoma	skcm_tcga	TCGA-EB-A551	TCGA-EB-A551-01	Yes	No	YES	NO	294	1	Primary Tumor	NA	NA	TRUE	NA	2BCEBACE-C92B-4FCA-81D0-7A7AE5CE2353	A	29982C1C-609A-41B3-BB1E-47B568E3F035	NA	NA	NA	107	NA	1570	NO	MEL	NA	NA	TCGA-EB-A551.29982C1C-609A-41B3-BB1E-47B568E3F035.pdf	NA	1	78	Female	WHITE	LIVING	NA	19.38	NA	19.38	NA	DiseaseFree	EB	8730-03-01	C44.7	NOT HISPANIC OR LATINO	NA	NA	Extremities	NA
Cutaneous Melanoma	Melanoma	skcm_tcga	TCGA-EB-A553	TCGA-EB-A553-01	Yes	No	YES	NO	285	1	Primary Tumor	NA	NA	TRUE	NA	E0337771-33B0-4504-91A8-AEC8759265B6	A	4AD7A32C-248E-4BF1-99B3-505367A18DDC	NA	NA	NA	95	NA	540	NO	SKCM	NA	NA	TCGA-EB-A553.4AD7A32C-248E-4BF1-99B3-505367A18DDC.pdf	NA	1	62	Male	WHITE	LIVING	NA	7.42	NA	7.42	NA	DiseaseFree	EB	8720-03-01	C44.5	NOT HISPANIC OR LATINO	NA	NA	Trunk	NA
Cutaneous Melanoma	Melanoma	skcm_tcga	TCGA-EB-A57M	TCGA-EB-A57M-01	Yes	No	YES	NO	60	1	Primary Tumor	NA	NA	TRUE	NA	0C0FF3C7-8B04-4B6D-9E5D-F3B361025290	A	CE05E5B1-1D6C-4B7E-A32E-846E80477075	NA	NA	NA	93	NA	1010	NO	SKCM	NA	NA	TCGA-EB-A57M.CE05E5B1-1D6C-4B7E-A32E-846E80477075.pdf	NA	1	56	Male	ASIAN	DECEASED	NA	15.51	NA	NA	NA	NA	EB	8720-03-01	C44.7	NOT HISPANIC OR LATINO	NA	NA	Extremities	NA
Cutaneous Melanoma	Melanoma	skcm_tcga	TCGA-EB-A5FP	TCGA-EB-A5FP-01	Yes	No	YES	NO	330	1	Primary Tumor	NA	NA	TRUE	NA	6A9B002F-81D5-46D9-B0F3-825FC527F92F	A	2AE044E0-B794-48DB-9A3A-1E0D7CBE9301	NA	NA	NA	83	NA	230	NO	SKCM	NA	NA	TCGA-EB-A5FP.2AE044E0-B794-48DB-9A3A-1E0D7CBE9301.pdf	NA	1	65	Female	WHITE	DECEASED	NA	14.91	NA	NA	NA	NA	EB	8720-03-01	C44.9	NOT HISPANIC OR LATINO	NA	NA	Trunk	NA
NA	NA	skcm_tcga	TCGA-EB-A5KH	TCGA-EB-A5KH-06	Yes	Yes	YES	YES	41	6	Metastatic	NA	NA	TRUE	NA	B98A0F54-4C94-4BDE-A702-F04BA31E3408	A	D02E858C-F41F-403C-BA85-D507FE5D125C	NA	NA	NA	648	NA	830	NO	NA	NA	NA	TCGA-EB-A5KH.D02E858C-F41F-403C-BA85-D507FE5D125C.pdf	NA	1	55	Male	ASIAN	DECEASED	NA	20.34	NA	NA	NA	NA	EB	8720-03-01	C77.4	NOT HISPANIC OR LATINO	NA	NA	Extremities	NA
Melanoma	Melanoma	skcm_tcga	TCGA-EB-A5SE	TCGA-EB-A5SE-01	Yes	No	YES	NO	231	1	Primary Tumor	NA	NA	TRUE	NA	1EC9257C-7BBC-43C6-8585-0ADCB36DC5D0	A	8B3EA5BA-D6BD-4952-8586-57D842351441	NA	NA	NA	170	NA	120	NO	MEL	NA	NA	TCGA-EB-A5SE.8B3EA5BA-D6BD-4952-8586-57D842351441.pdf	NA	1	73	Male	WHITE	DECEASED	NA	13.17	NA	12.06	NA	Recurred/Progressed	EB	8721-03-01	C44.5	NOT HISPANIC OR LATINO	NA	NA	Trunk	NA
Melanoma	Melanoma	skcm_tcga	TCGA-BF-AAOU	TCGA-BF-AAOU-01	No	No	NO	NO	NA	1	Primary Tumor	NA	NA	TRUE	NA	51F7C360-ABBE-4E78-AD64-583A8602FAC2	A	C4F6EF2D-447C-43CA-ADF8-88A511B05D77	NA	NA	NA	199	NA	150	NO	MEL	NA	NA	TCGA-BF-AAOU.C4F6EF2D-447C-43CA-ADF8-88A511B05D77.pdf	NA	1	73	Female	WHITE	LIVING	NA	15.64	NA	15.64	NA	DiseaseFree	BF	8730-03-01	C44.5	NOT HISPANIC OR LATINO	NA	NA	Trunk	NA
Melanoma	Melanoma	skcm_tcga	TCGA-EB-A5SF	TCGA-EB-A5SF-01	Yes	No	YES	NO	35	1	Primary Tumor	NA	NA	TRUE	NA	77E9F0D2-2CA5-48DB-8A9C-51BDAF600D2A	A	B846EC32-BF45-498A-B136-324AE678F890	NA	NA	NA	155	NA	200	NO	MEL	NA	NA	TCGA-EB-A5SF.B846EC32-BF45-498A-B136-324AE678F890.pdf	NA	1	78	Female	WHITE	DECEASED	NA	12.12	NA	NA	NA	NA	EB	8721-03-01	C44.9	NOT HISPANIC OR LATINO	NA	NA	Extremities	NA
NA	NA	skcm_tcga	TCGA-EB-A5SG	TCGA-EB-A5SG-06	Yes	Yes	YES	YES	245	6	Metastatic	NA	NA	TRUE	NA	A10AE34C-28DF-47B9-88CC-39574106FC5E	A	67845F3E-781C-4AFD-BF48-E3C533AECA4A	NA	NA	NA	1539	NA	470	NO	NA	NA	NA	TCGA-EB-A5SG.67845F3E-781C-4AFD-BF48-E3C533AECA4A.pdf	NA	1	57	Female	WHITE	LIVING	NA	68.2	NA	45.07	NA	Recurred/Progressed	EB	8720-03-01	C77.3	NOT HISPANIC OR LATINO	NA	NA	Extremities	NA
NA	NA	skcm_tcga	TCGA-EB-A5SH	TCGA-EB-A5SH-06	Yes	Yes	YES	YES	96	6	Metastatic	NA	NA	TRUE	NA	CB24E9F9-CBFE-4CEB-92FC-98724E21266C	A	147D1052-01D6-4FA0-B757-D9AD0C32C00A	NA	NA	NA	1231	NA	320	NO	NA	NA	NA	TCGA-EB-A5SH.147D1052-01D6-4FA0-B757-D9AD0C32C00A.pdf	NA	1	60	Female	WHITE	LIVING	NA	53.98	NA	34.99	NA	Recurred/Progressed	EB	8720-03-01	C77.9	NOT HISPANIC OR LATINO	NA	NA	Extremities	NA
NA	NA	skcm_tcga	TCGA-EB-A5UL	TCGA-EB-A5UL-06	Yes	Yes	YES	YES	399	6	Metastatic	NA	NA	TRUE	NA	96250A18-1504-4026-B447-E5AEF2BE6987	A	4AD68ABB-FE4F-45FA-9248-CEFF249ABB75	NA	NA	NA	204	NA	390	NO	NA	NA	NA	TCGA-EB-A5UL.4AD68ABB-FE4F-45FA-9248-CEFF249ABB75.pdf	NA	1	71	Male	WHITE	LIVING	NA	29.27	NA	29.27	NA	DiseaseFree	EB	8720-03-01	C77.3	NOT HISPANIC OR LATINO	NA	NA	Trunk	NA
Cutaneous Melanoma	Melanoma	skcm_tcga	TCGA-EB-A5UM	TCGA-EB-A5UM-01	Yes	No	YES	NO	480	1	Primary Tumor	NA	NA	TRUE	NA	14842D52-F246-41BE-86F9-8EF535F1160A	A	6CBB8671-BC4A-4986-9440-E12BED23DD38	NA	NA	NA	92	NA	300	NO	SKCM	NA	NA	TCGA-EB-A5UM.6CBB8671-BC4A-4986-9440-E12BED23DD38.pdf	NA	1	48	Female	WHITE	LIVING	NA	25.59	NA	25.59	NA	DiseaseFree	EB	8720-03-01	C44.5	NOT HISPANIC OR LATINO	NA	NA	Trunk	NA
NA	NA	skcm_tcga	TCGA-EB-A5UN	TCGA-EB-A5UN-06	Yes	Yes	YES	YES	625	6	Metastatic	NA	NA	TRUE	NA	CB9EFE29-1EB2-4A15-824C-97C948F79A1F	A	BAEBDC12-0ADC-45AC-A604-1825CE629DC3	NA	NA	NA	1290	NA	380	NO	NA	NA	NA	TCGA-EB-A5UN.BAEBDC12-0ADC-45AC-A604-1825CE629DC3.pdf	NA	1	49	Male	WHITE	LIVING	NA	58.87	NA	55.49	NA	Recurred/Progressed	EB	8720-03-01	C17.9	NOT HISPANIC OR LATINO	Small bowel	NA	Trunk	NA
Cutaneous Melanoma	Melanoma	skcm_tcga	TCGA-EB-A5VU	TCGA-EB-A5VU-01	Yes	No	YES	NO	53	1	Primary Tumor	NA	NA	TRUE	NA	A3E7242D-47A7-44A3-9CF0-357D398A9735	A	960FB267-8E01-4343-B798-E9A806E55BE0	NA	NA	NA	97	NA	330	NO	SKCM	NA	NA	TCGA-EB-A5VU.960FB267-8E01-4343-B798-E9A806E55BE0.pdf	NA	1	56	Male	ASIAN	DECEASED	NA	10.55	NA	7.13	NA	Recurred/Progressed	EB	8720-03-01	C44.7	NOT HISPANIC OR LATINO	NA	NA	Extremities	NA
NA	NA	skcm_tcga	TCGA-EB-A5VV	TCGA-EB-A5VV-06	Yes	No	YES	YES	9	6	Metastatic	NA	NA	TRUE	NA	A676470F-101D-4FB2-A9B3-382F88570E4A	A	19D99676-CF74-4E8F-B6EF-CCF5A7578D77	NA	NA	NA	291	NA	510	NO	NA	NA	NA	TCGA-EB-A5VV.19D99676-CF74-4E8F-B6EF-CCF5A7578D77.pdf	NA	1	74	Female	WHITE	LIVING	NA	7.03	NA	7.03	NA	DiseaseFree	EB	8720-03-01	C77.4	NOT HISPANIC OR LATINO	NA	NA	Head and Neck	NA
NA	NA	skcm_tcga	TCGA-EB-A6L9	TCGA-EB-A6L9-06	Yes	Yes	YES	YES	26	6	Metastatic	NA	NA	TRUE	NA	F4080988-08EF-4E74-801E-977A9C879E4A	A	B2E9DBA6-54D6-42D5-B48E-185CE46054B5	NA	NA	NA	464	NA	1620	NO	NA	NA	NA	TCGA-EB-A6L9.B2E9DBA6-54D6-42D5-B48E-185CE46054B5.pdf	NA	1	55	Male	ASIAN	LIVING	NA	36.43	NA	36.43	NA	DiseaseFree	EB	8720-03-01	C77.5	NOT HISPANIC OR LATINO	NA	NA	Extremities	NA
Cutaneous Melanoma	Melanoma	skcm_tcga	TCGA-EB-A6QY	TCGA-EB-A6QY-01	Yes	No	YES	NO	518	1	Primary Tumor	NA	NA	TRUE	NA	286C3C45-FF26-4A55-8B1A-37CBD995134B	A	FD4116F2-8A21-48DF-9639-E840F7010657	NA	NA	NA	169	NA	500	NO	SKCM	NA	NA	TCGA-EB-A6QY.FD4116F2-8A21-48DF-9639-E840F7010657.pdf	NA	1	71	Male	WHITE	LIVING	NA	12.55	NA	1.18	NA	Recurred/Progressed	EB	8720-03-01	C44.9	NOT HISPANIC OR LATINO	NA	NA	Trunk	NA
Melanoma	Melanoma	skcm_tcga	TCGA-BF-AAOX	TCGA-BF-AAOX-01	No	No	NO	NO	NA	1	Primary Tumor	NA	NA	TRUE	NA	698809E1-6267-4F6B-B3D2-2201A5E12702	A	FF31BD7E-A8BE-4362-A25E-861038A556EE	NA	NA	NA	167	NA	180	NO	MEL	NA	NA	TCGA-BF-AAOX.FF31BD7E-A8BE-4362-A25E-861038A556EE.pdf	NA	1	83	Male	WHITE	LIVING	NA	14.59	NA	14.59	NA	DiseaseFree	BF	8771-03-01	C44.6	NOT HISPANIC OR LATINO	NA	NA	Extremities	NA
Cutaneous Melanoma	Melanoma	skcm_tcga	TCGA-EB-A6QZ	TCGA-EB-A6QZ-01	Yes	No	YES	NO	232	1	Primary Tumor	NA	NA	TRUE	NA	B6656782-8286-4DA5-9BB0-0C2F4B2001D0	A	95BB2C71-EB77-4A68-A4FB-1067A845CBAF	NA	NA	NA	172	NA	130	NO	SKCM	NA	NA	TCGA-EB-A6QZ.95BB2C71-EB77-4A68-A4FB-1067A845CBAF.pdf	NA	1	76	Female	WHITE	DECEASED	NA	11.56	NA	NA	NA	NA	EB	8720-03-01	C44.9	NOT HISPANIC OR LATINO	NA	NA	Trunk	NA
Cutaneous Melanoma	Melanoma	skcm_tcga	TCGA-EB-A6R0	TCGA-EB-A6R0-01	Yes	No	YES	NO	325	1	Primary Tumor	NA	NA	TRUE	NA	2E8B6ECC-8921-4EB9-B5C3-3E1EBF77FB2F	A	95E9EB7F-81A7-4A4F-848B-59D1710E024A	NA	NA	NA	207	NA	720	NO	SKCM	NA	NA	TCGA-EB-A6R0.95E9EB7F-81A7-4A4F-848B-59D1710E024A.pdf	NA	1	58	Female	WHITE	DECEASED	NA	19.97	NA	NA	NA	NA	EB	8720-03-01	C44.9	NOT HISPANIC OR LATINO	NA	NA	Trunk	NA
Cutaneous Melanoma	Melanoma	skcm_tcga	TCGA-EB-A82B	TCGA-EB-A82B-01	No	No	NO	NO	NA	1	Primary Tumor	NA	NA	TRUE	NA	A118F12F-CD13-4D91-B72D-8FA08A894227	A	23E186C6-739C-4EF1-8788-79AA89C6E87A	NA	NA	NA	92	NA	1560	NO	SKCM	NA	NA	TCGA-EB-A82B.23E186C6-739C-4EF1-8788-79AA89C6E87A.pdf	NA	1	58	Female	ASIAN	LIVING	NA	12.81	NA	12.81	NA	DiseaseFree	EB	8720-03-01	C44.7	NOT HISPANIC OR LATINO	NA	NA	Extremities	NA
Cutaneous Melanoma	Melanoma	skcm_tcga	TCGA-EB-A82C	TCGA-EB-A82C-01	No	No	NO	NO	NA	1	Primary Tumor	NA	NA	TRUE	NA	61BCCA39-50BC-42F2-A209-F0BBD1F8F628	A	F6E5A5AD-0C3A-4E70-82B5-C814BBAF8987	NA	NA	NA	83	NA	890	NO	SKCM	NA	NA	TCGA-EB-A82C.F6E5A5AD-0C3A-4E70-82B5-C814BBAF8987.pdf	NA	1	70	Female	ASIAN	LIVING	NA	0.56	NA	0.56	NA	DiseaseFree	EB	8720-03-01	C44.7	NOT HISPANIC OR LATINO	NA	NA	Extremities	NA
Cutaneous Melanoma	Melanoma	skcm_tcga	TCGA-EB-A85I	TCGA-EB-A85I-01	No	No	NO	NO	NA	1	Primary Tumor	NA	NA	TRUE	NA	C2894E4F-ED6C-42BD-9E49-31B08E046213	A	D35BCE2A-8132-4CAA-8E22-559B68BDAF07	NA	NA	NA	135	NA	370	NO	SKCM	NA	NA	TCGA-EB-A85I.D35BCE2A-8132-4CAA-8E22-559B68BDAF07.pdf	NA	1	66	Male	WHITE	LIVING	NA	11.89	NA	11.89	NA	DiseaseFree	EB	8720-03-01	C44.7	NOT HISPANIC OR LATINO	NA	NA	Trunk	NA
Cutaneous Melanoma	Melanoma	skcm_tcga	TCGA-EB-A85J	TCGA-EB-A85J-01	No	No	NO	NO	NA	1	Primary Tumor	NA	NA	TRUE	NA	6B8AF855-4062-4410-A14F-03FA31A0D760	A	AD298262-1D6D-4023-9DBA-A38A8ED1E3EB	NA	NA	NA	133	NA	220	NO	SKCM	NA	NA	TCGA-EB-A85J.AD298262-1D6D-4023-9DBA-A38A8ED1E3EB.pdf	NA	1	66	Female	WHITE	LIVING	NA	11.83	NA	4.53	NA	Recurred/Progressed	EB	8720-03-01	C44.7	NOT HISPANIC OR LATINO	NA	NA	Trunk	NA
Cutaneous Melanoma	Melanoma	skcm_tcga	TCGA-EB-A97M	TCGA-EB-A97M-01	No	No	NO	NO	NA	1	Primary Tumor	NA	NA	TRUE	NA	C3E1F28F-CEA8-47BA-92C4-02A8B2028787	A	4EFD3127-7414-49F4-838A-D1050EDDEE31	NA	NA	NA	87	NA	790	NO	SKCM	NA	NA	TCGA-EB-A97M.4EFD3127-7414-49F4-838A-D1050EDDEE31.pdf	NA	1	66	Male	WHITE	LIVING	NA	13.6	NA	13.6	NA	DiseaseFree	EB	8720-03-01	C44.5	NOT HISPANIC OR LATINO	NA	NA	Trunk	NA
NA	NA	skcm_tcga	TCGA-EE-A17X	TCGA-EE-A17X-06	Yes	Yes	YES	YES	673	6	Metastatic	NA	NA	TRUE	NA	55AC45ED-8022-4386-8825-90A1A600D40E	A	B3EC3F2A-D4BF-4BA9-921C-BE4852EFEE8B	NA	NA	NA	1647	NA	180	NO	NA	NA	NA	TCGA-EE-A17X.B3EC3F2A-D4BF-4BA9-921C-BE4852EFEE8B.pdf	NA	1	54	Male	WHITE	DECEASED	NA	29.8	NA	17.44	NA	Recurred/Progressed	EE	8720-03-01	C44.5	NA	NA	NA	Trunk	NA
NA	NA	skcm_tcga	TCGA-EE-A17Y	TCGA-EE-A17Y-06	Yes	Yes	YES	YES	139	6	Metastatic	NA	NA	TRUE	NA	BF9E545A-5B05-47B8-9B14-89167704659F	A	C52B9022-0B12-4759-9B2E-431E001366C4	NA	NA	NA	1326	NA	60	NO	NA	NA	NA	TCGA-EE-A17Y.C52B9022-0B12-4759-9B2E-431E001366C4.pdf	NA	1	69	Male	ASIAN	DECEASED	NA	27.2	NA	16.66	NA	Recurred/Progressed	EE	8720-03-01	C44.5	NA	NA	NA	Trunk	NA
NA	NA	skcm_tcga	TCGA-EE-A17Z	TCGA-EE-A17Z-06	Yes	Yes	YES	YES	31	6	Metastatic	NA	NA	TRUE	NA	4437E957-CE91-4905-9E74-32A4BFF9D595	A	837DDC06-26E8-44F2-BE68-62A81ED42795	NA	NA	NA	959	NA	50	NO	NA	NA	NA	TCGA-EE-A17Z.837DDC06-26E8-44F2-BE68-62A81ED42795.pdf	NA	1	57	Male	WHITE	DECEASED	NA	8.64	NA	4.57	NA	Recurred/Progressed	EE	8720-03-01	C44.5	NOT HISPANIC OR LATINO	NA	NA	Trunk	NA
NA	NA	skcm_tcga	TCGA-3N-A9WD	TCGA-3N-A9WD-06	No	No	NO	YES	NA	6	Metastatic	NA	NA	FALSE	NA	E8FF0D68-1E98-4490-BE82-5C6D51559A6C	A	92AC35B1-3F7C-4062-B06F-BDA530145C88	NA	NA	NA	248	NA	170	NO	NA	NA	NA	TCGA-3N-A9WD.92AC35B1-3F7C-4062-B06F-BDA530145C88.pdf	NA	1	82	Male	WHITE	DECEASED	NA	12.98	NA	10.05	NA	Recurred/Progressed	3N	8720-03-01	C77.0	NOT HISPANIC OR LATINO	NA	NA	Other Specify	NA
NA	NA	skcm_tcga	TCGA-BF-AAP0	TCGA-BF-AAP0-06	No	Yes	NO	YES	NA	6	Metastatic	NA	NA	TRUE	NA	3283B6C7-024D-47D5-BBF0-74B7E69C3469	A	EFF48970-C0F0-4FFE-8891-26A96BBF54FC	NA	NA	NA	177	NA	120	NO	NA	NA	NA	TCGA-BF-AAP0.EFF48970-C0F0-4FFE-8891-26A96BBF54FC.pdf	NA	1	40	Female	WHITE	LIVING	NA	14.91	NA	14.91	NA	DiseaseFree	BF	8720-03-01	C77.3	NOT HISPANIC OR LATINO	NA	NA	Trunk	NA
NA	NA	skcm_tcga	TCGA-EE-A180	TCGA-EE-A180-06	Yes	Yes	YES	YES	455	6	Metastatic	NA	NA	TRUE	NA	C332E41C-06B8-4440-8E80-B0F330FEBEA9	A	5E0C8993-FA2B-4856-A850-7764D7F132D0	NA	NA	NA	3412	NA	150	NO	NA	NA	NA	TCGA-EE-A180.5E0C8993-FA2B-4856-A850-7764D7F132D0.pdf	NA	1	69	Male	WHITE	DECEASED	NA	94.91	NA	89.55	NA	Recurred/Progressed	EE	8720-03-01	C44.6	NOT HISPANIC OR LATINO	Left posterior shoulder	NA	Trunk	NA
NA	NA	skcm_tcga	TCGA-EE-A181	TCGA-EE-A181-06	Yes	Yes	YES	YES	2492	6	Metastatic	NA	NA	TRUE	NA	96F5136C-8266-4991-818A-31BACE4B2589	A	FF6D6361-9BE7-4367-ABBE-9A34753D7D51	NA	NA	NA	2038	NA	110	NO	NA	NA	NA	TCGA-EE-A181.FF6D6361-9BE7-4367-ABBE-9A34753D7D51.pdf	NA	1	82	Female	WHITE	DECEASED	NA	33.71	NA	25.89	NA	Recurred/Progressed	EE	8720-03-01	C77.4	NOT HISPANIC OR LATINO	NA	NA	Extremities	NA
NA	NA	skcm_tcga	TCGA-EE-A182	TCGA-EE-A182-06	Yes	Yes	YES	YES	1191	6	Metastatic	NA	NA	TRUE	NA	CD9C958F-1F30-43E5-A38A-01B301D6126A	A	FE5C64E4-A121-41C9-BB33-1894105A4DE1	NA	NA	NA	954	NA	460	NO	NA	NA	NA	TCGA-EE-A182.FE5C64E4-A121-41C9-BB33-1894105A4DE1.pdf	NA	1	84	Female	WHITE	DECEASED	NA	14.68	NA	10.78	NA	Recurred/Progressed	EE	8720-03-01	C49.2	NOT HISPANIC OR LATINO	Left thigh	NA	Trunk	NA
NA	NA	skcm_tcga	TCGA-EE-A183	TCGA-EE-A183-06	Yes	No	YES	YES	656	6	Metastatic	NA	NA	TRUE	NA	97D195F5-CBDE-4F1D-8C83-DA3855D8F1EF	A	DCCFD53E-8725-40D5-AD32-216A54B08F2F	NA	NA	NA	1381	NA	70	NO	NA	NA	NA	TCGA-EE-A183.DCCFD53E-8725-40D5-AD32-216A54B08F2F.pdf	NA	1	48	Male	WHITE	DECEASED	NA	26.87	NA	23	NA	Recurred/Progressed	EE	8720-03-01	C77.3	NOT HISPANIC OR LATINO	NA	NA	Trunk	NA
NA	NA	skcm_tcga	TCGA-EE-A184	TCGA-EE-A184-06	Yes	Yes	YES	YES	251	6	Metastatic	NA	NA	TRUE	NA	8F776DB2-AEDA-48EF-A2B1-F00906F827C6	A	00238EE4-0014-4CB6-9E79-C93B8EF7BD04	NA	NA	NA	2731	NA	410	NO	NA	NA	NA	TCGA-EE-A184.00238EE4-0014-4CB6-9E79-C93B8EF7BD04.pdf	NA	1	72	Male	WHITE	DECEASED	NA	68.1	NA	50.13	NA	Recurred/Progressed	EE	8720-03-01	C44.6	NOT HISPANIC OR LATINO	Right wrist	NA	Extremities	NA
NA	NA	skcm_tcga	TCGA-EE-A185	TCGA-EE-A185-06	Yes	Yes	YES	YES	163	6	Metastatic	NA	NA	TRUE	NA	B46942E1-2879-4B83-93CD-A12186FE07C9	A	B031620A-AE3E-408C-8CBB-52E0CC56C51E	NA	NA	NA	751	NA	90	NO	NA	NA	NA	TCGA-EE-A185.B031620A-AE3E-408C-8CBB-52E0CC56C51E.pdf	NA	1	55	Female	WHITE	DECEASED	NA	4.96	NA	2.79	NA	Recurred/Progressed	EE	8720-03-01	C44.5	NOT HISPANIC OR LATINO	NA	NA	Extremities	NA
NA	NA	skcm_tcga	TCGA-EE-A20B	TCGA-EE-A20B-06	Yes	No	YES	YES	157	6	Metastatic	NA	NA	TRUE	NA	63F852C9-F529-45F9-96A6-303A10FD283D	A	79A6F01B-8093-4EEF-8017-FB32378F85C6	NA	NA	NA	3177	NA	70	NO	NA	NA	NA	TCGA-EE-A20B.79A6F01B-8093-4EEF-8017-FB32378F85C6.pdf	NA	1	66	Female	WHITE	LIVING	NA	133.71	NA	133.71	NA	DiseaseFree	EE	8720-03-01	C44.7	NOT HISPANIC OR LATINO	NA	NA	Extremities	NA
NA	NA	skcm_tcga	TCGA-EE-A20C	TCGA-EE-A20C-06	Yes	Yes	YES	YES	1728	6	Metastatic	NA	NA	TRUE	NA	9B6C6176-219C-4A50-97CB-E8A74E3193F1	A	F625D202-CF68-4EEF-A962-360AEA6978CB	NA	NA	NA	5168	NA	240	NO	NA	NA	NA	TCGA-EE-A20C.F625D202-CF68-4EEF-A962-360AEA6978CB.pdf	NA	1	59	Male	WHITE	DECEASED	NA	151.15	NA	145.89	NA	Recurred/Progressed	EE	8720-03-01	C44.5	NOT HISPANIC OR LATINO	Right back	NA	Extremities	NA
NA	NA	skcm_tcga	TCGA-EE-A20F	TCGA-EE-A20F-06	Yes	Yes	YES	YES	396	6	Metastatic	NA	NA	TRUE	NA	5C1201C4-1450-4D20-B398-C3E169A8C09F	A	9B0E65BC-811F-461B-9A15-21F8BEC96667	NA	NA	NA	3177	NA	410	NO	NA	NA	NA	TCGA-EE-A20F.9B0E65BC-811F-461B-9A15-21F8BEC96667.pdf	NA	1	53	Male	WHITE	LIVING	NA	91.49	NA	91.49	NA	DiseaseFree	EE	8720-03-01	C77.5	NOT HISPANIC OR LATINO	NA	NA	Extremities	NA
NA	NA	skcm_tcga	TCGA-EE-A20H	TCGA-EE-A20H-06	Yes	Yes	YES	YES	504	6	Metastatic	NA	NA	TRUE	NA	79AC8FFC-843B-4F1F-A681-8A507769DB19	A	85809002-468D-4683-9D69-01B3F9D2C920	NA	NA	NA	5902	NA	50	NO	NA	NA	NA	TCGA-EE-A20H.85809002-468D-4683-9D69-01B3F9D2C920.pdf	NA	1	56	Male	WHITE	DECEASED	NA	168.13	NA	163.93	NA	Recurred/Progressed	EE	8720-03-01	C44.5	NOT HISPANIC OR LATINO	Right upper back	NA	Extremities	NA
Melanoma	Melanoma	skcm_tcga	TCGA-BF-AAP1	TCGA-BF-AAP1-01	No	No	NO	NO	NA	1	Primary Tumor	NA	NA	TRUE	NA	BD48AA87-2974-435D-9F1D-DF0E4A822752	A	FAAB1959-5595-4FE8-8EAD-EB753B658F03	NA	NA	NA	132	NA	340	NO	MEL	NA	NA	TCGA-BF-AAP1.FAAB1959-5595-4FE8-8EAD-EB753B658F03.pdf	NA	1	86	Male	WHITE	LIVING	NA	13.44	NA	13.44	NA	DiseaseFree	BF	8771-03-01	C44.6	NOT HISPANIC OR LATINO	NA	NA	Extremities	NA
NA	NA	skcm_tcga	TCGA-EE-A20I	TCGA-EE-A20I-06	Yes	Yes	YES	YES	20	6	Metastatic	NA	NA	TRUE	NA	94D34C1F-3F94-4FE1-9E63-0EA7C232AC3A	A	48024609-C417-41FE-B196-F319483FCE14	NA	NA	NA	1007	NA	50	NO	NA	NA	NA	TCGA-EE-A20I.48024609-C417-41FE-B196-F319483FCE14.pdf	NA	1	79	Male	WHITE	DECEASED	NA	13.53	NA	12.65	NA	Recurred/Progressed	EE	8720-03-01	C44.7	NOT HISPANIC OR LATINO	NA	NA	Extremities	NA
NA	NA	skcm_tcga	TCGA-EE-A29A	TCGA-EE-A29A-06	Yes	Yes	YES	YES	214	6	Metastatic	NA	NA	TRUE	NA	B4DFD857-06E8-48AC-A091-1A2C7223811C	A	C2052509-2335-4B8B-8581-4D2B79D36B25	NA	NA	NA	2974	NA	80	NO	NA	NA	NA	TCGA-EE-A29A.C2052509-2335-4B8B-8581-4D2B79D36B25.pdf	NA	1	68	Male	WHITE	DECEASED	NA	63.3	NA	58.97	NA	Recurred/Progressed	EE	8720-03-01	C49.4	NA	Abdominal wall	NA	Trunk	NA
NA	NA	skcm_tcga	TCGA-EE-A29B	TCGA-EE-A29B-06	Yes	Yes	YES	YES	469	6	Metastatic	NA	NA	TRUE	NA	73ED3AA7-1AAD-42B6-AC8A-1CA284A75A48	A	7D858F97-4834-40FF-99EE-D01385FA0479	NA	NA	NA	2404	NA	180	NO	NA	NA	NA	TCGA-EE-A29B.7D858F97-4834-40FF-99EE-D01385FA0479.pdf	NA	1	67	Male	WHITE	DECEASED	NA	85.02	NA	80.35	NA	Recurred/Progressed	EE	8720-03-01	C44.7	NOT HISPANIC OR LATINO	Left thigh	NA	Extremities	NA
NA	NA	skcm_tcga	TCGA-EE-A29C	TCGA-EE-A29C-06	Yes	No	YES	YES	353	6	Metastatic	NA	NA	TRUE	NA	E6B3B5F4-1A6B-40BE-A1DE-1C680855F5D6	A	9358D777-DE2E-4AE2-937D-AC2D922CD848	NA	NA	NA	1351	NA	150	NO	NA	NA	NA	TCGA-EE-A29C.9358D777-DE2E-4AE2-937D-AC2D922CD848.pdf	NA	1	20	Male	WHITE	DECEASED	NA	78.91	NA	72.67	NA	Recurred/Progressed	EE	8720-03-01	C44.5	NOT HISPANIC OR LATINO	NA	NA	Trunk	NA
NA	NA	skcm_tcga	TCGA-EE-A29D	TCGA-EE-A29D-06	Yes	Yes	YES	YES	3065	6	Metastatic	NA	NA	TRUE	NA	C129BD85-B320-4B3C-9316-CE00F58BA3D0	A	FA9448E8-537D-4200-90AE-7A67332E5DDB	NA	NA	NA	892	NA	80	NO	NA	NA	NA	TCGA-EE-A29D.FA9448E8-537D-4200-90AE-7A67332E5DDB.pdf	NA	1	87	Male	WHITE	DECEASED	NA	13.96	NA	NA	NA	NA	EE	8720-03-01	C77.0	NOT HISPANIC OR LATINO	NA	NA	Head and Neck	NA
NA	NA	skcm_tcga	TCGA-EE-A29E	TCGA-EE-A29E-06	Yes	Yes	YES	YES	2873	6	Metastatic	NA	NA	TRUE	NA	ADDBE524-382B-48CA-B4A0-962FAB71E0D0	A	C3C1DB41-46B0-4162-BAEE-5FCFF18A696D	NA	NA	NA	1108	NA	110	NO	NA	NA	NA	TCGA-EE-A29E.C3C1DB41-46B0-4162-BAEE-5FCFF18A696D.pdf	NA	1	54	Male	WHITE	LIVING	NA	63.73	NA	63.73	NA	DiseaseFree	EE	8720-03-01	C77.3	NOT HISPANIC OR LATINO	NA	NA	Extremities	NA
NA	NA	skcm_tcga	TCGA-EE-A29G	TCGA-EE-A29G-06	Yes	Yes	YES	YES	341	6	Metastatic	NA	NA	TRUE	NA	BCDAACCE-D122-4B0B-A069-249EF6583A3B	A	69D08E23-4BA3-4C50-9544-801889AB74AB	NA	NA	NA	2983	NA	100	NO	NA	NA	NA	TCGA-EE-A29G.69D08E23-4BA3-4C50-9544-801889AB74AB.pdf	NA	1	53	Male	WHITE	DECEASED	NA	72.01	NA	69.15	NA	Recurred/Progressed	EE	8720-03-01	C44.4	NOT HISPANIC OR LATINO	NA	NA	Head and Neck	NA
NA	NA	skcm_tcga	TCGA-EE-A29H	TCGA-EE-A29H-06	Yes	Yes	YES	YES	274	6	Metastatic	NA	NA	TRUE	NA	92AE970D-75B4-4D9F-B84F-A2070F0CBE90	A	F04F8CC7-26F1-4916-8FA2-6790E023047E	NA	NA	NA	1043	NA	290	NO	NA	NA	NA	TCGA-EE-A29H.F04F8CC7-26F1-4916-8FA2-6790E023047E.pdf	NA	1	59	Female	WHITE	LIVING	NA	64.59	NA	64.59	NA	DiseaseFree	EE	8720-03-01	C77.3	NOT HISPANIC OR LATINO	NA	NA	Trunk	NA
NA	NA	skcm_tcga	TCGA-EE-A29L	TCGA-EE-A29L-06	Yes	Yes	YES	YES	1633	6	Metastatic	NA	NA	TRUE	NA	C910EB65-6921-445A-B340-00545810A013	A	99F4D416-52E2-4225-9682-28802B61F9AC	NA	NA	NA	804	NA	330	NO	NA	NA	NA	TCGA-EE-A29L.99F4D416-52E2-4225-9682-28802B61F9AC.pdf	NA	1	78	Male	WHITE	DECEASED	NA	2.6	NA	1.81	NA	Recurred/Progressed	EE	8720-03-01	C77.3	NOT HISPANIC OR LATINO	NA	NA	Extremities	NA
NA	NA	skcm_tcga	TCGA-EE-A29M	TCGA-EE-A29M-06	Yes	Yes	YES	YES	1939	6	Metastatic	NA	NA	TRUE	NA	66F56383-86A9-4EB0-AC15-3D6D7BEDFC47	A	62B8E490-9790-4D86-93B4-24AE7F909A32	NA	NA	NA	1296	NA	240	NO	NA	NA	NA	TCGA-EE-A29M.62B8E490-9790-4D86-93B4-24AE7F909A32.pdf	NA	1	33	Female	WHITE	LIVING	NA	56.8	NA	56.8	NA	DiseaseFree	EE	8720-03-01	C77.3	NOT HISPANIC OR LATINO	NA	NA	Extremities	NA
Melanoma	Melanoma	skcm_tcga	TCGA-BF-AAP2	TCGA-BF-AAP2-01	No	No	NO	NO	NA	1	Primary Tumor	NA	NA	TRUE	NA	869D7B16-F19B-4E45-A584-994D03462531	A	1D0FBB3F-88FE-49CD-9744-CA64674EB593	NA	NA	NA	128	NA	80	NO	MEL	NA	NA	TCGA-BF-AAP2.1D0FBB3F-88FE-49CD-9744-CA64674EB593.pdf	NA	1	62	Male	WHITE	LIVING	NA	13.3	NA	13.3	NA	DiseaseFree	BF	8771-03-01	C44.6	NOT HISPANIC OR LATINO	NA	NA	Extremities	NA
NA	NA	skcm_tcga	TCGA-EE-A29N	TCGA-EE-A29N-06	Yes	Yes	YES	YES	528	6	Metastatic	NA	NA	TRUE	NA	1B381338-4AB1-4468-8042-2519061691E7	A	08CCE4A2-2A10-4E4A-9DD2-2AA5AE02A9E7	NA	NA	NA	809	NA	240	NO	NA	NA	NA	TCGA-EE-A29N.08CCE4A2-2A10-4E4A-9DD2-2AA5AE02A9E7.pdf	NA	1	78	Male	WHITE	DECEASED	NA	18.59	NA	17.97	NA	Recurred/Progressed	EE	8720-03-01	C77.3	NOT HISPANIC OR LATINO	NA	NA	Trunk	NA
NA	NA	skcm_tcga	TCGA-EE-A29P	TCGA-EE-A29P-06	Yes	Yes	YES	YES	256	6	Metastatic	NA	NA	TRUE	NA	EC3CFAD3-2825-4BCC-B524-48282C546D80	A	CD9AA141-2F94-4C67-9D53-C43C2A316BDA	NA	NA	NA	1793	NA	160	NO	NA	NA	NA	TCGA-EE-A29P.CD9AA141-2F94-4C67-9D53-C43C2A316BDA.pdf	NA	1	73	Female	WHITE	LIVING	NA	56.37	NA	54.8	NA	Recurred/Progressed	EE	8720-03-01	C77.3	NOT HISPANIC OR LATINO	NA	NA	Trunk	NA
NA	NA	skcm_tcga	TCGA-EE-A29Q	TCGA-EE-A29Q-06	Yes	Yes	YES	YES	242	6	Metastatic	NA	NA	TRUE	NA	9B9F0B93-CF1E-4052-8938-2C56AD8A2FD2	A	4ED10518-B475-433F-945A-1A97C8B6041C	NA	NA	NA	1263	NA	60	NO	NA	NA	NA	TCGA-EE-A29Q.4ED10518-B475-433F-945A-1A97C8B6041C.pdf	NA	1	70	Female	WHITE	DECEASED	NA	66.69	NA	NA	NA	NA	EE	8720-03-01	C49.1	NOT HISPANIC OR LATINO	NA	NA	Extremities	NA
NA	NA	skcm_tcga	TCGA-EE-A29R	TCGA-EE-A29R-06	Yes	Yes	YES	YES	550	6	Metastatic	NA	NA	TRUE	NA	9C98FCC2-FD1F-4F19-A550-B0FF0B78CF89	A	8DEEF9EA-3585-4047-A2BD-E7AB4DD1306F	NA	NA	NA	359	NA	520	NO	NA	NA	NA	TCGA-EE-A29R.8DEEF9EA-3585-4047-A2BD-E7AB4DD1306F.pdf	NA	1	48	Female	WHITE	LIVING	NA	14.45	NA	14.03	NA	Recurred/Progressed	EE	8720-03-01	C49.0	NOT HISPANIC OR LATINO	NA	NA	Head and Neck	NA
NA	NA	skcm_tcga	TCGA-EE-A29S	TCGA-EE-A29S-06	Yes	No	YES	YES	871	6	Metastatic	NA	NA	TRUE	NA	4EA37293-D9B4-4231-A283-6839810566D9	A	4014EA1A-EB3B-461C-B8C9-AFC32B67DA0B	NA	NA	NA	1659	NA	250	NO	NA	NA	NA	TCGA-EE-A29S.4014EA1A-EB3B-461C-B8C9-AFC32B67DA0B.pdf	NA	1	79	Male	WHITE	DECEASED	NA	61.24	NA	55.85	NA	Recurred/Progressed	EE	8720-03-01	C77.3	NOT HISPANIC OR LATINO	NA	NA	Extremities	NA
NA	NA	skcm_tcga	TCGA-EE-A29T	TCGA-EE-A29T-06	Yes	Yes	YES	YES	326	6	Metastatic	NA	NA	TRUE	NA	06072B6C-841F-493A-9DB0-6B555E692B2C	A	4F109FA0-76B1-46AA-B90C-AB1CA81C387B	NA	NA	NA	10559	NA	200	NO	NA	NA	NA	TCGA-EE-A29T.4F109FA0-76B1-46AA-B90C-AB1CA81C387B.pdf	NA	1	51	Female	WHITE	LIVING	NA	369.65	NA	272.83	NA	Recurred/Progressed	EE	8720-03-01	C77.9	NOT HISPANIC OR LATINO	NA	NA	Trunk	NA
NA	NA	skcm_tcga	TCGA-EE-A29V	TCGA-EE-A29V-06	Yes	Yes	YES	YES	849	6	Metastatic	NA	NA	TRUE	NA	08CD5F21-F1F6-4FFB-8587-2E13F6DED157	A	24E328F1-3272-4386-A8B5-8E8E7CD0EE48	NA	NA	NA	1064	NA	130	NO	NA	NA	NA	TCGA-EE-A29V.24E328F1-3272-4386-A8B5-8E8E7CD0EE48.pdf	NA	1	85	Male	WHITE	DECEASED	NA	25.85	NA	23.03	NA	Recurred/Progressed	EE	8720-03-01	C44.5	NOT HISPANIC OR LATINO	Chest	NA	Head and Neck	NA
NA	NA	skcm_tcga	TCGA-EE-A29W	TCGA-EE-A29W-06	Yes	Yes	YES	YES	70	6	Metastatic	NA	NA	TRUE	NA	49777192-2E70-4B85-96BF-99AA76C66A79	A	E700FE5C-7451-4C73-A966-8382C08C51F1	NA	NA	NA	5186	NA	390	NO	NA	NA	NA	TCGA-EE-A29W.E700FE5C-7451-4C73-A966-8382C08C51F1.pdf	NA	1	42	Male	WHITE	LIVING	NA	194.88	NA	159	NA	Recurred/Progressed	EE	8720-03-01	C77.4	NOT HISPANIC OR LATINO	NA	NA	Extremities	NA
NA	NA	skcm_tcga	TCGA-EE-A29X	TCGA-EE-A29X-06	Yes	Yes	YES	YES	118	6	Metastatic	NA	NA	TRUE	NA	734C1580-CB2F-40A7-9C31-EE9B9366EF54	A	26C1B87F-9E43-4D68-9F89-6831FCAA1044	NA	NA	NA	763	NA	80	NO	NA	NA	NA	TCGA-EE-A29X.26C1B87F-9E43-4D68-9F89-6831FCAA1044.pdf	NA	1	58	Female	WHITE	DECEASED	NA	17.9	NA	16.59	NA	Recurred/Progressed	EE	8720-03-01	C49.0	NOT HISPANIC OR LATINO	NA	NA	Head and Neck	NA
NA	NA	skcm_tcga	TCGA-EE-A2A0	TCGA-EE-A2A0-06	Yes	No	YES	YES	362	6	Metastatic	NA	NA	TRUE	NA	FDE25BEE-ED13-4128-A67C-23463D25A7C1	A	5A3258EA-F7DF-478F-A079-D12BC543078E	NA	NA	NA	1801	NA	230	NO	NA	NA	NA	TCGA-EE-A2A0.5A3258EA-F7DF-478F-A079-D12BC543078E.pdf	NA	1	77	Female	WHITE	DECEASED	NA	46.78	NA	40.97	NA	Recurred/Progressed	EE	8720-03-01	C77.4	NOT HISPANIC OR LATINO	NA	NA	Extremities	NA
Melanoma	Melanoma	skcm_tcga	TCGA-BF-AAP4	TCGA-BF-AAP4-01	No	No	NO	NO	NA	1	Primary Tumor	NA	NA	TRUE	NA	0B9B0714-DC82-4516-9112-D233B42E0F2B	A	B25BC3BC-1D2B-4980-8B2F-2C037370087B	NA	NA	NA	58	NA	120	NO	MEL	NA	NA	TCGA-BF-AAP4.B25BC3BC-1D2B-4980-8B2F-2C037370087B.pdf	NA	1	61	Male	WHITE	LIVING	NA	11.01	NA	11.01	NA	DiseaseFree	BF	8771-03-01	C44.5	NOT HISPANIC OR LATINO	NA	NA	Trunk	NA
NA	NA	skcm_tcga	TCGA-EE-A2A1	TCGA-EE-A2A1-06	Yes	Yes	YES	YES	335	6	Metastatic	NA	NA	TRUE	NA	70BEAF75-9B5D-47F7-AC73-AB7C99984C8B	A	5F6CE73D-DD0C-4BB3-B572-4FABE2983B0C	NA	NA	NA	2339	NA	50	NO	NA	NA	NA	TCGA-EE-A2A1.5F6CE73D-DD0C-4BB3-B572-4FABE2983B0C.pdf	NA	1	46	Male	WHITE	LIVING	NA	115.87	NA	114.59	NA	Recurred/Progressed	EE	8720-03-01	C77.3	NOT HISPANIC OR LATINO	NA	NA	Extremities	NA
NA	NA	skcm_tcga	TCGA-EE-A2A2	TCGA-EE-A2A2-06	Yes	Yes	YES	YES	1474	6	Metastatic	NA	NA	TRUE	NA	6A3B8EB9-7D85-4F26-96B2-BBBC12D3EBCB	A	2BADECFD-49E1-416A-8DC4-C3E72FD2E847	NA	NA	NA	612	NA	440	NO	NA	NA	NA	TCGA-EE-A2A2.2BADECFD-49E1-416A-8DC4-C3E72FD2E847.pdf	NA	1	71	Male	WHITE	LIVING	NA	59.59	NA	59.59	NA	DiseaseFree	EE	8720-03-01	C77.3	NOT HISPANIC OR LATINO	NA	NA	Trunk	NA
NA	NA	skcm_tcga	TCGA-EE-A2A5	TCGA-EE-A2A5-06	Yes	Yes	YES	YES	280	6	Metastatic	NA	NA	TRUE	NA	8D5A3C1B-8E41-444A-B4A5-2E811AB8776A	A	FE4DB085-F3A6-4AAC-88C2-AD1936EBDA1E	NA	NA	NA	1252	NA	50	NO	NA	NA	NA	TCGA-EE-A2A5.FE4DB085-F3A6-4AAC-88C2-AD1936EBDA1E.pdf	NA	1	43	Male	WHITE	DECEASED	NA	39.26	NA	36.7	NA	Recurred/Progressed	EE	8720-03-01	C49.1	NOT HISPANIC OR LATINO	NA	NA	Extremities	NA
NA	NA	skcm_tcga	TCGA-EE-A2A6	TCGA-EE-A2A6-06	Yes	Yes	YES	YES	254	6	Metastatic	NA	NA	TRUE	NA	5BB8D694-E4C5-4B02-91D6-B152DCDBA345	A	8B6460D2-6763-420C-9912-E17F429EE9F9	NA	NA	NA	1766	NA	330	NO	NA	NA	NA	TCGA-EE-A2A6.8B6460D2-6763-420C-9912-E17F429EE9F9.pdf	NA	1	43	Male	WHITE	LIVING	NA	86.07	NA	49.44	NA	Recurred/Progressed	EE	8720-03-01	C77.4	NOT HISPANIC OR LATINO	NA	NA	Trunk	NA
NA	NA	skcm_tcga	TCGA-EE-A2GB	TCGA-EE-A2GB-06	Yes	Yes	YES	YES	558	6	Metastatic	NA	NA	TRUE	NA	EB4904DB-E9F4-4877-A429-A739562A2C86	A	4BBF4BC4-A1B1-4DCE-8DC8-5410D7A336C2	NA	NA	NA	1535	NA	80	NO	NA	NA	NA	TCGA-EE-A2GB.4BBF4BC4-A1B1-4DCE-8DC8-5410D7A336C2.pdf	NA	1	51	Male	WHITE	LIVING	NA	59.23	NA	59.23	NA	DiseaseFree	EE	8720-03-01	C77.3	NOT HISPANIC OR LATINO	NA	NA	Trunk	NA
NA	NA	skcm_tcga	TCGA-EE-A2GC	TCGA-EE-A2GC-06	Yes	Yes	YES	YES	1902	6	Metastatic	NA	NA	TRUE	NA	498B5692-1FF2-4D4E-B96A-9CE977A2F24F	A	F2DE0CF5-7EE7-430E-AB09-BF8487D27A0B	NA	NA	NA	1246	NA	470	NO	NA	NA	NA	TCGA-EE-A2GC.F2DE0CF5-7EE7-430E-AB09-BF8487D27A0B.pdf	NA	1	82	Male	WHITE	LIVING	NA	67.38	NA	67.38	NA	DiseaseFree	EE	8720-03-01	C77.0	NOT HISPANIC OR LATINO	NA	NA	Head and Neck	NA
NA	NA	skcm_tcga	TCGA-EE-A2GD	TCGA-EE-A2GD-06	Yes	No	YES	YES	463	6	Metastatic	NA	NA	TRUE	NA	9397FF59-E3A4-4471-B691-EB9AD423AEB8	A	E7219620-4E00-4484-BBF1-3311C52321F7	NA	NA	NA	10016	NA	60	NO	NA	NA	NA	TCGA-EE-A2GD.E7219620-4E00-4484-BBF1-3311C52321F7.pdf	NA	1	58	Female	WHITE	DECEASED	NA	339.88	NA	333.21	NA	Recurred/Progressed	EE	8720-03-01	C49.2	NOT HISPANIC OR LATINO	NA	NA	Extremities	NA
NA	NA	skcm_tcga	TCGA-EE-A2GE	TCGA-EE-A2GE-06	Yes	No	YES	YES	208	6	Metastatic	NA	NA	TRUE	NA	C9EA9DFF-60A4-4D0D-97D6-380E72238537	A	AAD7F74E-A8D6-443A-A9F7-2ED1F7BF78EE	NA	NA	NA	4220	NA	40	NO	NA	NA	NA	TCGA-EE-A2GE.AAD7F74E-A8D6-443A-A9F7-2ED1F7BF78EE.pdf	NA	1	44	Male	WHITE	LIVING	NA	173.65	NA	173.65	NA	DiseaseFree	EE	8730-03-01	C77.3	NOT HISPANIC OR LATINO	NA	NA	Trunk	NA
NA	NA	skcm_tcga	TCGA-EE-A2GH	TCGA-EE-A2GH-06	Yes	Yes	YES	YES	275	6	Metastatic	NA	NA	TRUE	NA	87694711-AF43-4279-AD23-6F12942B6CE2	A	4FF6F797-FFBC-4C27-8195-3A7F36B2D8AC	NA	NA	NA	5501	NA	320	NO	NA	NA	NA	TCGA-EE-A2GH.4FF6F797-FFBC-4C27-8195-3A7F36B2D8AC.pdf	NA	1	34	Male	WHITE	LIVING	NA	220.07	NA	220.07	NA	DiseaseFree	EE	8720-03-01	C77.3	NOT HISPANIC OR LATINO	NA	NA	Trunk	NA
NA	NA	skcm_tcga	TCGA-EE-A2GI	TCGA-EE-A2GI-06	Yes	Yes	YES	YES	1299	6	Metastatic	NA	NA	TRUE	NA	46799FCF-E072-43B0-A5C1-73EA38EC6570	A	99CDD070-FBAF-4310-9022-7F3DFD9E7043	NA	NA	NA	1126	NA	680	NO	NA	NA	NA	TCGA-EE-A2GI.99CDD070-FBAF-4310-9022-7F3DFD9E7043.pdf	NA	1	39	Male	WHITE	LIVING	NA	48.69	NA	48.69	NA	DiseaseFree	EE	8720-03-01	C77.3	NOT HISPANIC OR LATINO	NA	NA	Extremities	NA
Melanoma	Melanoma	skcm_tcga	TCGA-BF-AAP6	TCGA-BF-AAP6-01	No	No	NO	NO	NA	1	Primary Tumor	NA	NA	TRUE	NA	E7F8DA1A-E0DE-4794-BEFE-FDA167720D38	A	D3B99086-110C-4DE5-BBF7-65C4ABD29959	NA	NA	NA	48	NA	150	NO	MEL	NA	NA	TCGA-BF-AAP6.D3B99086-110C-4DE5-BBF7-65C4ABD29959.pdf	NA	1	55	Male	WHITE	LIVING	NA	10.68	NA	10.68	NA	DiseaseFree	BF	8771-03-01	C44.7	NOT HISPANIC OR LATINO	NA	NA	Extremities	NA
NA	NA	skcm_tcga	TCGA-EE-A2GJ	TCGA-EE-A2GJ-06	Yes	No	YES	YES	928	6	Metastatic	NA	NA	TRUE	NA	C78AF90C-3469-49C0-A83F-0AB697618D6E	A	B0FAC3DB-0810-459F-83DA-150B03EEE01F	NA	NA	NA	2589	NA	30	NO	NA	NA	NA	TCGA-EE-A2GJ.B0FAC3DB-0810-459F-83DA-150B03EEE01F.pdf	NA	1	83	Male	WHITE	DECEASED	NA	107.29	NA	86.2	NA	Recurred/Progressed	EE	8720-03-01	C77.4	NOT HISPANIC OR LATINO	NA	NA	Extremities	NA
NA	NA	skcm_tcga	TCGA-EE-A2GK	TCGA-EE-A2GK-06	Yes	Yes	YES	YES	7	6	Metastatic	NA	NA	TRUE	NA	AB987A54-03BF-4AE8-A1C4-3FFF5C495A6A	A	D96AE7E1-5518-4D08-9CD4-57D6C21E1B3A	NA	NA	NA	1583	NA	360	NO	NA	NA	NA	TCGA-EE-A2GK.D96AE7E1-5518-4D08-9CD4-57D6C21E1B3A.pdf	NA	1	46	Female	WHITE	LIVING	NA	54.7	NA	49.21	NA	Recurred/Progressed	EE	8720-03-01	C77.4	NOT HISPANIC OR LATINO	NA	NA	Trunk	NA
NA	NA	skcm_tcga	TCGA-EE-A2GL	TCGA-EE-A2GL-06	Yes	Yes	YES	YES	298	6	Metastatic	NA	NA	TRUE	NA	83F87C0E-B9A1-4CA4-B0E8-DEDBD02F23D8	A	6196044A-FF65-4757-B6EC-3557985DA2BF	NA	NA	NA	1708	NA	470	NO	NA	NA	NA	TCGA-EE-A2GL.6196044A-FF65-4757-B6EC-3557985DA2BF.pdf	NA	1	40	Female	WHITE	LIVING	NA	79.6	NA	79.6	NA	DiseaseFree	EE	8720-03-01	C77.3	NOT HISPANIC OR LATINO	NA	NA	Extremities	NA
NA	NA	skcm_tcga	TCGA-EE-A2GM	TCGA-EE-A2GM-06	Yes	Yes	YES	YES	602	6	Metastatic	NA	NA	TRUE	NA	1BA1F76C-7407-4EBA-B70F-D7995964F9CD	B	D5563BB2-1989-4AEC-8013-098ED9C1DA08	NA	NA	NA	2519	NA	30	NO	NA	NA	NA	TCGA-EE-A2GM.D5563BB2-1989-4AEC-8013-098ED9C1DA08.pdf	NA	1	70	Female	WHITE	LIVING	NA	75.43	NA	56.34	NA	Recurred/Progressed	EE	8720-03-01	C49.6	NOT HISPANIC OR LATINO	NA	NA	Trunk	NA
NA	NA	skcm_tcga	TCGA-EE-A2GN	TCGA-EE-A2GN-06	Yes	Yes	YES	YES	374	6	Metastatic	NA	NA	TRUE	NA	C496DD26-D412-4651-B2F0-5E868B80873E	A	AC0FD9F4-3181-47B7-A454-AE3E5C7D95B6	NA	NA	NA	2766	NA	80	NO	NA	NA	NA	TCGA-EE-A2GN.AC0FD9F4-3181-47B7-A454-AE3E5C7D95B6.pdf	NA	1	67	Male	WHITE	DECEASED	NA	102.04	NA	79.57	NA	Recurred/Progressed	EE	8720-03-01	C49.3	NOT HISPANIC OR LATINO	NA	NA	Trunk	NA
NA	NA	skcm_tcga	TCGA-EE-A2GO	TCGA-EE-A2GO-06	Yes	Yes	YES	YES	1585	6	Metastatic	NA	NA	TRUE	NA	22BD7E4C-3BCA-4803-941A-17D9DBECC1A8	A	FCD0B833-0944-43BE-837F-8E2F38E937DE	NA	NA	NA	3162	NA	70	NO	NA	NA	NA	TCGA-EE-A2GO.FCD0B833-0944-43BE-837F-8E2F38E937DE.pdf	NA	1	66	Female	WHITE	LIVING	NA	126.71	NA	122.08	NA	Recurred/Progressed	EE	8730-03-01	C49.2	NOT HISPANIC OR LATINO	NA	NA	Extremities	NA
NA	NA	skcm_tcga	TCGA-EE-A2GP	TCGA-EE-A2GP-06	Yes	Yes	YES	YES	517	6	Metastatic	NA	NA	TRUE	NA	8F45D68C-D4D7-426D-87C4-03A74FADBEBB	A	2EDF33EE-2FF5-42B4-A15B-A57E6368C944	NA	NA	NA	831	NA	180	NO	NA	NA	NA	TCGA-EE-A2GP.2EDF33EE-2FF5-42B4-A15B-A57E6368C944.pdf	NA	1	80	Male	WHITE	DECEASED	NA	13.9	NA	8.48	NA	Recurred/Progressed	EE	8720-03-01	C77.3	NOT HISPANIC OR LATINO	NA	NA	Extremities	NA
NA	NA	skcm_tcga	TCGA-EE-A2GR	TCGA-EE-A2GR-06	Yes	Yes	YES	YES	1323	6	Metastatic	NA	NA	TRUE	NA	4F644FC3-191C-4B19-9FFC-D5BE630CEC93	A	845FD905-B92B-4D98-95A0-3E24164CC1A2	NA	NA	NA	622	NA	160	NO	NA	NA	NA	TCGA-EE-A2GR.845FD905-B92B-4D98-95A0-3E24164CC1A2.pdf	NA	1	78	Male	WHITE	DECEASED	[Not Applicable]|[Not Applicable]	42.74	NA	NA	NA	NA	EE	8720-03-01	C49.1	NOT HISPANIC OR LATINO	NA	NA	Extremities|Extremities	NA
NA	NA	skcm_tcga	TCGA-EE-A2GS	TCGA-EE-A2GS-06	Yes	Yes	YES	YES	296	6	Metastatic	NA	NA	TRUE	NA	B9D12203-7D72-4BE3-A1D2-53836EBBD599	A	57868CFE-20D2-4893-BF42-8E94E290D42F	NA	NA	NA	1804	NA	110	NO	NA	NA	NA	TCGA-EE-A2GS.57868CFE-20D2-4893-BF42-8E94E290D42F.pdf	NA	1	28	Female	WHITE	DECEASED	NA	81.14	NA	51.41	NA	Recurred/Progressed	EE	8730-03-01	C49.2	NOT HISPANIC OR LATINO	NA	NA	Extremities	NA
NA	NA	skcm_tcga	TCGA-EE-A2GT	TCGA-EE-A2GT-06	Yes	Yes	YES	YES	289	6	Metastatic	NA	NA	TRUE	NA	549F66DB-E789-4BBA-897A-297DD6A0EE8E	A	EB8A3520-4249-4DF4-AC19-80B4C9599974	NA	NA	NA	650	NA	90	NO	NA	NA	NA	TCGA-EE-A2GT.EB8A3520-4249-4DF4-AC19-80B4C9599974.pdf	NA	1	77	Male	WHITE	LIVING	NA	44.84	NA	44.58	NA	Recurred/Progressed	EE	8720-03-01	C77.3	NOT HISPANIC OR LATINO	NA	NA	Trunk	NA
Melanoma	Melanoma	skcm_tcga	TCGA-BF-AAP7	TCGA-BF-AAP7-01	No	No	NO	NO	NA	1	Primary Tumor	NA	NA	TRUE	NA	EFDD50E9-D9A8-4A64-86F6-1363DCC45694	A	7AC6ABBA-DA58-4361-B349-19F950959BA3	NA	NA	NA	41	NA	110	NO	MEL	NA	NA	TCGA-BF-AAP7.7AC6ABBA-DA58-4361-B349-19F950959BA3.pdf	NA	1	76	Female	WHITE	LIVING	NA	10.45	NA	10.45	NA	DiseaseFree	BF	8771-03-01	C44.7	NOT HISPANIC OR LATINO	NA	NA	Extremities	NA
NA	NA	skcm_tcga	TCGA-EE-A2GU	TCGA-EE-A2GU-06	Yes	Yes	YES	YES	490	6	Metastatic	NA	NA	TRUE	NA	EBC219EA-27CE-44A9-9B3F-8F5D680416CE	A	83D3B219-4C20-405C-B432-A6948F54E97E	NA	NA	NA	1995	NA	290	NO	NA	NA	NA	TCGA-EE-A2GU.83D3B219-4C20-405C-B432-A6948F54E97E.pdf	NA	1	65	Female	WHITE	LIVING	NA	94.74	NA	94.74	NA	DiseaseFree	EE	8720-03-01	C77.4	NOT HISPANIC OR LATINO	NA	NA	Extremities	NA
NA	NA	skcm_tcga	TCGA-EE-A2M5	TCGA-EE-A2M5-06	Yes	Yes	YES	YES	1648	6	Metastatic	NA	NA	TRUE	NA	B3189E4F-3B90-4A1E-8FF1-FA2FEDC46C4C	A	00A02AC4-3B9A-4FA0-B0B7-EA8307FF17E1	NA	NA	NA	4562	NA	310	NO	NA	NA	NA	TCGA-EE-A2M5.00A02AC4-3B9A-4FA0-B0B7-EA8307FF17E1.pdf	NA	1	49	Male	WHITE	DECEASED	NA	21.65	NA	19.02	NA	Recurred/Progressed	EE	8720-03-01	C77.3	NOT HISPANIC OR LATINO	NA	NA	Trunk	NA
NA	NA	skcm_tcga	TCGA-EE-A2M6	TCGA-EE-A2M6-06	Yes	Yes	YES	YES	458	6	Metastatic	NA	NA	TRUE	NA	7381FB99-0C06-416B-A503-F2570172B894	A	C1B5AEF2-669A-4153-BD01-A0280D98F277	NA	NA	NA	5010	NA	100	NO	NA	NA	NA	TCGA-EE-A2M6.C1B5AEF2-669A-4153-BD01-A0280D98F277.pdf	NA	1	61	Male	WHITE	LIVING	NA	129.17	NA	129.17	NA	DiseaseFree	EE	8720-03-01	C77.3	NOT HISPANIC OR LATINO	NA	NA	Trunk	NA
NA	NA	skcm_tcga	TCGA-EE-A2M7	TCGA-EE-A2M7-06	Yes	Yes	YES	YES	52	6	Metastatic	NA	NA	TRUE	NA	F2C3A0AD-8C29-45AA-BB06-C4A6641F136F	A	8CDEC44A-0A01-4598-B165-871290AF0FEA	NA	NA	NA	4553	NA	50	NO	NA	NA	NA	TCGA-EE-A2M7.8CDEC44A-0A01-4598-B165-871290AF0FEA.pdf	NA	1	66	Male	WHITE	DECEASED	NA	28.81	NA	26.25	NA	Recurred/Progressed	EE	8720-03-01	C77.3	NOT HISPANIC OR LATINO	NA	NA	Trunk	NA
NA	NA	skcm_tcga	TCGA-EE-A2M8	TCGA-EE-A2M8-06	Yes	Yes	YES	YES	94	6	Metastatic	NA	NA	TRUE	NA	92B548CA-4C99-44D9-89C6-45C9DF98CD04	A	37DF4914-EC1C-4DDC-BEA5-F5887856BB38	NA	NA	NA	4157	NA	130	NO	NA	NA	NA	TCGA-EE-A2M8.37DF4914-EC1C-4DDC-BEA5-F5887856BB38.pdf	NA	1	54	Female	WHITE	DECEASED	NA	19.74	NA	16.36	NA	Recurred/Progressed	EE	8720-03-01	C77.4	NOT HISPANIC OR LATINO	NA	NA	Extremities	NA
NA	NA	skcm_tcga	TCGA-EE-A2MC	TCGA-EE-A2MC-06	Yes	Yes	YES	YES	643	6	Metastatic	NA	NA	TRUE	NA	E51EADC7-1F85-464C-989B-9D464233618D	A	3974002B-D305-46D6-B11C-BEE7260FA18B	NA	NA	NA	3981	NA	90	NO	NA	NA	NA	TCGA-EE-A2MC.3974002B-D305-46D6-B11C-BEE7260FA18B.pdf	NA	1	73	Male	WHITE	DECEASED	NA	61.47	NA	35.61	NA	Recurred/Progressed	EE	8720-03-01	C77.3	NOT HISPANIC OR LATINO	NA	NA	Extremities	NA
NA	NA	skcm_tcga	TCGA-EE-A2MD	TCGA-EE-A2MD-06	Yes	Yes	YES	YES	1381	6	Metastatic	NA	NA	TRUE	NA	FE5CCE9F-6DBD-4532-8926-BBF6BD850E71	A	02DFE38B-6371-4F97-AAD1-9A129A6F6FB1	NA	NA	NA	4683	NA	NA	NO	NA	NA	NA	TCGA-EE-A2MD.02DFE38B-6371-4F97-AAD1-9A129A6F6FB1.pdf	NA	1	52	Male	WHITE	DECEASED	NA	47.24	NA	44.15	NA	Recurred/Progressed	EE	8720-03-01	C77.5	NOT HISPANIC OR LATINO	NA	NA	Extremities	NA
NA	NA	skcm_tcga	TCGA-EE-A2ME	TCGA-EE-A2ME-06	Yes	Yes	YES	YES	51	6	Metastatic	NA	NA	TRUE	NA	1ED77DED-07C5-4428-9393-56A8585E832E	A	BC84FD0C-9539-4D28-BBF6-B95D6770E404	NA	NA	NA	5761	NA	80	NO	NA	NA	NA	TCGA-EE-A2ME.BC84FD0C-9539-4D28-BBF6-B95D6770E404.pdf	NA	1	51	Male	WHITE	DECEASED	NA	103.19	NA	99.11	NA	Recurred/Progressed	EE	8720-03-01	C77.4	NOT HISPANIC OR LATINO	NA	NA	Trunk	NA
NA	NA	skcm_tcga	TCGA-EE-A2MF	TCGA-EE-A2MF-06	Yes	Yes	YES	YES	636	6	Metastatic	NA	NA	TRUE	NA	983CD640-BF3D-49DB-AE74-835DF94A5186	A	36A98990-59E2-494D-9682-690277F04C79	NA	NA	NA	11607	NA	60	NO	NA	NA	NA	TCGA-EE-A2MF.36A98990-59E2-494D-9682-690277F04C79.pdf	NA	1	39	Female	WHITE	DECEASED	NA	268.53	NA	266.95	NA	Recurred/Progressed	EE	8720-03-01	C77.4	NOT HISPANIC OR LATINO	NA	NA	Extremities	NA
NA	NA	skcm_tcga	TCGA-EE-A2MG	TCGA-EE-A2MG-06	Yes	Yes	YES	YES	184	6	Metastatic	NA	NA	TRUE	NA	F68D55B0-001D-460D-9EB8-81B2AA26A909	A	11CFC905-FDAC-49D4-B159-F4E93803E460	NA	NA	NA	5286	NA	70	NO	NA	NA	NA	TCGA-EE-A2MG.11CFC905-FDAC-49D4-B159-F4E93803E460.pdf	NA	1	23	Male	WHITE	DECEASED	NA	103.12	NA	101.74	NA	Recurred/Progressed	EE	8720-03-01	C77.3	NOT HISPANIC OR LATINO	NA	NA	Trunk	NA
Melanoma	Melanoma	skcm_tcga	TCGA-BF-AAP8	TCGA-BF-AAP8-01	No	No	NO	NO	NA	1	Primary Tumor	NA	NA	TRUE	NA	DBE59D5D-84DB-4A73-9950-C48CAEA079FC	A	97478FA2-9022-4C07-B5B5-6BAC330BF94F	NA	NA	NA	181	NA	260	NO	MEL	NA	NA	TCGA-BF-AAP8.97478FA2-9022-4C07-B5B5-6BAC330BF94F.pdf	NA	1	58	Male	WHITE	LIVING	NA	14.68	NA	14.68	NA	DiseaseFree	BF	8771-03-01	C44.6	NOT HISPANIC OR LATINO	NA	NA	Extremities	NA
NA	NA	skcm_tcga	TCGA-EE-A2MH	TCGA-EE-A2MH-06	Yes	Yes	YES	YES	117	6	Metastatic	NA	NA	TRUE	NA	BB992A35-5C82-4B27-99B6-A39B5C6501FF	A	6C91C359-E679-46F3-9ADA-8958F1D1949E	NA	NA	NA	3765	NA	70	NO	NA	NA	NA	TCGA-EE-A2MH.6C91C359-E679-46F3-9ADA-8958F1D1949E.pdf	NA	1	66	Male	WHITE	DECEASED	NA	16.95	NA	14.68	NA	Recurred/Progressed	EE	8720-03-01	C77.3	NOT HISPANIC OR LATINO	NA	NA	Trunk	NA
NA	NA	skcm_tcga	TCGA-EE-A2MI	TCGA-EE-A2MI-06	Yes	Yes	YES	YES	881	6	Metastatic	NA	NA	TRUE	NA	3C7442C7-5655-4D38-AE50-41D4E531CE12	A	B9B99EA2-EB57-4C49-9BB3-35F3D9E7CF07	NA	NA	NA	9247	NA	140	NO	NA	NA	NA	TCGA-EE-A2MI.B9B99EA2-EB57-4C49-9BB3-35F3D9E7CF07.pdf	NA	1	43	Male	WHITE	DECEASED	NA	204.5	NA	201.02	NA	Recurred/Progressed	EE	8720-03-01	C77.3	NOT HISPANIC OR LATINO	NA	NA	Extremities	NA
NA	NA	skcm_tcga	TCGA-EE-A2MJ	TCGA-EE-A2MJ-06	Yes	Yes	YES	YES	1919	6	Metastatic	NA	NA	TRUE	NA	369D076F-430B-4E9A-8835-07A02B736CBF	A	E1EB9123-2749-42DA-9981-C9C4C7D72B5D	NA	NA	NA	4444	NA	110	NO	NA	NA	NA	TCGA-EE-A2MJ.E1EB9123-2749-42DA-9981-C9C4C7D72B5D.pdf	NA	1	60	Male	WHITE	DECEASED	NA	96.16	NA	41.23	NA	Recurred/Progressed	EE	8720-03-01	C77.3	NOT HISPANIC OR LATINO	NA	NA	Trunk	NA
NA	NA	skcm_tcga	TCGA-EE-A2MK	TCGA-EE-A2MK-06	Yes	Yes	YES	YES	247	6	Metastatic	NA	NA	TRUE	NA	BC2A30BA-E2C9-4658-ADDE-C03682E195BE	A	8517BF69-FC60-4BAC-B034-E7D5B43627BF	NA	NA	NA	4341	NA	120	NO	NA	NA	NA	TCGA-EE-A2MK.8517BF69-FC60-4BAC-B034-E7D5B43627BF.pdf	NA	1	18	Female	WHITE	LIVING	NA	180.26	NA	180.26	NA	DiseaseFree	EE	8720-03-01	C77.4	NOT HISPANIC OR LATINO	NA	NA	Extremities	NA
NA	NA	skcm_tcga	TCGA-EE-A2ML	TCGA-EE-A2ML-06	Yes	Yes	YES	YES	481	6	Metastatic	NA	NA	TRUE	NA	0CD2BB77-7E7F-4CA7-8E5F-87BC5B46C550	A	079D6017-ED18-4D0B-88DA-DD9CAD850454	NA	NA	NA	6083	NA	NA	NO	NA	NA	NA	TCGA-EE-A2ML.079D6017-ED18-4D0B-88DA-DD9CAD850454.pdf	NA	1	35	Male	WHITE	DECEASED	NA	216.49	NA	195.93	NA	Recurred/Progressed	EE	8720-03-01	C77.3	NOT HISPANIC OR LATINO	NA	NA	Trunk	NA
NA	NA	skcm_tcga	TCGA-EE-A2MM	TCGA-EE-A2MM-06	Yes	Yes	YES	YES	460	6	Metastatic	NA	NA	TRUE	NA	1B5CC782-F8EB-4F06-9487-CB8496E462A0	A	B23219CD-5473-42D0-A0BB-49EC8A1756FB	NA	NA	NA	6699	NA	110	NO	NA	NA	NA	TCGA-EE-A2MM.B23219CD-5473-42D0-A0BB-49EC8A1756FB.pdf	NA	1	63	Female	WHITE	DECEASED	NA	167.77	NA	151.05	NA	Recurred/Progressed	EE	8720-03-01	C77.3	NOT HISPANIC OR LATINO	NA	NA	Trunk	NA
NA	NA	skcm_tcga	TCGA-EE-A2MN	TCGA-EE-A2MN-06	Yes	Yes	YES	YES	121	6	Metastatic	NA	NA	TRUE	NA	6AE1DCF7-E35C-419F-B132-7E5F7BEDE538	A	6377A574-F2AA-4A18-B31B-7A368CE07A3D	NA	NA	NA	3943	NA	120	NO	NA	NA	NA	TCGA-EE-A2MN.6377A574-F2AA-4A18-B31B-7A368CE07A3D.pdf	NA	1	58	Male	WHITE	DECEASED	NA	47.5	NA	44.65	NA	Recurred/Progressed	EE	8720-03-01	C77.3	NOT HISPANIC OR LATINO	NA	NA	Trunk	NA
NA	NA	skcm_tcga	TCGA-EE-A2MP	TCGA-EE-A2MP-06	Yes	No	YES	YES	255	6	Metastatic	NA	NA	TRUE	NA	BC9F8071-37F7-44BC-8A3C-F48860C7B5DC	A	F725CFD4-E7FE-47E3-A77E-13AF89304C29	NA	NA	NA	7519	NA	170	NO	NA	NA	NA	TCGA-EE-A2MP.F725CFD4-E7FE-47E3-A77E-13AF89304C29.pdf	NA	1	34	Female	WHITE	LIVING	NA	248.46	NA	246.58	NA	Recurred/Progressed	EE	8720-03-01	C77.4	NOT HISPANIC OR LATINO	NA	NA	Extremities	NA
NA	NA	skcm_tcga	TCGA-EE-A2MQ	TCGA-EE-A2MQ-06	Yes	Yes	YES	YES	224	6	Metastatic	NA	NA	TRUE	NA	478A0B67-A1CF-456A-8D5F-12A1BF907AFB	A	FAE58E93-F785-4604-9D6B-395AA55C054D	NA	NA	NA	1741	NA	40	NO	NA	NA	NA	TCGA-EE-A2MQ.FAE58E93-F785-4604-9D6B-395AA55C054D.pdf	NA	1	70	Female	WHITE	DECEASED	NA	43.2	NA	36.96	NA	Recurred/Progressed	EE	8720-03-01	C77.3	NOT HISPANIC OR LATINO	NA	NA	Trunk	NA
NA	NA	skcm_tcga	TCGA-EE-A2MR	TCGA-EE-A2MR-06	Yes	No	YES	YES	3944	6	Metastatic	NA	NA	TRUE	NA	D71476D8-EFC1-4E50-B9C5-2BF12E175078	A	5835D1B9-D1BB-4582-A9D0-5A441DDA28B7	NA	NA	NA	3288	NA	450	NO	NA	NA	NA	TCGA-EE-A2MR.5835D1B9-D1BB-4582-A9D0-5A441DDA28B7.pdf	NA	1	61	Male	WHITE	LIVING	NA	134.3	NA	123.95	NA	Recurred/Progressed	EE	8720-03-01	C77.3	NOT HISPANIC OR LATINO	NA	NA	Trunk	NA
NA	NA	skcm_tcga	TCGA-D3-A1Q1	TCGA-D3-A1Q1-06	Yes	Yes	YES	YES	51	6	Metastatic	NA	NA	TRUE	NA	80E29A9A-98C5-4058-914B-1CD86640527A	A	14A845B4-E16D-4BC3-9562-B077E9C363F3	NA	NA	NA	2305	NA	120	NO	NA	NA	NA	TCGA-D3-A1Q1.14A845B4-E16D-4BC3-9562-B077E9C363F3.pdf	NA	1	79	Female	WHITE	DECEASED	NA	16.56	NA	15.41	NA	Recurred/Progressed	D3	8720-03-01	C77.9	NOT HISPANIC OR LATINO	NA	NA	Extremities	NA
NA	NA	skcm_tcga	TCGA-EE-A2MS	TCGA-EE-A2MS-06	Yes	Yes	YES	YES	2310	6	Metastatic	NA	NA	TRUE	NA	CEFFDD2F-6C8E-43DB-BE2E-D111F892C683	A	26FFB127-64C5-41C3-9C9C-68A722B3CF66	NA	NA	NA	4271	NA	130	NO	NA	NA	NA	TCGA-EE-A2MS.26FFB127-64C5-41C3-9C9C-68A722B3CF66.pdf	NA	1	72	Male	WHITE	LIVING	NA	162.35	NA	148.55	NA	Recurred/Progressed	EE	8720-03-01	C77.3	NOT HISPANIC OR LATINO	NA	NA	Extremities	NA
NA	NA	skcm_tcga	TCGA-EE-A2MT	TCGA-EE-A2MT-06	Yes	Yes	YES	YES	761	6	Metastatic	NA	NA	TRUE	NA	9124FB58-5EB0-481C-B5A6-F2ED8114F887	A	9AA313AC-45CD-437B-AB84-8FF08EAC1EE2	NA	NA	NA	1391	NA	390	NO	NA	NA	NA	TCGA-EE-A2MT.9AA313AC-45CD-437B-AB84-8FF08EAC1EE2.pdf	NA	1	45	Male	WHITE	LIVING	NA	71.16	NA	71.16	NA	DiseaseFree	EE	8720-03-01	C77.3	NOT HISPANIC OR LATINO	NA	NA	Trunk	NA
NA	NA	skcm_tcga	TCGA-EE-A2MU	TCGA-EE-A2MU-06	Yes	Yes	YES	YES	582	6	Metastatic	NA	NA	TRUE	NA	C1056CF8-C93D-4499-A98A-B770DEB18E39	A	E6F4543C-6487-4B2B-9BFB-E59002823BF7	NA	NA	NA	2109	NA	140	NO	NA	NA	NA	TCGA-EE-A2MU.E6F4543C-6487-4B2B-9BFB-E59002823BF7.pdf	NA	1	71	Male	WHITE	LIVING	NA	53.22	NA	53.22	NA	DiseaseFree	EE	8720-03-01	C49.1	NOT HISPANIC OR LATINO	NA	NA	Extremities	NA
NA	NA	skcm_tcga	TCGA-EE-A3AA	TCGA-EE-A3AA-06	Yes	Yes	YES	YES	1465	6	Metastatic	NA	NA	TRUE	NA	0F75EF02-BC71-400D-91AA-B8F593CB4325	A	8EEE31CE-9D42-4D14-95C3-0AB0B00CE41B	NA	NA	NA	3731	NA	180	NO	NA	NA	NA	TCGA-EE-A3AA.8EEE31CE-9D42-4D14-95C3-0AB0B00CE41B.pdf	NA	1	47	Male	WHITE	LIVING	NA	124.21	NA	124.21	NA	DiseaseFree	EE	8720-03-01	C77.3	NOT HISPANIC OR LATINO	NA	NA	Regional Lymph Node	NA
NA	NA	skcm_tcga	TCGA-EE-A3AB	TCGA-EE-A3AB-06	Yes	Yes	YES	YES	581	6	Metastatic	NA	NA	TRUE	NA	6807B15F-6C73-4F8B-8DBC-FFEBB4EF2CAA	A	0782D02E-4CD6-4031-B62B-41E1C408E4BC	NA	NA	NA	3725	NA	160	NO	NA	NA	NA	TCGA-EE-A3AB.0782D02E-4CD6-4031-B62B-41E1C408E4BC.pdf	NA	1	30	Male	WHITE	LIVING	NA	122.63	NA	122.63	NA	DiseaseFree	EE	8720-03-01	C77.3	NOT HISPANIC OR LATINO	NA	NA	Regional Lymph Node	NA
NA	NA	skcm_tcga	TCGA-EE-A3AC	TCGA-EE-A3AC-06	Yes	Yes	YES	YES	841	6	Metastatic	NA	NA	TRUE	NA	43A683FF-F05A-409E-8021-5E4CB4173DD8	A	C1635466-8CE4-42B0-ABE5-2720F412BA97	NA	NA	NA	855	NA	140	NO	NA	NA	NA	TCGA-EE-A3AC.C1635466-8CE4-42B0-ABE5-2720F412BA97.pdf	NA	1	47	Male	WHITE	LIVING	NA	63.99	NA	63.99	NA	DiseaseFree	EE	8720-03-01	C77.3	NOT HISPANIC OR LATINO	NA	NA	Regional Lymph Node	NA
NA	NA	skcm_tcga	TCGA-EE-A3AD	TCGA-EE-A3AD-06	Yes	Yes	YES	YES	357	6	Metastatic	NA	NA	TRUE	NA	E7941552-18D8-4AE4-A9BF-5530A046CBBF	A	B9063550-43F3-47DC-82D8-46C426998629	NA	NA	NA	790	NA	90	NO	NA	NA	NA	TCGA-EE-A3AD.B9063550-43F3-47DC-82D8-46C426998629.pdf	NA	1	50	Male	WHITE	DECEASED	NA	28.75	NA	NA	NA	NA	EE	8720-03-01	C77.0	NOT HISPANIC OR LATINO	NA	NA	Regional Lymph Node	NA
NA	NA	skcm_tcga	TCGA-EE-A3AE	TCGA-EE-A3AE-06	Yes	Yes	YES	YES	1168	6	Metastatic	NA	NA	TRUE	NA	6CDEE90B-8403-4380-900F-DB6146ABE9AE	A	E31E9171-62C3-4DD9-B756-62D4DE599976	NA	NA	NA	894	NA	320	NO	NA	NA	NA	TCGA-EE-A3AE.E31E9171-62C3-4DD9-B756-62D4DE599976.pdf	NA	1	52	Female	WHITE	LIVING	NA	54.47	NA	54.47	NA	DiseaseFree	EE	8720-03-01	C77.4	NOT HISPANIC OR LATINO	NA	NA	Extremities	NA
NA	NA	skcm_tcga	TCGA-EE-A3AF	TCGA-EE-A3AF-06	Yes	Yes	YES	YES	859	6	Metastatic	NA	NA	TRUE	NA	B91F81EA-8BE6-4B98-B87E-2CC307C4BC13	A	C85811B7-FD83-436B-BFEE-1C2B794A1DD4	NA	NA	NA	809	NA	140	NO	NA	NA	NA	TCGA-EE-A3AF.C85811B7-FD83-436B-BFEE-1C2B794A1DD4.pdf	NA	1	48	Female	WHITE	DECEASED	NA	13.8	NA	10.94	NA	Recurred/Progressed	EE	8720-03-01	C77.0	NOT HISPANIC OR LATINO	NA	NA	Regional Lymph Node	NA
NA	NA	skcm_tcga	TCGA-EE-A3AG	TCGA-EE-A3AG-06	Yes	Yes	YES	YES	1353	6	Metastatic	NA	NA	TRUE	NA	94EF6CAC-B821-4934-92E6-220A0D8E4CF6	A	FD06B6F0-A12E-40C3-8823-A6346660B943	NA	NA	NA	838	NA	170	NO	NA	NA	NA	TCGA-EE-A3AG.FD06B6F0-A12E-40C3-8823-A6346660B943.pdf	NA	1	25	Male	WHITE	DECEASED	NA	41.56	NA	24.8	NA	Recurred/Progressed	EE	8720-03-01	C49.2	NOT HISPANIC OR LATINO	NA	NA	Regional Cutaneous or Subcutaneous Tissue (includes satellite and in-transit metastasis)	NA
NA	NA	skcm_tcga	TCGA-D3-A1Q3	TCGA-D3-A1Q3-06	Yes	Yes	YES	YES	45	6	Metastatic	NA	NA	TRUE	NA	01192092-5146-4DAB-A56F-895C03C9FB76	A	FCC5E470-C979-4265-917E-DD6C25B19606	NA	NA	NA	3491	NA	70	NO	NA	NA	NA	TCGA-D3-A1Q3.FCC5E470-C979-4265-917E-DD6C25B19606.pdf	NA	1	64	Male	WHITE	DECEASED	NA	16.66	NA	NA	NA	NA	D3	8720-03-01	C77.9	NOT HISPANIC OR LATINO	NA	NA	Extremities	NA
NA	NA	skcm_tcga	TCGA-EE-A3AH	TCGA-EE-A3AH-06	Yes	Yes	YES	YES	347	6	Metastatic	NA	NA	TRUE	NA	28061E92-6FC5-4525-902B-DCAB28A6C86C	A	DDD46A19-CD8A-40EE-91C4-6CB78FAC80DC	NA	NA	NA	4955	NA	60	NO	NA	NA	NA	TCGA-EE-A3AH.DDD46A19-CD8A-40EE-91C4-6CB78FAC80DC.pdf	NA	1	30	Male	WHITE	DECEASED	NA	138.7	NA	137.45	NA	Recurred/Progressed	EE	8720-03-01	C77.4	NOT HISPANIC OR LATINO	NA	NA	Extremities	NA
NA	NA	skcm_tcga	TCGA-EE-A3J3	TCGA-EE-A3J3-06	Yes	Yes	YES	YES	144	6	Metastatic	NA	NA	TRUE	NA	9CC6DA80-33DC-4FA4-800F-62FCBC96A75A	A	DAE45D1C-F834-48DD-A557-44F38B1C0C43	NA	NA	NA	9396	NA	110	NO	NA	NA	NA	TCGA-EE-A3J3.DAE45D1C-F834-48DD-A557-44F38B1C0C43.pdf	NA	1	42	Male	WHITE	DECEASED	NA	172.04	NA	168.96	NA	Recurred/Progressed	EE	8730-03-01	C77.3	NOT HISPANIC OR LATINO	NA	NA	Trunk	NA
NA	NA	skcm_tcga	TCGA-EE-A3J4	TCGA-EE-A3J4-06	Yes	Yes	YES	YES	290	6	Metastatic	NA	NA	TRUE	NA	C9BB065A-DA2D-47B5-9D69-80E886116D69	A	E77781A9-A297-4BFF-B62B-C63DFFA5994E	NA	NA	NA	7289	NA	50	NO	NA	NA	NA	TCGA-EE-A3J4.E77781A9-A297-4BFF-B62B-C63DFFA5994E.pdf	NA	1	72	Male	WHITE	DECEASED	NA	127.1	NA	120.76	NA	Recurred/Progressed	EE	8720-03-01	C49.5	NOT HISPANIC OR LATINO	NA	NA	Extremities	NA
NA	NA	skcm_tcga	TCGA-EE-A3J5	TCGA-EE-A3J5-06	Yes	Yes	YES	YES	1805	6	Metastatic	NA	NA	TRUE	NA	5F915D13-4C74-43A6-BCDD-D0B1596E817F	A	86A187C5-2FAC-4DEA-9431-020F323E6E5D	NA	NA	NA	4025	NA	40	NO	NA	NA	NA	TCGA-EE-A3J5.86A187C5-2FAC-4DEA-9431-020F323E6E5D.pdf	NA	1	71	Male	WHITE	DECEASED	NA	36.93	NA	36.53	NA	Recurred/Progressed	EE	8720-03-01	C44.5	NOT HISPANIC OR LATINO	NA	NA	Extremities	NA
NA	NA	skcm_tcga	TCGA-EE-A3J7	TCGA-EE-A3J7-06	Yes	Yes	YES	YES	842	6	Metastatic	NA	NA	TRUE	NA	CEEE2DE7-F93E-4A1B-986C-97E3F7B8A140	A	F2479711-8EEC-44A5-877C-7804A631FCBD	NA	NA	NA	4744	NA	100	NO	NA	NA	NA	TCGA-EE-A3J7.F2479711-8EEC-44A5-877C-7804A631FCBD.pdf	NA	1	43	Male	WHITE	LIVING	NA	64.03	NA	41.72	NA	Recurred/Progressed	EE	8720-03-01	C49.1	NOT HISPANIC OR LATINO	NA	NA	Trunk	NA
NA	NA	skcm_tcga	TCGA-EE-A3J8	TCGA-EE-A3J8-06	Yes	Yes	YES	YES	231	6	Metastatic	NA	NA	TRUE	NA	E6029741-BD57-4346-8A38-AD1D18095245	A	5A6AD064-C665-4D44-A683-495680AB17B6	NA	NA	NA	1910	NA	40	NO	NA	NA	NA	TCGA-EE-A3J8.5A6AD064-C665-4D44-A683-495680AB17B6.pdf	NA	1	59	Male	WHITE	DECEASED	NA	34.3	NA	34	NA	Recurred/Progressed	EE	8720-03-01	C49.3	NOT HISPANIC OR LATINO	NA	NA	Trunk	NA
NA	NA	skcm_tcga	TCGA-EE-A3JA	TCGA-EE-A3JA-06	Yes	Yes	YES	YES	821	6	Metastatic	NA	NA	TRUE	NA	3AB25885-6D6D-4BE5-92D3-8E934C656BC8	A	9AD98E02-1774-4BA5-9162-141C95B546F0	NA	NA	NA	1986	NA	140	NO	NA	NA	NA	TCGA-EE-A3JA.9AD98E02-1774-4BA5-9162-141C95B546F0.pdf	NA	1	44	Male	WHITE	DECEASED	NA	53.15	NA	44.58	NA	Recurred/Progressed	EE	8720-03-01	C49.9	NOT HISPANIC OR LATINO	NA	NA	Extremities	NA
NA	NA	skcm_tcga	TCGA-EE-A3JB	TCGA-EE-A3JB-06	Yes	Yes	YES	YES	529	6	Metastatic	NA	NA	TRUE	NA	4F219672-1A4A-46DF-B6DB-1067EC06D091	A	2F28F4E1-5B2E-4457-AA29-FE680DD0D75E	NA	NA	NA	7131	NA	70	NO	NA	NA	NA	TCGA-EE-A3JB.2F28F4E1-5B2E-4457-AA29-FE680DD0D75E.pdf	NA	1	60	Female	WHITE	LIVING	NA	201.64	NA	47.11	NA	Recurred/Progressed	EE	8720-03-01	C49.1	NOT HISPANIC OR LATINO	NA	NA	Extremities	NA
NA	NA	skcm_tcga	TCGA-EE-A3JD	TCGA-EE-A3JD-06	Yes	Yes	YES	YES	2506	6	Metastatic	NA	NA	TRUE	NA	1E603526-89F7-424C-BF22-548AAF7A0F9A	A	39EF7A3E-370F-43FF-ABA8-9C98B3252A2D	NA	NA	NA	825	NA	150	NO	NA	NA	NA	TCGA-EE-A3JD.39EF7A3E-370F-43FF-ABA8-9C98B3252A2D.pdf	NA	1	70	Male	WHITE	DECEASED	NA	27.33	NA	13.07	NA	Recurred/Progressed	EE	8720-03-01	C77.3	NOT HISPANIC OR LATINO	NA	NA	Regional Lymph Node	NA
NA	NA	skcm_tcga	TCGA-EE-A3JE	TCGA-EE-A3JE-06	Yes	Yes	YES	YES	257	6	Metastatic	NA	NA	TRUE	NA	2490A375-3F56-42C3-ABA1-0C416C7260E9	A	177DEE22-9A8E-48B2-AAD0-8E5E30865F1A	NA	NA	NA	1050	NA	230	NO	NA	NA	NA	TCGA-EE-A3JE.177DEE22-9A8E-48B2-AAD0-8E5E30865F1A.pdf	NA	1	75	Male	WHITE	LIVING	NA	51.31	NA	6.37	NA	Recurred/Progressed	EE	8720-03-01	C49.6	NOT HISPANIC OR LATINO	NA	NA	Trunk	NA
NA	NA	skcm_tcga	TCGA-D3-A1Q4	TCGA-D3-A1Q4-06	Yes	No	YES	YES	222	6	Metastatic	NA	NA	TRUE	NA	DA2A0B26-26A7-4961-924B-A1F78B87CDA2	A	17F12722-DFAB-4D9B-8B1A-ECD55E4C70FC	NA	NA	NA	2752	NA	210	NO	NA	NA	NA	TCGA-D3-A1Q4.17F12722-DFAB-4D9B-8B1A-ECD55E4C70FC.pdf	NA	1	53	Female	WHITE	LIVING	NA	111.96	NA	111.96	NA	DiseaseFree	D3	8720-03-01	C77.9	NOT HISPANIC OR LATINO	NA	NA	Extremities	NA
NA	NA	skcm_tcga	TCGA-EE-A3JH	TCGA-EE-A3JH-06	Yes	Yes	YES	YES	156	6	Metastatic	NA	NA	TRUE	NA	C2FC85FB-8AE2-452F-A803-8FC6F1BF6288	A	0ABDF8B5-C0D2-4F4A-8BE1-B8FA03F0026C	NA	NA	NA	3192	NA	100	NO	NA	NA	NA	TCGA-EE-A3JH.0ABDF8B5-C0D2-4F4A-8BE1-B8FA03F0026C.pdf	NA	1	54	Male	WHITE	LIVING	NA	134.23	NA	108.71	NA	Recurred/Progressed	EE	8720-03-01	C77.3	NOT HISPANIC OR LATINO	NA	NA	Trunk	NA
NA	NA	skcm_tcga	TCGA-EE-A3JI	TCGA-EE-A3JI-06	Yes	Yes	YES	YES	1026	6	Metastatic	NA	NA	TRUE	NA	9CCF7218-B364-48A7-B0A4-354CCCAFAD07	A	A1A21256-D045-4A0C-8B65-CB9F46BBF920	NA	NA	NA	4538	NA	70	NO	NA	NA	NA	TCGA-EE-A3JI.A1A21256-D045-4A0C-8B65-CB9F46BBF920.pdf	NA	1	48	Male	WHITE	DECEASED	[Not Applicable]|[Not Applicable]	152.69	NA	146.09	NA	Recurred/Progressed	EE	8720-03-01	C77.3	NOT HISPANIC OR LATINO	NA	NA	Extremities|Trunk	NA
NA	NA	skcm_tcga	TCGA-ER-A193	TCGA-ER-A193-06	Yes	Yes	YES	YES	1633	6	Metastatic	NA	NA	TRUE	NA	378B3D8A-ADBB-4912-A0BF-6B74A282113E	A	DCC32120-A9D1-424C-A2BE-1FA2F77962F2	NA	NA	NA	1638	NA	430	NO	NA	NA	NA	TCGA-ER-A193.DCC32120-A9D1-424C-A2BE-1FA2F77962F2.pdf	NA	1	62	Male	WHITE	DECEASED	NA	31.37	NA	26.48	NA	Recurred/Progressed	ER	8720-03-01	C49.0	NOT HISPANIC OR LATINO	NA	NA	Head and Neck	NA
Cutaneous Melanoma	Melanoma	skcm_tcga	TCGA-ER-A194	TCGA-ER-A194-01	Yes	No	YES	NO	1125	1	Primary Tumor	NA	NA	TRUE	NA	EA15A5B0-8BA7-4114-853F-E3396E81CCEB	A	76553A5D-46A4-48C4-947D-1CE09B486987	NA	NA	NA	1940	NA	120	NO	SKCM	NA	NA	TCGA-ER-A194.76553A5D-46A4-48C4-947D-1CE09B486987.pdf	NA	1	77	Male	WHITE	DECEASED	NA	44.48	NA	NA	NA	NA	ER	8720-03-01	C49.1	NOT HISPANIC OR LATINO	NA	NA	Other Specify	NA
NA	NA	skcm_tcga	TCGA-ER-A195	TCGA-ER-A195-06	Yes	Yes	YES	YES	208	6	Metastatic	NA	NA	TRUE	NA	8D275B4F-E621-45C6-9E0D-764A816DFBF2	A	4F82982F-C63B-4038-9D89-8ABF41B328A3	NA	NA	NA	2130	NA	140	NO	NA	NA	NA	TCGA-ER-A195.4F82982F-C63B-4038-9D89-8ABF41B328A3.pdf	NA	1	46	Male	WHITE	DECEASED	NA	35.41	NA	NA	NA	NA	ER	8720-03-01	C49.6	NOT HISPANIC OR LATINO	NA	NA	Trunk	NA
Acral Melanoma	Melanoma	skcm_tcga	TCGA-ER-A196	TCGA-ER-A196-01	Yes	No	YES	NO	26	1	Primary Tumor	NA	NA	TRUE	NA	239F69F7-E78A-4B09-BF00-E521F63A3BB4	A	A80CD991-4AF1-4C22-8F05-EC4CA14D0828	NA	NA	NA	1106	NA	140	NO	ACRM	NA	NA	TCGA-ER-A196.A80CD991-4AF1-4C22-8F05-EC4CA14D0828.pdf	NA	1	64	Female	WHITE	LIVING	NA	58.64	NA	58.64	NA	DiseaseFree	ER	8744-03-01	C44.7	NOT HISPANIC OR LATINO	NA	NA	Extremities	NA
NA	NA	skcm_tcga	TCGA-ER-A197	TCGA-ER-A197-06	Yes	Yes	YES	YES	45	6	Metastatic	NA	NA	TRUE	NA	A0B189C0-996A-4A35-B8BF-EC1309B05603	A	1286EE66-0342-45E4-A6E9-DCF8E1E94651	NA	NA	NA	1725	NA	390	NO	NA	NA	NA	TCGA-ER-A197.1286EE66-0342-45E4-A6E9-DCF8E1E94651.pdf	NA	1	83	Female	WHITE	DECEASED	NA	13.93	NA	3.61	NA	Recurred/Progressed	ER	8720-03-01	C51.9	NOT HISPANIC OR LATINO	NA	NA	Other Specify	NA
NA	NA	skcm_tcga	TCGA-ER-A198	TCGA-ER-A198-06	Yes	Yes	YES	YES	404	6	Metastatic	NA	NA	TRUE	NA	97E3C4D3-C239-4152-8754-7A8738BAD271	A	C2698BDC-DB70-48DC-B2CF-AA155C9923F2	NA	NA	NA	2862	NA	350	NO	NA	NA	NA	TCGA-ER-A198.C2698BDC-DB70-48DC-B2CF-AA155C9923F2.pdf	NA	1	45	Male	WHITE	DECEASED	NA	50.72	NA	0	NA	Recurred/Progressed	ER	8720-03-01	C49.3	NOT HISPANIC OR LATINO	NA	NA	Other Specify	NA
NA	NA	skcm_tcga	TCGA-ER-A199	TCGA-ER-A199-06	Yes	No	YES	YES	241	6	Metastatic	NA	NA	TRUE	NA	7D2F3D83-95E7-4003-A2C8-3D986BB225EA	A	FAD38303-F164-4868-BBB9-F32EA9C97DF9	NA	NA	NA	1280	NA	590	NO	NA	NA	NA	TCGA-ER-A199.FAD38303-F164-4868-BBB9-F32EA9C97DF9.pdf	NA	1	86	Female	WHITE	DECEASED	NA	9.17	NA	3.91	NA	Recurred/Progressed	ER	8720-03-01	C77.4	NOT HISPANIC OR LATINO	NA	NA	Extremities	NA
NA	NA	skcm_tcga	TCGA-ER-A19A	TCGA-ER-A19A-06	Yes	No	YES	YES	348	6	Metastatic	NA	NA	TRUE	NA	09EE780C-E3DE-4638-88A7-879DE8017CBA	A	B48FFC2C-4D9A-4451-B237-3B004D773260	NA	NA	NA	1672	NA	110	NO	NA	NA	NA	TCGA-ER-A19A.B48FFC2C-4D9A-4451-B237-3B004D773260.pdf	NA	1	79	Male	WHITE	LIVING	NA	77.69	NA	53.12	NA	Recurred/Progressed	ER	8720-03-01	C49.6	NOT HISPANIC OR LATINO	NA	NA	Regional Cutaneous or Subcutaneous Tissue (includes satellite and in-transit metastasis)	NA
Cutaneous Melanoma	Melanoma	skcm_tcga	TCGA-BF-A1PU	TCGA-BF-A1PU-01	Yes	No	YES	NO	73	1	Primary Tumor	NA	NA	TRUE	NA	D9C8128A-5990-43C8-AC08-CBDF035213D6	A	D6618B79-299C-4EDB-8EC4-7AFC61D6E460	NA	NA	NA	338	NA	90	NO	SKCM	NA	NA	TCGA-BF-A1PU.D6618B79-299C-4EDB-8EC4-7AFC61D6E460.pdf	NA	1	46	Female	WHITE	LIVING	NA	12.71	NA	15.9	NA	Recurred/Progressed	BF	8720-03-01	C44.9	NA	NA	NA	Extremities	NA
NA	NA	skcm_tcga	TCGA-D3-A1Q5	TCGA-D3-A1Q5-06	Yes	Yes	YES	YES	305	6	Metastatic	NA	NA	TRUE	NA	64143381-C9EA-4244-8BEF-3F5127B9E22D	A	0BF62172-ADA2-4078-AEBD-C0FC71F4A8E2	NA	NA	NA	5194	NA	340	NO	NA	NA	NA	TCGA-D3-A1Q5.0BF62172-ADA2-4078-AEBD-C0FC71F4A8E2.pdf	NA	1	60	Male	WHITE	DECEASED	NA	112.48	NA	80.55	NA	Recurred/Progressed	D3	8720-03-01	C77.9	NOT HISPANIC OR LATINO	NA	NA	Trunk	NA
NA	NA	skcm_tcga	TCGA-ER-A19B	TCGA-ER-A19B-06	Yes	Yes	YES	YES	109	6	Metastatic	NA	NA	TRUE	NA	D58E1A0C-3ABA-45AC-B1EF-013C91FD6EF7	A	E9F013EB-73E0-4674-8F3A-C6BB07CCA742	NA	NA	NA	3775	NA	450	NO	NA	NA	NA	TCGA-ER-A19B.E9F013EB-73E0-4674-8F3A-C6BB07CCA742.pdf	NA	1	42	Male	WHITE	DECEASED	NA	98.32	NA	52.07	NA	Recurred/Progressed	ER	8720-03-01	C49.6	NOT HISPANIC OR LATINO	NA	NA	Trunk	NA
NA	NA	skcm_tcga	TCGA-ER-A19C	TCGA-ER-A19C-06	Yes	Yes	YES	YES	70	6	Metastatic	NA	NA	TRUE	NA	CB807921-54D5-411E-8087-7EC7973BEA7D	A	34DA05F3-09C0-47C2-ABCB-F05B191A5A89	NA	NA	NA	4431	NA	340	NO	NA	NA	NA	TCGA-ER-A19C.34DA05F3-09C0-47C2-ABCB-F05B191A5A89.pdf	NA	1	77	Male	WHITE	DECEASED	NA	48.85	NA	NA	NA	NA	ER	8720-03-01	C77.3	NOT HISPANIC OR LATINO	NA	NA	Trunk	NA
NA	NA	skcm_tcga	TCGA-ER-A19D	TCGA-ER-A19D-06	Yes	Yes	YES	YES	368	6	Metastatic	NA	NA	TRUE	NA	ECCBE1D5-33F3-443B-8C12-57276C552238	A	20CEC313-3D84-4D2D-B229-1AF7CCF4354C	NA	NA	NA	2418	NA	440	NO	NA	NA	NA	TCGA-ER-A19D.20CEC313-3D84-4D2D-B229-1AF7CCF4354C.pdf	NA	1	46	Female	WHITE	DECEASED	NA	12.58	NA	11.73	NA	Recurred/Progressed	ER	8720-03-01	C49.3	NOT HISPANIC OR LATINO	NA	NA	Trunk	NA
NA	NA	skcm_tcga	TCGA-ER-A19E	TCGA-ER-A19E-06	Yes	Yes	YES	YES	389	6	Metastatic	NA	NA	TRUE	NA	96BB672C-48FB-4AAE-9FA5-7CEAF98E5348	A	C25995F9-1AD7-41E9-9DE9-372262733947	NA	NA	NA	917	NA	390	NO	NA	NA	NA	TCGA-ER-A19E.C25995F9-1AD7-41E9-9DE9-372262733947.pdf	NA	1	36	Female	WHITE	DECEASED	NA	13.01	NA	2.1	NA	Recurred/Progressed	ER	8720-03-01	C44.5	NOT HISPANIC OR LATINO	NA	NA	Extremities	NA
NA	NA	skcm_tcga	TCGA-ER-A19F	TCGA-ER-A19F-06	Yes	Yes	YES	YES	815	6	Metastatic	NA	NA	TRUE	NA	1D1D5FDE-E8B1-4D04-93E0-534FDB964840	A	7453A5D2-5558-42C8-B8AA-A5A554D1EAAE	NA	NA	NA	2662	NA	310	NO	NA	NA	NA	TCGA-ER-A19F.7453A5D2-5558-42C8-B8AA-A5A554D1EAAE.pdf	NA	1	82	Male	WHITE	DECEASED	NA	26.35	NA	NA	NA	NA	ER	8720-03-01	C44.6	NOT HISPANIC OR LATINO	NA	NA	Extremities	NA
NA	NA	skcm_tcga	TCGA-ER-A19G	TCGA-ER-A19G-06	Yes	Yes	YES	YES	427	6	Metastatic	NA	NA	TRUE	NA	B3AFACB1-0AD6-40A9-9E6A-C0F9FEB6C2E2	A	4F69932E-54F7-487B-A7D2-7787F9544AE8	NA	NA	NA	8484	NA	360	NO	NA	NA	NA	TCGA-ER-A19G.4F69932E-54F7-487B-A7D2-7787F9544AE8.pdf	NA	1	48	Female	WHITE	LIVING	NA	301.84	NA	301.84	NA	DiseaseFree	ER	8720-03-01	C44.5	NOT HISPANIC OR LATINO	NA	NA	Extremities	NA
NA	NA	skcm_tcga	TCGA-ER-A19H	TCGA-ER-A19H-06	Yes	Yes	YES	YES	217	6	Metastatic	NA	NA	TRUE	NA	2E0C8BA7-BE23-490F-98A3-B77ADE005A52	A	8C9DBA9E-E8F5-4080-938D-B58F675461ED	NA	NA	NA	5757	NA	620	NO	NA	NA	NA	TCGA-ER-A19H.8C9DBA9E-E8F5-4080-938D-B58F675461ED.pdf	NA	1	40	Male	WHITE	DECEASED	NA	152.23	NA	NA	NA	NA	ER	8720-03-01	C49.3	NOT HISPANIC OR LATINO	NA	NA	Trunk	NA
NA	NA	skcm_tcga	TCGA-ER-A19J	TCGA-ER-A19J-06	Yes	Yes	YES	YES	184	6	Metastatic	NA	NA	TRUE	NA	13E26CCD-BEDD-468B-94AD-EB1C56AD5FFE	A	BEFD8A84-630A-4ED9-B223-491147223D45	NA	NA	NA	2218	NA	560	NO	NA	NA	NA	TCGA-ER-A19J.BEFD8A84-630A-4ED9-B223-491147223D45.pdf	NA	1	54	Male	WHITE	DECEASED	NA	6.44	NA	3.22	NA	Recurred/Progressed	ER	8720-03-01	C49.0	NOT HISPANIC OR LATINO	NA	NA	Regional Lymph Node	NA
Cutaneous Melanoma	Melanoma	skcm_tcga	TCGA-ER-A19K	TCGA-ER-A19K-01	Yes	No	YES	NO	311	1	Primary Tumor	NA	NA	TRUE	NA	E358B11D-2A35-45AE-8910-AE2DC06D39F4	A	8EE44608-F186-46BB-ADA5-88888ED75A15	NA	NA	NA	1689	NA	310	NO	SKCM	NA	NA	TCGA-ER-A19K.8EE44608-F186-46BB-ADA5-88888ED75A15.pdf	NA	1	79	Female	WHITE	DECEASED	NA	15.41	NA	9.03	NA	Recurred/Progressed	ER	8720-03-01	C44.4	NOT HISPANIC OR LATINO	NA	NA	Head and Neck	NA
NA	NA	skcm_tcga	TCGA-ER-A19L	TCGA-ER-A19L-06	Yes	Yes	YES	YES	52	6	Metastatic	NA	NA	TRUE	NA	83679B9D-34F4-487B-93E3-08F1B8060120	A	08B5D63E-87BC-4AA3-909B-36DF82127712	NA	NA	NA	6028	NA	460	NO	NA	NA	NA	TCGA-ER-A19L.08B5D63E-87BC-4AA3-909B-36DF82127712.pdf	NA	1	35	Male	WHITE	DECEASED	NA	131.41	NA	121.19	NA	Recurred/Progressed	ER	8720-03-01	C49.5	NOT HISPANIC OR LATINO	NA	NA	Extremities	NA
NA	NA	skcm_tcga	TCGA-D3-A1Q6	TCGA-D3-A1Q6-06	Yes	No	YES	YES	650	6	Metastatic	NA	NA	TRUE	NA	5B08932D-8B1B-4C67-98B6-B652B2B727C4	A	5BA4EDD7-8462-4028-8CB9-8FE2DDC51D3E	NA	NA	NA	2654	NA	250	NO	NA	NA	NA	TCGA-D3-A1Q6.5BA4EDD7-8462-4028-8CB9-8FE2DDC51D3E.pdf	NA	2	55	Male	WHITE	DECEASED	NA	71.75	NA	1.58	NA	Recurred/Progressed	D3	8720-03-01	C77.9	NOT HISPANIC OR LATINO	NA	NA	Extremities	NA
NA	NA	skcm_tcga	TCGA-ER-A19M	TCGA-ER-A19M-06	Yes	Yes	YES	YES	391	6	Metastatic	NA	NA	TRUE	NA	82FCC4CC-0028-435F-AD17-C3A9BEA6BA3C	A	9B318F5F-AA12-480C-91AA-757CEBEBD1A1	NA	NA	NA	1806	NA	390	NO	NA	NA	NA	TCGA-ER-A19M.9B318F5F-AA12-480C-91AA-757CEBEBD1A1.pdf	NA	1	36	Male	WHITE	DECEASED	NA	61.01	NA	56.83	NA	Recurred/Progressed	ER	8720-03-01	C44.5	NOT HISPANIC OR LATINO	NA	NA	Extremities	NA
NA	NA	skcm_tcga	TCGA-ER-A19N	TCGA-ER-A19N-06	Yes	Yes	YES	YES	413	6	Metastatic	NA	NA	TRUE	NA	69508F90-DC5F-4B36-AC71-566B29496868	A	2E469A4B-8F47-45F4-9DCC-27E2EB8D3B35	NA	NA	NA	877	NA	1170	NO	NA	NA	NA	TCGA-ER-A19N.2E469A4B-8F47-45F4-9DCC-27E2EB8D3B35.pdf	NA	1	47	Male	WHITE	DECEASED	NA	44.05	NA	0	NA	Recurred/Progressed	ER	8720-03-01	C49.3	NOT HISPANIC OR LATINO	NA	NA	Regional Lymph Node	NA
NA	NA	skcm_tcga	TCGA-ER-A19O	TCGA-ER-A19O-06	Yes	No	YES	YES	152	6	Metastatic	NA	NA	TRUE	NA	24DDB156-D896-44BB-B0B1-A5191ABCDC3F	A	11852245-286C-47F4-A97B-A83A6441348B	NA	NA	NA	1799	NA	320	NO	NA	NA	NA	TCGA-ER-A19O.11852245-286C-47F4-A97B-A83A6441348B.pdf	NA	1	56	Male	WHITE	DECEASED	NA	NA	NA	11.47	NA	Recurred/Progressed	ER	8720-03-01	C44.6	NOT HISPANIC OR LATINO	NA	NA	Trunk	NA
NA	NA	skcm_tcga	TCGA-ER-A19P	TCGA-ER-A19P-06	Yes	No	YES	YES	1580	6	Metastatic	NA	NA	TRUE	NA	86BDD09C-D928-4DF7-87B8-FCC97AA71B36	A	555A37D4-F9BD-4CC2-8AC3-B3525FCE9A4B	NA	NA	NA	5297	NA	250	NO	NA	NA	NA	TCGA-ER-A19P.555A37D4-F9BD-4CC2-8AC3-B3525FCE9A4B.pdf	NA	1	47	Female	WHITE	DECEASED	NA	161.96	NA	142.97	NA	Recurred/Progressed	ER	8720-03-01	C49.5	NOT HISPANIC OR LATINO	NA	NA	Extremities	NA
NA	NA	skcm_tcga	TCGA-ER-A19Q	TCGA-ER-A19Q-06	Yes	Yes	YES	YES	105	6	Metastatic	NA	NA	TRUE	NA	1BBEF533-EB97-492C-A674-AC5C8B8AC7F2	A	9D272406-BF65-4CF2-BF52-620EFC21E209	NA	NA	NA	3496	NA	660	NO	NA	NA	NA	TCGA-ER-A19Q.9D272406-BF65-4CF2-BF52-620EFC21E209.pdf	NA	1	37	Female	WHITE	DECEASED	NA	50.85	NA	48.59	NA	Recurred/Progressed	ER	8720-03-01	C44.5	NOT HISPANIC OR LATINO	NA	NA	Extremities	NA
NA	NA	skcm_tcga	TCGA-ER-A19S	TCGA-ER-A19S-06	Yes	Yes	YES	YES	189	6	Metastatic	NA	NA	TRUE	NA	577A41FA-4BA3-4A1B-B6BA-98D72131F165	A	7CEBB665-0B8E-42E8-A2CE-24E428991004	NA	NA	NA	827	NA	650	NO	NA	NA	NA	TCGA-ER-A19S.7CEBB665-0B8E-42E8-A2CE-24E428991004.pdf	NA	1	81	Female	WHITE	LIVING	NA	49.44	NA	49.44	NA	DiseaseFree	ER	8720-03-01	C44.5	NOT HISPANIC OR LATINO	NA	NA	Regional Lymph Node	NA
Acral Melanoma	Melanoma	skcm_tcga	TCGA-ER-A19T	TCGA-ER-A19T-01	Yes	No	YES	NO	56	1	Primary Tumor	NA	NA	TRUE	NA	11E2F891-251A-4813-AA90-E944F350C54D	A	ACB25638-B64D-494B-A7C2-4AA2F9C737CE	NA	NA	NA	1597	NA	490	NO	ACRM	NA	NA	TCGA-ER-A19T.ACB25638-B64D-494B-A7C2-4AA2F9C737CE.pdf	NA	2	51	Male	WHITE	DECEASED	NA	8.87	NA	3.88	NA	Recurred/Progressed	ER	8744-03-01	C44.7	NOT HISPANIC OR LATINO	NA	NA	Extremities	NA
NA	NA	skcm_tcga	TCGA-ER-A19T	TCGA-ER-A19T-06	Yes	Yes	YES	YES	53	6	Metastatic	NA	NA	TRUE	NA	D3EBC18D-E94B-4991-ABB0-5324B67CD8CE	A	C8DBB901-F139-48AD-AF1F-7F2CED1E21FC	NA	NA	NA	1597	NA	90	NO	NA	NA	NA	TCGA-ER-A19T.C8DBB901-F139-48AD-AF1F-7F2CED1E21FC.pdf	NA	2	51	Male	WHITE	DECEASED	NA	8.87	NA	3.88	NA	Recurred/Progressed	ER	8744-03-01	C44.7	NOT HISPANIC OR LATINO	NA	NA	Extremities	NA
NA	NA	skcm_tcga	TCGA-ER-A19W	TCGA-ER-A19W-06	Yes	Yes	YES	YES	278	6	Metastatic	NA	NA	TRUE	NA	73F64A60-023C-4E6E-9B2D-242E4D39E889	A	A2959CAA-E51A-48EB-9FCD-60E5E5A0B43D	NA	NA	NA	6075	NA	600	NO	NA	NA	NA	TCGA-ER-A19W.A2959CAA-E51A-48EB-9FCD-60E5E5A0B43D.pdf	NA	1	48	Female	WHITE	DECEASED	NA	148.06	NA	135.55	NA	Recurred/Progressed	ER	8720-03-01	C49.3	NOT HISPANIC OR LATINO	NA	NA	Trunk	NA
NA	NA	skcm_tcga	TCGA-ER-A1A1	TCGA-ER-A1A1-06	Yes	No	YES	YES	219	6	Metastatic	NA	NA	TRUE	NA	B813EC36-059B-4833-9D27-CC72D8FD3A20	A	91EF4517-2AC4-4DF9-BD96-CF60236F350A	NA	NA	NA	2002	NA	150	NO	NA	NA	NA	TCGA-ER-A1A1.91EF4517-2AC4-4DF9-BD96-CF60236F350A.pdf	NA	1	58	Male	WHITE	LIVING	NA	104.99	NA	64.75	NA	Recurred/Progressed	ER	8720-03-01	C44.4	NOT HISPANIC OR LATINO	NA	NA	Regional Lymph Node	NA
NA	NA	skcm_tcga	TCGA-D3-A1Q6	TCGA-D3-A1Q6-07	No	No	NO	NO	NA	7	Additional Metastatic	NA	NA	TRUE	NA	7194DFAF-A754-42FF-A326-17F7CC0E62A7	A	7E74D698-CA50-40D9-8A06-6CECFD8580DA	NA	NA	NA	2871	NA	400	NO	NA	NA	NA	TCGA-D3-A1Q6.7E74D698-CA50-40D9-8A06-6CECFD8580DA.pdf	NA	2	55	Male	WHITE	DECEASED	NA	71.75	NA	1.58	NA	Recurred/Progressed	D3	8720-03-01	C77.9	NOT HISPANIC OR LATINO	NA	NA	Extremities	NA
Cutaneous Melanoma	Melanoma	skcm_tcga	TCGA-ER-A2NB	TCGA-ER-A2NB-01	Yes	No	YES	NO	78	1	Primary Tumor	NA	NA	TRUE	NA	49FA6C68-B176-42C7-883A-1486DFACDA44	A	7A71CD0E-93A6-4AFF-90D7-D40FE351A92D	NA	NA	NA	230	NA	180	NO	SKCM	NA	NA	TCGA-ER-A2NB.7A71CD0E-93A6-4AFF-90D7-D40FE351A92D.pdf	NA	1	57	Male	WHITE	DECEASED	NA	28.15	NA	15.14	NA	Recurred/Progressed	ER	8720-03-01	C44.5	NOT HISPANIC OR LATINO	NA	NA	Other Specify	NA
NA	NA	skcm_tcga	TCGA-ER-A2NC	TCGA-ER-A2NC-06	Yes	Yes	YES	YES	325	6	Metastatic	NA	NA	TRUE	NA	F4967D10-95FD-4C8D-BCB5-19072D8D8DFA	A	F0F5FECE-CED1-4907-863F-6B9A60C777D5	NA	NA	NA	1753	NA	170	NO	NA	NA	NA	TCGA-ER-A2NC.F0F5FECE-CED1-4907-863F-6B9A60C777D5.pdf	NA	1	50	Male	WHITE	DECEASED	NA	43.79	NA	38.01	NA	Recurred/Progressed	ER	8720-03-01	C76.1	NOT HISPANIC OR LATINO	Chest wall	NA	Extremities	NA
NA	NA	skcm_tcga	TCGA-ER-A2ND	TCGA-ER-A2ND-06	Yes	Yes	YES	YES	101	6	Metastatic	NA	NA	TRUE	NA	C1CCC353-A697-4D4F-B982-6A7D5FB8549F	A	790BDDA5-3565-4B59-8784-DE32AC75C38B	NA	NA	NA	2594	NA	140	NO	NA	NA	NA	TCGA-ER-A2ND.790BDDA5-3565-4B59-8784-DE32AC75C38B.pdf	NA	1	57	Female	WHITE	DECEASED	NA	23.32	NA	NA	NA	NA	ER	8720-03-01	C44.5	NOT HISPANIC OR LATINO	Right Flank	NA	Extremities	NA
NA	NA	skcm_tcga	TCGA-ER-A2NE	TCGA-ER-A2NE-06	Yes	Yes	YES	YES	121	6	Metastatic	NA	NA	TRUE	NA	F1554897-282E-4060-AF8E-0F3F903C3D8A	A	26929BC1-E319-4104-9B08-0B90EACE2022	NA	NA	NA	1457	NA	150	NO	NA	NA	NA	TCGA-ER-A2NE.26929BC1-E319-4104-9B08-0B90EACE2022.pdf	NA	1	39	Male	WHITE	DECEASED	NA	20.14	NA	NA	NA	NA	ER	8720-03-01	C49.9	NOT HISPANIC OR LATINO	Ileum (serosa)	NA	Extremities	NA
Melanoma	Melanoma	skcm_tcga	TCGA-ER-A2NF	TCGA-ER-A2NF-01	Yes	No	YES	NO	31	1	Primary Tumor	NA	NA	TRUE	NA	52EDD1DB-F1C3-4B87-B959-B5B095E52463	A	7DE6C23D-B810-4A4D-BD59-FC23D49338A7	NA	NA	NA	246	NA	310	NO	MEL	NA	NA	TCGA-ER-A2NF.7DE6C23D-B810-4A4D-BD59-FC23D49338A7.pdf	NA	2	53	Male	WHITE	DECEASED	NA	28.81	NA	12.48	NA	Recurred/Progressed	ER	8721-03-01	C44.4	NOT HISPANIC OR LATINO	NA	NA	Head and Neck	NA
NA	NA	skcm_tcga	TCGA-ER-A2NF	TCGA-ER-A2NF-06	Yes	Yes	YES	YES	32	6	Metastatic	NA	NA	TRUE	NA	20ECF8D6-2CA9-4C8A-B6CE-8B2A3BA51AE3	A	19EC6528-7DCE-43AD-A353-3B1ECD4B703A	NA	NA	NA	246	NA	160	NO	NA	NA	NA	TCGA-ER-A2NF.19EC6528-7DCE-43AD-A353-3B1ECD4B703A.pdf	NA	2	53	Male	WHITE	DECEASED	NA	28.81	NA	12.48	NA	Recurred/Progressed	ER	8721-03-01	C44.4	NOT HISPANIC OR LATINO	NA	NA	Head and Neck	NA
NA	NA	skcm_tcga	TCGA-ER-A2NG	TCGA-ER-A2NG-06	Yes	Yes	YES	YES	218	6	Metastatic	NA	NA	TRUE	NA	2DA63BFF-08E2-4FF3-89C1-C636162BE6AB	A	31E2C9E4-8AE8-4303-9440-DC608E8ED9A1	NA	NA	NA	693	NA	260	NO	NA	NA	NA	TCGA-ER-A2NG.31E2C9E4-8AE8-4303-9440-DC608E8ED9A1.pdf	NA	1	43	Female	WHITE	DECEASED	NA	48.95	NA	37.88	NA	Recurred/Progressed	ER	8720-03-01	C77.3	NOT HISPANIC OR LATINO	NA	NA	Trunk	NA
NA	NA	skcm_tcga	TCGA-ER-A2NH	TCGA-ER-A2NH-06	Yes	Yes	YES	YES	256	6	Metastatic	NA	NA	TRUE	NA	3A7212A2-081C-4684-B3E1-6D82C6FEC1E4	A	875D53B1-DFAE-4DA3-84B0-70B14B280EA1	NA	NA	NA	744	NA	NA	NO	NA	NA	NA	TCGA-ER-A2NH.875D53B1-DFAE-4DA3-84B0-70B14B280EA1.pdf	NA	1	49	Male	WHITE	LIVING	NA	41.52	NA	41.52	NA	DiseaseFree	ER	8720-03-01	C77.3	NOT HISPANIC OR LATINO	NA	NA	Trunk	NA
NA	NA	skcm_tcga	TCGA-ER-A3ES	TCGA-ER-A3ES-06	Yes	Yes	YES	YES	38	6	Metastatic	NA	NA	TRUE	NA	C6636FC1-35CC-4971-88D1-3DB5364024F9	A	096BC4D5-2921-447D-BCF1-18CE550249A8	NA	NA	NA	8892	NA	310	NO	NA	NA	NA	TCGA-ER-A3ES.096BC4D5-2921-447D-BCF1-18CE550249A8.pdf	NA	1	25	Male	WHITE	DECEASED	NA	246.85	NA	NA	NA	NA	ER	8720-03-01	C48.2	NOT HISPANIC OR LATINO	Peritoneal tumor	NA	Extremities	NA
NA	NA	skcm_tcga	TCGA-ER-A3ET	TCGA-ER-A3ET-06	Yes	Yes	YES	YES	100	6	Metastatic	NA	NA	TRUE	NA	6F65ED76-E835-4E7F-8D01-CB1159143C66	A	49CF1653-1EE3-4C4C-B79D-1DEC59490210	NA	NA	NA	2362	NA	150	NO	NA	NA	NA	TCGA-ER-A3ET.49CF1653-1EE3-4C4C-B79D-1DEC59490210.pdf	NA	1	64	Female	WHITE	DECEASED	NA	92.94	NA	79.99	NA	Recurred/Progressed	ER	8720-03-01	C49.9	NOT HISPANIC OR LATINO	NA	NA	Other Specify	NA
NA	NA	skcm_tcga	TCGA-D3-A1Q7	TCGA-D3-A1Q7-06	Yes	Yes	YES	YES	79	6	Metastatic	NA	NA	TRUE	NA	E9879B40-CE83-49C6-A4D4-12B43CE2A55A	A	6B4EBE5E-8C55-4820-8FB2-317F530A1007	NA	NA	NA	3246	NA	180	NO	NA	NA	NA	TCGA-D3-A1Q7.6B4EBE5E-8C55-4820-8FB2-317F530A1007.pdf	NA	1	42	Female	WHITE	LIVING	NA	133.15	NA	35.78	NA	Recurred/Progressed	D3	8720-03-01	C77.9	NOT HISPANIC OR LATINO	NA	NA	Trunk	NA
NA	NA	skcm_tcga	TCGA-ER-A3EV	TCGA-ER-A3EV-06	Yes	Yes	YES	YES	98	6	Metastatic	NA	NA	TRUE	NA	D631EB10-71FD-4F13-900D-42DD129D0877	A	DB3E0EA0-11E9-4803-ADD9-61D79908BD1D	NA	NA	NA	3678	NA	80	NO	NA	NA	NA	TCGA-ER-A3EV.DB3E0EA0-11E9-4803-ADD9-61D79908BD1D.pdf	NA	1	55	Male	WHITE	DECEASED	NA	46.94	NA	46.71	NA	Recurred/Progressed	ER	8720-03-01	C77.9	NOT HISPANIC OR LATINO	Lymph node, pericardial	NA	Extremities	NA
NA	NA	skcm_tcga	TCGA-ER-A3PL	TCGA-ER-A3PL-06	Yes	Yes	YES	YES	296	6	Metastatic	NA	NA	TRUE	NA	C717AE2C-BD9B-4359-A901-821B7AB1648F	A	249C231D-FD24-4E23-87D3-11D844B41EBF	NA	NA	NA	1017	NA	440	NO	NA	NA	NA	TCGA-ER-A3PL.249C231D-FD24-4E23-87D3-11D844B41EBF.pdf	NA	1	30	Male	WHITE	LIVING	NA	33.18	NA	31.47	NA	Recurred/Progressed	ER	8720-03-01	C49.1	NOT HISPANIC OR LATINO	NA	NA	Extremities	NA
Cutaneous Melanoma	Melanoma	skcm_tcga	TCGA-ER-A42H	TCGA-ER-A42H-01	Yes	No	YES	NO	55	1	Primary Tumor	NA	NA	TRUE	NA	8BDCA7DF-69D0-4C00-A4F3-0FEDACF645FE	A	A0ED997A-DE1F-4339-B149-9B0C2A8FF8EB	NA	NA	NA	736	NA	220	NO	SKCM	NA	NA	TCGA-ER-A42H.A0ED997A-DE1F-4339-B149-9B0C2A8FF8EB.pdf	NA	1	76	Male	WHITE	DECEASED	NA	13.99	NA	8.51	NA	Recurred/Progressed	ER	8720-03-01	C21.8	NOT HISPANIC OR LATINO	NA	NA	Other Specify	NA
NA	NA	skcm_tcga	TCGA-ER-A42K	TCGA-ER-A42K-06	Yes	Yes	YES	YES	164	6	Metastatic	NA	NA	TRUE	NA	F99FD19E-2BED-4FCD-9B51-1626544805CA	A	E9A8E763-DC34-4284-9CCE-455578172A5A	NA	NA	NA	101	NA	60	NO	NA	NA	NA	TCGA-ER-A42K.E9A8E763-DC34-4284-9CCE-455578172A5A.pdf	NA	1	40	Female	WHITE	DECEASED	NA	12.94	NA	6.77	NA	Recurred/Progressed	ER	8720-03-01	C77.3	NOT HISPANIC OR LATINO	NA	NA	Extremities	NA
NA	NA	skcm_tcga	TCGA-ER-A42L	TCGA-ER-A42L-06	Yes	No	YES	YES	817	6	Metastatic	NA	NA	TRUE	NA	C6E574FF-ACD8-4D4B-80B1-17E32C8CB025	A	5E762EB5-6918-4664-BE67-DDB70F19056D	NA	NA	NA	3969	NA	160	NO	NA	NA	NA	TCGA-ER-A42L.5E762EB5-6918-4664-BE67-DDB70F19056D.pdf	NA	1	49	Male	WHITE	LIVING	NA	148.92	NA	125.23	NA	Recurred/Progressed	ER	8720-03-01	C74.9	NOT HISPANIC OR LATINO	Adrenal gland	NA	Other Specify	NA
Cutaneous Melanoma	Melanoma	skcm_tcga	TCGA-FR-A2OS	TCGA-FR-A2OS-01	Yes	No	YES	NO	32	1	Primary Tumor	NA	NA	FALSE	NA	8297B2D9-3633-43D4-B6B0-51000B2913AE	A	518D48F1-6A74-4376-85CB-E1F2C8C46011	NA	NA	NA	1257	NA	70	NO	SKCM	NA	NA	TCGA-FR-A2OS.518D48F1-6A74-4376-85CB-E1F2C8C46011.pdf	NA	1	49	Female	WHITE	DECEASED	NA	12.09	NA	10.38	NA	Recurred/Progressed	FR	8720-03-01	C44.7	NA	NA	NA	Extremities	NA
Melanoma	Melanoma	skcm_tcga	TCGA-FR-A3R1	TCGA-FR-A3R1-01	Yes	No	YES	NO	411	1	Primary Tumor	NA	NA	FALSE	NA	DA13FEB1-2122-4711-B2CB-8CED093D7162	A	C9C95AC5-22B2-4C6C-A1C0-9D5F920AFB72	NA	NA	NA	126	NA	480	NO	MEL	NA	NA	TCGA-FR-A3R1.C9C95AC5-22B2-4C6C-A1C0-9D5F920AFB72.pdf	NA	1	69	Male	WHITE	LIVING	NA	22.5	NA	22.27	NA	Recurred/Progressed	FR	8721-03-01	C44.6	NOT HISPANIC OR LATINO	NA	NA	Extremities	NA
NA	NA	skcm_tcga	TCGA-FR-A3YN	TCGA-FR-A3YN-06	Yes	Yes	YES	YES	466	6	Metastatic	NA	NA	FALSE	NA	354920D1-937A-4603-B112-97C6F2FE379D	A	E2BF0131-CC97-4816-A7FA-E21E3F8932D4	NA	NA	NA	2347	NA	460	NO	NA	NA	NA	TCGA-FR-A3YN.E2BF0131-CC97-4816-A7FA-E21E3F8932D4.pdf	NA	1	44	Male	WHITE	LIVING	NA	92.9	NA	92.9	NA	DiseaseFree	FR	8720-03-01	C77.4	NOT HISPANIC OR LATINO	NA	NA	Extremities	NA
NA	NA	skcm_tcga	TCGA-FR-A3YO	TCGA-FR-A3YO-06	Yes	Yes	YES	YES	699	6	Metastatic	NA	NA	FALSE	NA	241D64F2-4902-459E-A909-1F69E9AB56C1	A	1B823F22-738D-450F-A1D8-9A7840D316A4	NA	NA	NA	NA	NA	540	NO	NA	NA	NA	TCGA-FR-A3YO.1B823F22-738D-450F-A1D8-9A7840D316A4.pdf	NA	1	NA	Female	WHITE	LIVING	NA	NA	NA	NA	NA	DiseaseFree	FR	8720-03-01	C77.5	NOT HISPANIC OR LATINO	Jejunum	NA	Extremities	NA
NA	NA	skcm_tcga	TCGA-FR-A44A	TCGA-FR-A44A-06	Yes	Yes	YES	YES	243	6	Metastatic	NA	NA	FALSE	NA	06B3C945-B8E6-4627-8562-967427C684AC	A	8633CB6A-51C3-456D-9725-174016440BF1	NA	NA	NA	4931	NA	100	NO	NA	NA	NA	TCGA-FR-A44A.8633CB6A-51C3-456D-9725-174016440BF1.pdf	NA	1	29	Female	WHITE	LIVING	NA	174.08	NA	174.08	NA	DiseaseFree	FR	8720-03-01	C77.3	NOT HISPANIC OR LATINO	NA	NA	Extremities	NA
NA	NA	skcm_tcga	TCGA-D3-A1Q8	TCGA-D3-A1Q8-06	Yes	Yes	YES	YES	197	6	Metastatic	NA	NA	TRUE	NA	5AA5BBF1-9369-42CE-AB77-4FB0CDC57F39	A	F0634F7F-0FFB-4317-A808-00BB4F612B3E	NA	NA	NA	2388	NA	100	NO	NA	NA	NA	TCGA-D3-A1Q8.F0634F7F-0FFB-4317-A808-00BB4F612B3E.pdf	NA	1	33	Male	WHITE	DECEASED	NA	28.06	NA	25.59	NA	Recurred/Progressed	D3	8720-03-01	C77.9	NOT HISPANIC OR LATINO	NA	NA	Regional Lymph Node	NA
NA	NA	skcm_tcga	TCGA-FR-A69P	TCGA-FR-A69P-06	Yes	Yes	YES	YES	191	6	Metastatic	NA	NA	FALSE	NA	C90C7CD3-4DFF-4DB9-AAD7-791C305CDA2D	A	E0EA0F08-1A13-4D3E-BA89-1192DE2FC8A3	NA	NA	NA	108	NA	400	NO	NA	NA	NA	TCGA-FR-A69P.E0EA0F08-1A13-4D3E-BA89-1192DE2FC8A3.pdf	NA	1	34	Female	WHITE	LIVING	NA	15.7	NA	9	NA	Recurred/Progressed	FR	8720-03-01	C77.4	NOT HISPANIC OR LATINO	NA	NA	Regional Lymph Node	NA
Lentigo Maligna Melanoma	Melanoma	skcm_tcga	TCGA-FR-A726	TCGA-FR-A726-01	Yes	No	YES	NO	6476	1	Primary Tumor	NA	NA	FALSE	NA	010D3625-4234-49A2-8864-A4D3809AF628	A	B9FC0FCB-B439-4354-BFBE-CAC6BCDEC588	NA	NA	NA	140	NA	140	NO	SKLMM	NA	NA	TCGA-FR-A726.B9FC0FCB-B439-4354-BFBE-CAC6BCDEC588.pdf	NA	1	90	Male	WHITE	DECEASED	NA	10.02	NA	8.97	NA	Recurred/Progressed	FR	8742-03-01	C44.2	NOT HISPANIC OR LATINO	NA	NA	Head and Neck	NA
Melanoma	Melanoma	skcm_tcga	TCGA-FR-A728	TCGA-FR-A728-01	Yes	No	YES	NO	350	1	Primary Tumor	NA	NA	FALSE	NA	F545D866-611C-48C1-9DE4-E0D7C70DC66F	A	F3C14D17-8681-4925-BDC5-CFE56F68342E	NA	NA	NA	136	NA	170	NO	MEL	NA	NA	TCGA-FR-A728.F3C14D17-8681-4925-BDC5-CFE56F68342E.pdf	NA	1	54	Female	WHITE	LIVING	NA	19.15	NA	2.1	NA	Recurred/Progressed	FR	8743-03-01	C44.6	NOT HISPANIC OR LATINO	NA	NA	Extremities	NA
NA	NA	skcm_tcga	TCGA-FR-A729	TCGA-FR-A729-06	No	Yes	NO	YES	NA	6	Metastatic	NA	NA	FALSE	NA	4E51DF29-BF51-4D11-B3BD-87C5B5AADBB6	A	E1B37296-5114-47F3-A48E-2046B7939823	NA	NA	NA	6307	NA	400	NO	NA	NA	NA	TCGA-FR-A729.E1B37296-5114-47F3-A48E-2046B7939823.pdf	NA	1	38	Female	WHITE	LIVING	NA	220.63	NA	206.93	NA	Recurred/Progressed	FR	8720-03-01	C77.4	NOT HISPANIC OR LATINO	NA	NA	Trunk	NA
NA	NA	skcm_tcga	TCGA-FR-A7U8	TCGA-FR-A7U8-06	No	Yes	NO	YES	NA	6	Metastatic	NA	NA	FALSE	NA	92FD2458-7BA3-4D6A-9031-E0E79B514C7F	A	7AC59344-A5BD-4E6B-B47E-C6AC3BEED05E	NA	NA	NA	407	NA	NA	NO	NA	NA	NA	TCGA-FR-A7U8.7AC59344-A5BD-4E6B-B47E-C6AC3BEED05E.pdf	NA	1	50	Male	WHITE	LIVING	NA	27.83	NA	18.63	NA	Recurred/Progressed	FR	8720-03-01	C17.9	NOT HISPANIC OR LATINO	small intestine	NA	Distant Metastasis	NA
NA	NA	skcm_tcga	TCGA-FR-A7U9	TCGA-FR-A7U9-06	No	Yes	NO	YES	NA	6	Metastatic	NA	NA	FALSE	NA	4C71BBCF-72C7-47CA-9A20-00C8A82A9414	A	CEAE4ACD-340C-4BB2-A606-98445E57FED7	NA	NA	NA	129	NA	NA	NO	NA	NA	NA	TCGA-FR-A7U9.CEAE4ACD-340C-4BB2-A606-98445E57FED7.pdf	NA	1	63	Female	WHITE	LIVING	NA	18.76	NA	7.59	NA	Recurred/Progressed	FR	8720-03-01	C77.4	NOT HISPANIC OR LATINO	NA	NA	Extremities	NA
NA	NA	skcm_tcga	TCGA-FR-A7UA	TCGA-FR-A7UA-06	No	No	NO	YES	NA	6	Metastatic	NA	NA	FALSE	NA	F7D8C582-E85C-4CAA-9BEA-F8DBF7D28006	A	94F1943A-F7EA-4A1D-AB04-2ABC80C23B8B	NA	NA	NA	829	NA	660	NO	NA	NA	NA	TCGA-FR-A7UA.94F1943A-F7EA-4A1D-AB04-2ABC80C23B8B.pdf	NA	1	65	Female	WHITE	LIVING	NA	38.24	NA	38.24	NA	DiseaseFree	FR	8720-03-01	C77.3	NOT HISPANIC OR LATINO	NA	NA	Extremities	NA
NA	NA	skcm_tcga	TCGA-FR-A8YC	TCGA-FR-A8YC-06	No	Yes	NO	YES	NA	6	Metastatic	NA	NA	FALSE	NA	5F1A795A-5986-4AC7-B441-4BBACB45A099	A	2BC29A43-F39D-4B09-B645-8A1AF83D11D1	NA	NA	NA	1042	NA	500	NO	NA	NA	NA	TCGA-FR-A8YC.2BC29A43-F39D-4B09-B645-8A1AF83D11D1.pdf	NA	1	78	Male	WHITE	DECEASED	NA	34.79	NA	NA	NA	NA	FR	8720-03-01	C17.9	NOT HISPANIC OR LATINO	Jejunum	NA	Extremities	NA
NA	NA	skcm_tcga	TCGA-FR-A8YD	TCGA-FR-A8YD-06	No	Yes	NO	YES	NA	6	Metastatic	NA	NA	FALSE	NA	7FC11A95-5A9E-4476-8A5B-5102FF2CE7DC	A	363E1FAC-6DC8-4CCE-913F-3745AA27C602	NA	NA	NA	811	NA	220	NO	NA	NA	NA	TCGA-FR-A8YD.363E1FAC-6DC8-4CCE-913F-3745AA27C602.pdf	NA	1	56	Female	WHITE	DECEASED	NA	36.24	NA	NA	NA	NA	FR	8720-03-01	C34.3	NOT HISPANIC OR LATINO	LLL lung	NA	Other Specify	NA
NA	NA	skcm_tcga	TCGA-FR-A8YE	TCGA-FR-A8YE-06	No	Yes	NO	YES	NA	6	Metastatic	NA	NA	FALSE	NA	E2F9E91F-6335-43CD-A936-CE3BA3759CCF	A	FDE8D45A-BFC5-4A27-A0E3-F683FA318EFF	NA	NA	NA	2836	NA	490	NO	NA	NA	NA	TCGA-FR-A8YE.FDE8D45A-BFC5-4A27-A0E3-F683FA318EFF.pdf	NA	1	41	Male	WHITE	LIVING	NA	104.34	NA	104.34	NA	DiseaseFree	FR	8720-03-01	C77.3	NOT HISPANIC OR LATINO	NA	NA	Trunk	NA
NA	NA	skcm_tcga	TCGA-D3-A1Q9	TCGA-D3-A1Q9-06	Yes	Yes	YES	YES	38	6	Metastatic	NA	NA	TRUE	NA	F5AA07C1-3302-4B54-A791-007714139901	A	CE9771F8-4BE0-4B91-AD6B-2C4FB39AE1C8	NA	NA	NA	2065	NA	490	NO	NA	NA	NA	TCGA-D3-A1Q9.CE9771F8-4BE0-4B91-AD6B-2C4FB39AE1C8.pdf	NA	1	72	Male	WHITE	DECEASED	NA	31.57	NA	16.52	NA	Recurred/Progressed	D3	8720-03-01	C77.9	NOT HISPANIC OR LATINO	NA	NA	Extremities	NA
NA	NA	skcm_tcga	TCGA-FS-A1YW	TCGA-FS-A1YW-06	Yes	Yes	YES	YES	137	6	Metastatic	NA	NA	FALSE	NA	1070E0C9-F9D1-434A-ABB7-873756921138	A	E3BF4EA9-D93C-4469-88E1-D78F18EA4C13	NA	NA	NA	8597	NA	130	NO	NA	NA	NA	TCGA-FS-A1YW.E3BF4EA9-D93C-4469-88E1-D78F18EA4C13.pdf	NA	1	52	Male	WHITE	DECEASED	NA	216.75	NA	NA	NA	NA	FS	8720-03-01	C77.9	NOT HISPANIC OR LATINO	NA	NA	Trunk	NA
NA	NA	skcm_tcga	TCGA-FS-A1YX	TCGA-FS-A1YX-06	Yes	Yes	YES	YES	27	6	Metastatic	NA	NA	FALSE	NA	15D812E2-2BB0-47F0-80D2-5F72697BA71B	A	5EA2F816-4993-428A-8D97-97496E5F1360	NA	NA	NA	3485	NA	70	NO	NA	NA	NA	TCGA-FS-A1YX.5EA2F816-4993-428A-8D97-97496E5F1360.pdf	NA	1	39	Female	WHITE	DECEASED	NA	48.55	NA	NA	NA	NA	FS	8720-03-01	C49.9	NOT HISPANIC OR LATINO	NA	NA	Trunk	NA
NA	NA	skcm_tcga	TCGA-FS-A1YY	TCGA-FS-A1YY-06	Yes	Yes	YES	YES	169	6	Metastatic	NA	NA	FALSE	NA	877D00AD-E477-4EF6-9D32-9244EC62F0E5	A	A91D1EF0-6010-4536-8071-39A935247466	NA	NA	NA	8800	NA	60	NO	NA	NA	NA	TCGA-FS-A1YY.A91D1EF0-6010-4536-8071-39A935247466.pdf	NA	1	55	Female	WHITE	DECEASED	NA	228.42	NA	222.63	NA	Recurred/Progressed	FS	8720-03-01	C76.2	NOT HISPANIC OR LATINO	abdomen	NA	Trunk	NA
NA	NA	skcm_tcga	TCGA-FS-A1Z0	TCGA-FS-A1Z0-06	Yes	Yes	YES	YES	234	6	Metastatic	NA	NA	FALSE	NA	5B0F64D4-6052-4465-8AD9-058556EC9AA3	A	6B076E9D-9F82-49EC-A74F-3C4C0CAA567B	NA	NA	NA	7435	NA	360	NO	NA	NA	NA	TCGA-FS-A1Z0.6B076E9D-9F82-49EC-A74F-3C4C0CAA567B.pdf	NA	1	32	Female	WHITE	DECEASED	NA	202.5	NA	180.78	NA	Recurred/Progressed	FS	8720-03-01	C44.9	NOT HISPANIC OR LATINO	Skin	NA	Extremities	NA
NA	NA	skcm_tcga	TCGA-FS-A1Z3	TCGA-FS-A1Z3-06	Yes	Yes	YES	YES	865	6	Metastatic	NA	NA	FALSE	NA	851FA9C8-97E5-40EE-8F48-7121F273AADE	A	6C91D798-AA14-4566-BDA1-DA3E639A76E1	NA	NA	NA	3152	NA	340	NO	NA	NA	NA	TCGA-FS-A1Z3.6C91D798-AA14-4566-BDA1-DA3E639A76E1.pdf	NA	1	72	Female	WHITE	DECEASED	NA	20.89	NA	9.07	NA	Recurred/Progressed	FS	8720-03-01	C44.9	NOT HISPANIC OR LATINO	Skin	NA	Distant Metastasis	NA
NA	NA	skcm_tcga	TCGA-FS-A1Z4	TCGA-FS-A1Z4-06	Yes	Yes	YES	YES	41	6	Metastatic	NA	NA	FALSE	NA	9AFE3E49-19FE-426F-ADCC-9A017F42DC45	A	D364F280-C02C-4D3F-AE1A-E6439EFFB6D6	NA	NA	NA	3575	NA	420	NO	NA	NA	NA	TCGA-FS-A1Z4.D364F280-C02C-4D3F-AE1A-E6439EFFB6D6.pdf	NA	1	62	Male	WHITE	DECEASED	NA	28.06	NA	NA	NA	NA	FS	8720-03-01	C77.9	NOT HISPANIC OR LATINO	NA	NA	Extremities	NA
NA	NA	skcm_tcga	TCGA-FS-A1Z7	TCGA-FS-A1Z7-06	Yes	Yes	YES	YES	161	6	Metastatic	NA	NA	FALSE	NA	B50324D0-2C8B-42EE-8767-F9900D2068FD	A	E4C4CE99-0D2E-4C63-9695-0489B2A634AA	NA	NA	NA	2256	NA	40	NO	NA	NA	NA	TCGA-FS-A1Z7.E4C4CE99-0D2E-4C63-9695-0489B2A634AA.pdf	NA	1	19	Male	WHITE	DECEASED	NA	7.79	NA	4.47	NA	Recurred/Progressed	FS	8720-03-01	C77.9	NOT HISPANIC OR LATINO	NA	NA	Head and Neck	NA
NA	NA	skcm_tcga	TCGA-FS-A1ZA	TCGA-FS-A1ZA-06	Yes	Yes	YES	YES	992	6	Metastatic	NA	NA	FALSE	NA	2202923F-63CB-4EDF-BF68-8898E974BEA0	A	D9CDFC6A-FA48-4EBF-999C-E941A596780A	NA	NA	NA	2925	NA	160	NO	NA	NA	NA	TCGA-FS-A1ZA.D9CDFC6A-FA48-4EBF-999C-E941A596780A.pdf	NA	1	45	Female	WHITE	DECEASED	NA	27.69	NA	21.78	NA	Recurred/Progressed	FS	8720-03-01	C77.9	NOT HISPANIC OR LATINO	lymphnode	NA	Trunk	NA
NA	NA	skcm_tcga	TCGA-FS-A1ZB	TCGA-FS-A1ZB-06	Yes	Yes	YES	YES	200	6	Metastatic	NA	NA	FALSE	NA	323FF6EE-1901-4D6B-8FE5-0C9BB4B246D1	A	A35D43B3-B388-4CED-AF6A-7C48B3792E47	NA	NA	NA	3180	NA	80	NO	NA	NA	NA	TCGA-FS-A1ZB.A35D43B3-B388-4CED-AF6A-7C48B3792E47.pdf	NA	1	57	Male	WHITE	DECEASED	NA	48.82	NA	48	NA	Recurred/Progressed	FS	8720-03-01	C77.9	NOT HISPANIC OR LATINO	lymphnode	NA	Trunk	NA
NA	NA	skcm_tcga	TCGA-FS-A1ZC	TCGA-FS-A1ZC-06	Yes	Yes	YES	YES	570	6	Metastatic	NA	NA	FALSE	NA	1C388CA4-2E3E-429D-844E-52D6DF03F240	A	4A08AB50-3D1F-4E95-BD50-F83E4053E05E	NA	NA	NA	11991	NA	470	NO	NA	NA	NA	TCGA-FS-A1ZC.4A08AB50-3D1F-4E95-BD50-F83E4053E05E.pdf	NA	1	51	Male	WHITE	DECEASED	NA	357.1	NA	339.49	NA	Recurred/Progressed	FS	8720-03-01	C44.9	NOT HISPANIC OR LATINO	Skin	NA	Trunk	NA
NA	NA	skcm_tcga	TCGA-D3-A1QA	TCGA-D3-A1QA-06	Yes	Yes	YES	YES	350	6	Metastatic	NA	NA	TRUE	NA	0A09EC89-6674-448C-999E-212BF3F9C844	A	7061E1EB-4CDD-4AB2-A0E5-D84373260890	NA	NA	NA	1960	NA	100	NO	NA	NA	NA	TCGA-D3-A1QA.7061E1EB-4CDD-4AB2-A0E5-D84373260890.pdf	NA	2	55	Male	WHITE	LIVING	NA	90.83	NA	69.15	NA	Recurred/Progressed	D3	8720-03-01	C77.9	NOT HISPANIC OR LATINO	NA	NA	Extremities	NA
NA	NA	skcm_tcga	TCGA-FS-A1ZD	TCGA-FS-A1ZD-06	Yes	Yes	YES	YES	223	6	Metastatic	NA	NA	FALSE	NA	3B63CB75-EC13-4CAB-B11D-EB6E7FAA8641	A	F2E83C04-966D-46D7-B852-119F39400666	NA	NA	NA	3458	NA	190	NO	NA	NA	NA	TCGA-FS-A1ZD.F2E83C04-966D-46D7-B852-119F39400666.pdf	NA	1	63	Male	WHITE	DECEASED	NA	53.48	NA	49.18	NA	Recurred/Progressed	FS	8720-03-01	C77.9	NOT HISPANIC OR LATINO	NA	NA	Extremities	NA
NA	NA	skcm_tcga	TCGA-FS-A1ZE	TCGA-FS-A1ZE-06	Yes	Yes	YES	YES	129	6	Metastatic	NA	NA	FALSE	NA	A6FF4B8A-BCD0-4925-9638-AA4DA7388BED	A	DE9DD1BA-13E1-4DD2-BE00-5CA99D1C6FB9	NA	NA	NA	1064	NA	50	NO	NA	NA	NA	TCGA-FS-A1ZE.DE9DD1BA-13E1-4DD2-BE00-5CA99D1C6FB9.pdf	NA	1	40	Male	WHITE	DECEASED	NA	46.42	NA	25	NA	Recurred/Progressed	FS	8720-03-01	C44.9	NOT HISPANIC OR LATINO	Skin	NA	Trunk	NA
NA	NA	skcm_tcga	TCGA-FS-A1ZF	TCGA-FS-A1ZF-06	Yes	Yes	YES	YES	167	6	Metastatic	NA	NA	FALSE	NA	FE7D6D24-E8DA-4703-BC74-2720363B4C01	A	C9A75CE5-5E6D-44F4-B81A-CCAE2CEAECB1	NA	NA	NA	1309	NA	80	NO	NA	NA	NA	TCGA-FS-A1ZF.C9A75CE5-5E6D-44F4-B81A-CCAE2CEAECB1.pdf	NA	1	78	Female	WHITE	DECEASED	NA	15.44	NA	NA	NA	NA	FS	8720-03-01	C77.9	NOT HISPANIC OR LATINO	Lymphnode	NA	Extremities	NA
NA	NA	skcm_tcga	TCGA-FS-A1ZG	TCGA-FS-A1ZG-06	Yes	Yes	YES	YES	30	6	Metastatic	NA	NA	FALSE	NA	C283D7F9-CC6A-43AE-B5BE-6043FAD85111	A	14921CE4-D107-432E-B64E-EAC70E1C415E	NA	NA	NA	1463	NA	220	NO	NA	NA	NA	TCGA-FS-A1ZG.14921CE4-D107-432E-B64E-EAC70E1C415E.pdf	NA	1	60	Female	WHITE	DECEASED	NA	9.69	NA	4.6	NA	Recurred/Progressed	FS	8720-03-01	C77.9	NOT HISPANIC OR LATINO	NA	NA	Extremities	NA
NA	NA	skcm_tcga	TCGA-FS-A1ZH	TCGA-FS-A1ZH-06	Yes	Yes	YES	YES	34	6	Metastatic	NA	NA	FALSE	NA	A3A4EFCC-DFA8-4A69-AEE4-D2A93CD98F30	A	8DAD99A6-254F-4280-9CA8-E1D9F896F77C	NA	NA	NA	2661	NA	310	NO	NA	NA	NA	TCGA-FS-A1ZH.8DAD99A6-254F-4280-9CA8-E1D9F896F77C.pdf	NA	1	71	Female	WHITE	DECEASED	NA	32.72	NA	18.96	NA	Recurred/Progressed	FS	8720-03-01	C77.9	NOT HISPANIC OR LATINO	NA	NA	Extremities	NA
NA	NA	skcm_tcga	TCGA-FS-A1ZJ	TCGA-FS-A1ZJ-06	Yes	Yes	YES	YES	64	6	Metastatic	NA	NA	FALSE	NA	73FDF583-1BDB-41AA-98B9-1E433023A144	A	F5EB706B-EB45-4B30-B73D-60AE5B6AFA80	NA	NA	NA	3589	NA	330	NO	NA	NA	NA	TCGA-FS-A1ZJ.F5EB706B-EB45-4B30-B73D-60AE5B6AFA80.pdf	NA	1	75	Female	WHITE	DECEASED	NA	47.34	NA	40.24	NA	Recurred/Progressed	FS	8720-03-01	C77.9	NOT HISPANIC OR LATINO	NA	NA	Trunk	NA
NA	NA	skcm_tcga	TCGA-FS-A1ZK	TCGA-FS-A1ZK-06	Yes	Yes	YES	YES	1297	6	Metastatic	NA	NA	FALSE	NA	07E2FEA3-4BA5-49B3-AE9B-61FF8492026C	A	836F0DD7-AE54-44B8-A62F-9882C94B7105	NA	NA	NA	2009	NA	210	NO	NA	NA	NA	TCGA-FS-A1ZK.836F0DD7-AE54-44B8-A62F-9882C94B7105.pdf	NA	1	68	Male	WHITE	DECEASED	NA	23.92	NA	12.06	NA	Recurred/Progressed	FS	8720-03-01	C44.9	NOT HISPANIC OR LATINO	Skin	NA	Head and Neck	NA
NA	NA	skcm_tcga	TCGA-FS-A1ZM	TCGA-FS-A1ZM-06	Yes	Yes	YES	YES	215	6	Metastatic	NA	NA	FALSE	NA	838AB0DA-14FA-481D-8EE9-B15463EBB62D	A	D87C02BE-28DE-4BEB-9388-4A6DF4C88348	NA	NA	NA	3515	NA	230	NO	NA	NA	NA	TCGA-FS-A1ZM.D87C02BE-28DE-4BEB-9388-4A6DF4C88348.pdf	NA	1	74	Male	WHITE	LIVING	NA	101.18	NA	101.18	NA	DiseaseFree	FS	8720-03-01	C77.9	NOT HISPANIC OR LATINO	NA	NA	Extremities	NA
Cutaneous Melanoma	Melanoma	skcm_tcga	TCGA-FS-A1ZN	TCGA-FS-A1ZN-01	Yes	No	YES	NO	87	1	Primary Tumor	NA	NA	FALSE	NA	C6C66FAF-676B-4302-B825-143E1E72D04D	A	CD5AE9AD-B35F-4953-87E7-223CCD8C2500	NA	NA	NA	3050	NA	100	NO	SKCM	NA	NA	TCGA-FS-A1ZN.CD5AE9AD-B35F-4953-87E7-223CCD8C2500.pdf	NA	1	43	Male	WHITE	DECEASED	NA	23.98	NA	11.86	NA	Recurred/Progressed	FS	8720-03-01	C44.9	NOT HISPANIC OR LATINO	NA	NA	Trunk	NA
NA	NA	skcm_tcga	TCGA-FS-A1ZP	TCGA-FS-A1ZP-06	Yes	No	YES	YES	353	6	Metastatic	NA	NA	FALSE	NA	3FC2F92E-E55E-4484-B306-4303A9A0CBF5	A	ABE11586-2784-4738-9B28-17269D07BEA9	NA	NA	NA	4897	NA	190	NO	NA	NA	NA	TCGA-FS-A1ZP.ABE11586-2784-4738-9B28-17269D07BEA9.pdf	NA	1	52	Male	WHITE	DECEASED	NA	74.67	NA	NA	NA	NA	FS	8720-03-01	C77.9	NOT HISPANIC OR LATINO	NA	NA	Extremities	NA
NA	NA	skcm_tcga	TCGA-D3-A1QA	TCGA-D3-A1QA-07	No	No	NO	NO	NA	7	Additional Metastatic	NA	NA	TRUE	NA	637F12B8-C898-4B5F-B0DA-9A399B086FE7	A	0895B97D-2BB1-4E6E-A59F-AAE9579B46EF	NA	NA	NA	2933	NA	130	NO	NA	NA	NA	TCGA-D3-A1QA.0895B97D-2BB1-4E6E-A59F-AAE9579B46EF.pdf	NA	2	55	Male	WHITE	LIVING	NA	90.83	NA	69.15	NA	Recurred/Progressed	D3	8720-03-01	C77.9	NOT HISPANIC OR LATINO	NA	NA	Extremities	NA
NA	NA	skcm_tcga	TCGA-FS-A1ZQ	TCGA-FS-A1ZQ-06	Yes	Yes	YES	YES	405	6	Metastatic	NA	NA	FALSE	NA	32C0747F-0DBF-4047-B6D0-AD274724EB93	A	A1E704CD-0D4D-4CCC-82B2-19289EEE84EB	NA	NA	NA	4897	NA	300	NO	NA	NA	NA	TCGA-FS-A1ZQ.A1E704CD-0D4D-4CCC-82B2-19289EEE84EB.pdf	NA	1	31	Male	WHITE	DECEASED	NA	133.44	NA	129.43	NA	Recurred/Progressed	FS	8720-03-01	C34.9	NOT HISPANIC OR LATINO	lung	NA	Extremities	NA
NA	NA	skcm_tcga	TCGA-FS-A1ZR	TCGA-FS-A1ZR-06	Yes	No	YES	YES	121	6	Metastatic	NA	NA	FALSE	NA	4EEC8951-5B1B-4881-BBC9-2B4C2C4FCD16	A	CBE0DB60-637C-4D5D-85EA-C112E308F476	NA	NA	NA	5645	NA	100	NO	NA	NA	NA	TCGA-FS-A1ZR.CBE0DB60-637C-4D5D-85EA-C112E308F476.pdf	NA	1	36	Male	WHITE	DECEASED	NA	11.4	NA	4.99	NA	Recurred/Progressed	FS	8720-03-01	C77.9	NOT HISPANIC OR LATINO	NA	NA	Trunk	NA
NA	NA	skcm_tcga	TCGA-FS-A1ZS	TCGA-FS-A1ZS-06	Yes	Yes	YES	YES	226	6	Metastatic	NA	NA	FALSE	NA	4B61F2EB-276C-4EC8-BCE0-E6E3AC0DD1F6	A	A0C6A7D2-56B6-412D-88B0-5C0391D7B731	NA	NA	NA	4822	NA	140	NO	NA	NA	NA	TCGA-FS-A1ZS.A0C6A7D2-56B6-412D-88B0-5C0391D7B731.pdf	NA	1	54	Male	WHITE	LIVING	NA	148.69	NA	148.69	NA	DiseaseFree	FS	8720-03-01	C77.9	NOT HISPANIC OR LATINO	NA	NA	Trunk	NA
NA	NA	skcm_tcga	TCGA-FS-A1ZT	TCGA-FS-A1ZT-06	Yes	Yes	YES	YES	147	6	Metastatic	NA	NA	FALSE	NA	2812580B-D88A-4141-BC61-92A08C292C5F	A	36EA6335-EA9A-456B-BB17-803AA853BB7A	NA	NA	NA	2025	NA	140	NO	NA	NA	NA	TCGA-FS-A1ZT.36EA6335-EA9A-456B-BB17-803AA853BB7A.pdf	NA	1	55	Male	WHITE	LIVING	NA	53.12	NA	53.12	NA	DiseaseFree	FS	8720-03-01	C77.9	NOT HISPANIC OR LATINO	lymphnode	NA	Extremities	NA
NA	NA	skcm_tcga	TCGA-FS-A1ZU	TCGA-FS-A1ZU-06	Yes	Yes	YES	YES	42	6	Metastatic	NA	NA	FALSE	NA	DF5485BE-2879-448C-B014-D7FD545D8933	A	9FE3EDA1-2FF1-44A4-9619-C403F2A44D73	NA	NA	NA	3164	NA	130	NO	NA	NA	NA	TCGA-FS-A1ZU.9FE3EDA1-2FF1-44A4-9619-C403F2A44D73.pdf	NA	1	70	Female	WHITE	DECEASED	NA	26.54	NA	22.31	NA	Recurred/Progressed	FS	8720-03-01	C44.9	NOT HISPANIC OR LATINO	skin	NA	Extremities	NA
NA	NA	skcm_tcga	TCGA-FS-A1ZW	TCGA-FS-A1ZW-06	Yes	Yes	YES	YES	553	6	Metastatic	NA	NA	FALSE	NA	7E7CA145-7979-4105-AEAC-0417C6052AAF	A	E37FCF43-75D7-45F3-BB13-F0B519C4018C	NA	NA	NA	2084	NA	NA	NO	NA	NA	NA	TCGA-FS-A1ZW.E37FCF43-75D7-45F3-BB13-F0B519C4018C.pdf	NA	1	65	Male	WHITE	LIVING	NA	49.44	NA	49.44	NA	DiseaseFree	FS	8720-03-01	C77.9	NOT HISPANIC OR LATINO	NA	NA	Extremities	NA
NA	NA	skcm_tcga	TCGA-FS-A1ZY	TCGA-FS-A1ZY-06	Yes	Yes	YES	YES	28	6	Metastatic	NA	NA	FALSE	NA	483D87A4-7427-4BE0-83C2-32807C2D3A59	A	B6F1051D-4991-4496-A211-2F4FEC470AAF	NA	NA	NA	1848	NA	80	NO	NA	NA	NA	TCGA-FS-A1ZY.B6F1051D-4991-4496-A211-2F4FEC470AAF.pdf	NA	1	71	Male	WHITE	DECEASED	NA	27.07	NA	NA	NA	NA	FS	8720-03-01	C44.9	NOT HISPANIC OR LATINO	skin	NA	Trunk	NA
NA	NA	skcm_tcga	TCGA-FS-A1ZZ	TCGA-FS-A1ZZ-06	Yes	Yes	YES	YES	1229	6	Metastatic	NA	NA	FALSE	NA	6FCB5378-D9E3-460E-9409-4298EA610BB6	A	E65D23A7-1FD6-4672-9B26-5B087AE90370	NA	NA	NA	1780	NA	270	NO	NA	NA	NA	TCGA-FS-A1ZZ.E65D23A7-1FD6-4672-9B26-5B087AE90370.pdf	NA	1	54	Female	WHITE	DECEASED	NA	27	NA	NA	NA	NA	FS	8720-03-01	C77.9	HISPANIC OR LATINO	lymphnode	NA	Trunk	NA
NA	NA	skcm_tcga	TCGA-FS-A4F0	TCGA-FS-A4F0-06	No	Yes	NO	YES	NA	6	Metastatic	NA	NA	FALSE	NA	04BF6F29-B99B-44BF-83BE-F791372B8C1D	A	F41C37C8-62FD-42F3-B376-9D8E291836E4	NA	NA	NA	3223	NA	20	NO	NA	NA	NA	TCGA-FS-A4F0.F41C37C8-62FD-42F3-B376-9D8E291836E4.pdf	NA	1	67	Female	WHITE	LIVING	NA	77.76	NA	77.76	NA	DiseaseFree	FS	8720-03-01	C49.9	NOT HISPANIC OR LATINO	NA	NA	Trunk	NA
NA	NA	skcm_tcga	TCGA-FS-A4F2	TCGA-FS-A4F2-06	No	Yes	NO	YES	NA	6	Metastatic	NA	NA	FALSE	NA	6BD285E7-C59D-496D-9AC4-6BBEC544E124	A	DE510F4B-B8C8-44AA-8470-736E6B027E2D	NA	NA	NA	3432	NA	10	NO	NA	NA	NA	TCGA-FS-A4F2.DE510F4B-B8C8-44AA-8470-736E6B027E2D.pdf	NA	1	46	Female	WHITE	DECEASED	NA	50.1	NA	NA	NA	NA	FS	8720-03-01	C49.9	NOT HISPANIC OR LATINO	NA	NA	Head and Neck	NA
NA	NA	skcm_tcga	TCGA-D3-A1QB	TCGA-D3-A1QB-06	Yes	Yes	YES	YES	307	6	Metastatic	NA	NA	TRUE	NA	52F51508-F3A2-4752-A0E5-8CF0160D5CE1	A	EA89AFF8-7133-4B7F-89E4-9AF1901C300D	NA	NA	NA	2135	NA	100	NO	NA	NA	NA	TCGA-D3-A1QB.EA89AFF8-7133-4B7F-89E4-9AF1901C300D.pdf	NA	1	75	Female	WHITE	LIVING	NA	95.66	NA	30.98	NA	Recurred/Progressed	D3	8720-03-01	C77.9	NOT HISPANIC OR LATINO	NA	NA	Regional Lymph Node	NA
NA	NA	skcm_tcga	TCGA-FS-A4F4	TCGA-FS-A4F4-06	Yes	Yes	YES	YES	41	6	Metastatic	NA	NA	FALSE	NA	DBDB94AF-5CE2-4523-AA9E-F27C3927B43D	A	8F51786F-405B-495A-B662-D0C17B68DC33	NA	NA	NA	4103	NA	60	NO	NA	NA	NA	TCGA-FS-A4F4.8F51786F-405B-495A-B662-D0C17B68DC33.pdf	NA	1	64	Male	WHITE	DECEASED	NA	66.62	NA	NA	NA	NA	FS	8720-03-01	C49.9	NA	NA	NA	Extremities	NA
NA	NA	skcm_tcga	TCGA-FS-A4F5	TCGA-FS-A4F5-06	Yes	Yes	YES	YES	648	6	Metastatic	NA	NA	FALSE	NA	881CFCC8-BFCF-4404-8742-5BE9BE653412	A	4C3D0EB8-5A80-4D5D-B555-3A9F7CC31134	NA	NA	NA	2522	NA	30	NO	NA	NA	NA	TCGA-FS-A4F5.4C3D0EB8-5A80-4D5D-B555-3A9F7CC31134.pdf	NA	1	77	Female	WHITE	DECEASED	NA	28.71	NA	NA	NA	NA	FS	8720-03-01	C49.9	NOT HISPANIC OR LATINO	NA	NA	Extremities	NA
NA	NA	skcm_tcga	TCGA-FS-A4F8	TCGA-FS-A4F8-06	Yes	Yes	YES	YES	161	6	Metastatic	NA	NA	FALSE	NA	0E06722C-5C6E-4F07-B70A-F54FD615F290	A	785AD081-6DB5-4C99-938A-0654FE632583	NA	NA	NA	5595	NA	60	NO	NA	NA	NA	TCGA-FS-A4F8.785AD081-6DB5-4C99-938A-0654FE632583.pdf	NA	1	52	Male	WHITE	DECEASED	NA	174.7	NA	NA	NA	NA	FS	8720-03-01	C77.9	NOT HISPANIC OR LATINO	NA	NA	Extremities	NA
NA	NA	skcm_tcga	TCGA-FS-A4F9	TCGA-FS-A4F9-06	Yes	Yes	YES	YES	375	6	Metastatic	NA	NA	FALSE	NA	94EB86F9-8C07-4A0F-B24F-86CA64F2E533	A	26AF9F70-F736-4B7A-ACDD-83189D9AE66E	NA	NA	NA	625	NA	110	NO	NA	NA	NA	TCGA-FS-A4F9.26AF9F70-F736-4B7A-ACDD-83189D9AE66E.pdf	NA	1	80	Male	WHITE	LIVING	NA	34	NA	12.35	NA	Recurred/Progressed	FS	8720-03-01	C77.9	NOT HISPANIC OR LATINO	NA	NA	Trunk	NA
NA	NA	skcm_tcga	TCGA-FS-A4FB	TCGA-FS-A4FB-06	Yes	Yes	YES	YES	163	6	Metastatic	NA	NA	FALSE	NA	8EA3C94A-1C48-4358-88CB-6928CBB5B385	A	90678CF5-DD46-4D10-8605-0D1D032450A5	NA	NA	NA	1086	NA	70	NO	NA	NA	NA	TCGA-FS-A4FB.90678CF5-DD46-4D10-8605-0D1D032450A5.pdf	NA	1	46	Female	WHITE	DECEASED	NA	26.71	NA	NA	NA	NA	FS	8720-03-01	C77.9	NOT HISPANIC OR LATINO	NA	NA	Extremities	NA
NA	NA	skcm_tcga	TCGA-FS-A4FC	TCGA-FS-A4FC-06	Yes	Yes	YES	YES	598	6	Metastatic	NA	NA	FALSE	NA	DF558928-53B4-4B93-BCDD-30CA9043108F	A	44438FCE-0F81-41FB-B63A-7512726C8A42	NA	NA	NA	1908	NA	210	NO	NA	NA	NA	TCGA-FS-A4FC.44438FCE-0F81-41FB-B63A-7512726C8A42.pdf	NA	1	75	Female	WHITE	DECEASED	NA	54.37	NA	NA	NA	NA	FS	8720-03-01	C44.9	NOT HISPANIC OR LATINO	NA	NA	Extremities	NA
NA	NA	skcm_tcga	TCGA-FS-A4FD	TCGA-FS-A4FD-06	Yes	Yes	YES	YES	380	6	Metastatic	NA	NA	FALSE	NA	368856FA-F513-448E-A65C-CD61B1BB798A	A	6412A296-EDCB-4C6F-B2A7-BC3D4643B843	NA	NA	NA	3065	NA	80	NO	NA	NA	NA	TCGA-FS-A4FD.6412A296-EDCB-4C6F-B2A7-BC3D4643B843.pdf	NA	1	39	Male	WHITE	DECEASED	[Not Applicable]|[Not Applicable]	80.62	NA	NA	NA	NA	FS	8720-03-01	C77.9	NOT HISPANIC OR LATINO	NA	NA	Trunk|[Not Available]	NA
NA	NA	skcm_tcga	TCGA-FW-A3I3	TCGA-FW-A3I3-06	Yes	Yes	YES	YES	63	6	Metastatic	NA	NA	FALSE	NA	4ED01A45-BF48-4A36-9DBA-B0866A0C008F	A	6B26B4FD-8A1B-4869-AC81-8465323C56FE	NA	NA	NA	79	NA	130	NO	NA	NA	NA	TCGA-FW-A3I3.6B26B4FD-8A1B-4869-AC81-8465323C56FE.pdf	NA	1	59	Female	WHITE	LIVING	NA	17.44	NA	17.44	NA	DiseaseFree	FW	8720-03-01	C52.9	NOT HISPANIC OR LATINO	vaginal wall/vagina	NA	Distant Metastasis	NA
NA	NA	skcm_tcga	TCGA-FW-A3R5	TCGA-FW-A3R5-06	Yes	Yes	YES	YES	15944	6	Metastatic	NA	NA	TRUE	NA	98B528E2-807C-4F94-9568-746BF5391CE7	A	D424CB2C-47D2-4182-85F8-9605C5613C1E	NA	NA	NA	745	NA	30	NO	NA	NA	NA	TCGA-FW-A3R5.D424CB2C-47D2-4182-85F8-9605C5613C1E.pdf	NA	1	68	Male	WHITE	LIVING	NA	36.93	NA	36.93	NA	DiseaseFree	FW	8720-03-01	C77.0	NOT HISPANIC OR LATINO	NA	NA	Head and Neck	NA
NA	NA	skcm_tcga	TCGA-FW-A3TU	TCGA-FW-A3TU-06	Yes	Yes	YES	YES	639	6	Metastatic	NA	NA	FALSE	NA	9F24F8E0-CF45-4549-89EB-AD489798870B	A	8C43518B-770C-48B6-A58D-B6A9AC9232FC	NA	NA	NA	1579	NA	20	NO	NA	NA	NA	TCGA-FW-A3TU.8C43518B-770C-48B6-A58D-B6A9AC9232FC.pdf	NA	1	72	Female	WHITE	DECEASED	NA	55.55	NA	NA	NA	NA	FW	8720-03-01	C34.1	NOT HISPANIC OR LATINO	Lung	NA	Trunk	NA
NA	NA	skcm_tcga	TCGA-D3-A2J6	TCGA-D3-A2J6-06	Yes	Yes	YES	YES	21	6	Metastatic	NA	NA	TRUE	NA	60BDA95D-1E8B-4232-AFEE-DEB9FB3D5AFF	A	2A171FA8-1131-410A-BEDB-EB38849D34A9	NA	NA	NA	3403	NA	90	NO	NA	NA	NA	TCGA-D3-A2J6.2A171FA8-1131-410A-BEDB-EB38849D34A9.pdf	NA	1	65	Male	WHITE	DECEASED	NA	43.4	NA	42.35	NA	Recurred/Progressed	D3	8720-03-01	C77.4	NOT HISPANIC OR LATINO	NA	NA	Extremities	NA
NA	NA	skcm_tcga	TCGA-FW-A3TV	TCGA-FW-A3TV-06	Yes	Yes	YES	YES	277	6	Metastatic	NA	NA	FALSE	NA	784C0644-A8AA-410A-868D-CA4F32628B07	A	5F24E2F6-D00F-4F0E-B640-B4688AA97B86	NA	NA	NA	44	NA	210	NO	NA	NA	NA	TCGA-FW-A3TV.5F24E2F6-D00F-4F0E-B640-B4688AA97B86.pdf	NA	1	57	Female	WHITE	LIVING	NA	13.5	NA	4.57	NA	Recurred/Progressed	FW	8720-03-01	C77.3	NOT HISPANIC OR LATINO	NA	NA	Trunk	NA
Cutaneous Melanoma	Melanoma	skcm_tcga	TCGA-FW-A5DX	TCGA-FW-A5DX-01	Yes	No	YES	NO	166	1	Primary Tumor	NA	NA	FALSE	NA	0A7E0D27-F0BB-44C9-BE0C-4C9AF19D1C24	A	D34CA06D-F2E8-47A5-85D1-CA627AE0BE9A	NA	NA	NA	96	NA	60	NO	SKCM	NA	NA	TCGA-FW-A5DX.D34CA06D-F2E8-47A5-85D1-CA627AE0BE9A.pdf	NA	1	71	Male	WHITE	LIVING	NA	21.02	NA	21.02	NA	DiseaseFree	FW	8720-03-01	C44.5	NOT HISPANIC OR LATINO	NA	NA	Trunk	NA
NA	NA	skcm_tcga	TCGA-FW-A5DY	TCGA-FW-A5DY-06	Yes	No	YES	YES	195	6	Metastatic	NA	NA	FALSE	NA	679BE11C-A715-4429-B9A5-56BD1AE33003	A	464976CF-0739-43BA-AD4D-788C924F92E0	NA	NA	NA	111	NA	100	NO	NA	NA	NA	TCGA-FW-A5DY.464976CF-0739-43BA-AD4D-788C924F92E0.pdf	NA	1	48	Female	WHITE	LIVING	NA	19.28	NA	19.28	NA	DiseaseFree	FW	8720-03-01	C77.3	NOT HISPANIC OR LATINO	NA	NA	Trunk	NA
Cutaneous Melanoma	Melanoma	skcm_tcga	TCGA-GF-A2C7	TCGA-GF-A2C7-01	Yes	No	YES	NO	66	1	Primary Tumor	NA	NA	FALSE	NA	053CAF96-E851-401D-A5CC-214DBA82FE05	A	C878CC4A-C645-419F-A8A5-4E80066AAFFE	NA	NA	NA	9	NA	210	NO	SKCM	NA	NA	TCGA-GF-A2C7.C878CC4A-C645-419F-A8A5-4E80066AAFFE.pdf	NA	1	48	Male	WHITE	LIVING	NA	0.69	NA	0.69	NA	DiseaseFree	GF	8720-03-01	C44.4	NOT HISPANIC OR LATINO	NA	NA	Head and Neck	NA
NA	NA	skcm_tcga	TCGA-GF-A3OT	TCGA-GF-A3OT-06	Yes	Yes	YES	YES	451	6	Metastatic	NA	NA	FALSE	NA	2780EF84-F892-4282-9D8F-856A54EBC4AA	A	B41FFF2A-C253-47D3-9C22-BCCF724F7519	NA	NA	NA	160	NA	330	NO	NA	NA	NA	TCGA-GF-A3OT.B41FFF2A-C253-47D3-9C22-BCCF724F7519.pdf	NA	1	58	Female	WHITE	LIVING	NA	9.89	NA	8.15	NA	Recurred/Progressed	GF	8720-03-01	C77.3	NOT HISPANIC OR LATINO	NA	NA	Extremities	NA
NA	NA	skcm_tcga	TCGA-GF-A4EO	TCGA-GF-A4EO-06	No	Yes	NO	YES	NA	6	Metastatic	NA	NA	FALSE	NA	133CE2A1-53F0-45EE-A5A9-42C1F69D5452	A	D0E07D23-49D0-4B7B-9F44-62685191A272	NA	NA	NA	51	NA	150	NO	NA	NA	NA	TCGA-GF-A4EO.D0E07D23-49D0-4B7B-9F44-62685191A272.pdf	NA	1	74	Female	WHITE	LIVING	NA	19.42	NA	19.42	NA	DiseaseFree	GF	8720-03-01	C77.3	NOT HISPANIC OR LATINO	left axillary lymph node	NA	Regional Lymph Node	NA
NA	NA	skcm_tcga	TCGA-GF-A6C8	TCGA-GF-A6C8-06	Yes	Yes	YES	YES	325	6	Metastatic	NA	NA	FALSE	NA	DBBD9B87-184D-4A38-B274-518E3FFFB533	A	45CC145C-9611-4A54-8284-186F233020FF	NA	NA	NA	198	NA	300	NO	NA	NA	NA	TCGA-GF-A6C8.45CC145C-9611-4A54-8284-186F233020FF.pdf	NA	1	62	Female	WHITE	LIVING	NA	2.04	NA	2.04	NA	DiseaseFree	GF	8720-03-01	C77.3	NOT HISPANIC OR LATINO	NA	NA	Extremities	NA
NA	NA	skcm_tcga	TCGA-GF-A6C9	TCGA-GF-A6C9-06	Yes	No	YES	YES	2762	6	Metastatic	NA	NA	FALSE	NA	94AD26EF-5210-4450-808C-29E57C277A80	A	2A307856-4434-47EA-AA17-DAA48E3EA1BC	NA	NA	NA	154	NA	160	NO	NA	NA	NA	TCGA-GF-A6C9.2A307856-4434-47EA-AA17-DAA48E3EA1BC.pdf	NA	1	78	Male	WHITE	LIVING	NA	15.77	NA	15.77	NA	DiseaseFree	GF	8720-03-01	C07.9	NOT HISPANIC OR LATINO	parotid	NA	Distant Metastasis	NA
Melanoma	Melanoma	skcm_tcga	TCGA-GF-A769	TCGA-GF-A769-01	Yes	No	YES	NO	131	1	Primary Tumor	NA	NA	FALSE	NA	F1FA1B7E-4CB6-4D28-9810-7A8D9EAC6426	A	BE27D542-F31E-4F76-86B3-6BDEF790C31B	NA	NA	NA	1120	NA	350	NO	MEL	NA	NA	TCGA-GF-A769.BE27D542-F31E-4F76-86B3-6BDEF790C31B.pdf	NA	1	39	Male	WHITE	DECEASED	NA	35.15	NA	NA	NA	NA	GF	8721-03-01	C44.7	NOT HISPANIC OR LATINO	NA	NA	Extremities	NA
NA	NA	skcm_tcga	TCGA-GN-A262	TCGA-GN-A262-06	Yes	Yes	YES	YES	299	6	Metastatic	NA	NA	TRUE	NA	B9996930-4DBB-482A-BE2E-81C0D499ADA9	A	7F620D7C-8D45-4E7F-9A6B-C702EB26EBF1	NA	NA	NA	3476	NA	160	NO	NA	NA	NA	TCGA-GN-A262.7F620D7C-8D45-4E7F-9A6B-C702EB26EBF1.pdf	NA	1	47	Female	WHITE	LIVING	NA	139.78	NA	120.34	NA	Recurred/Progressed	GN	8720-03-01	C44.5	NOT HISPANIC OR LATINO	NA	NA	Trunk	NA
Cutaneous Melanoma	Melanoma	skcm_tcga	TCGA-BF-A1PV	TCGA-BF-A1PV-01	Yes	No	YES	NO	253	1	Primary Tumor	NA	NA	TRUE	NA	090DEBB2-290D-49DD-B642-7F01C99A795C	A	8D2DF32C-6921-47FF-AB4A-6C1C931E130D	NA	NA	NA	106	NA	40	NO	SKCM	NA	NA	TCGA-BF-A1PV.8D2DF32C-6921-47FF-AB4A-6C1C931E130D.pdf	NA	1	74	Female	WHITE	LIVING	NA	0.46	NA	0.46	NA	DiseaseFree	BF	8720-03-01	C44.9	NA	NA	NA	Trunk	NA
NA	NA	skcm_tcga	TCGA-D3-A2J7	TCGA-D3-A2J7-06	Yes	Yes	YES	YES	305	6	Metastatic	NA	NA	TRUE	NA	21A2E579-DF56-4D25-955F-68F047D6F329	A	11EC83A8-0B02-4D96-B795-66317F21B3FF	NA	NA	NA	3003	NA	40	NO	NA	NA	NA	TCGA-D3-A2J7.11EC83A8-0B02-4D96-B795-66317F21B3FF.pdf	NA	1	67	Male	WHITE	DECEASED	NA	103.02	NA	71.02	NA	Recurred/Progressed	D3	8720-03-01	C77.9	NOT HISPANIC OR LATINO	NA	NA	Trunk	NA
Cutaneous Melanoma	Melanoma	skcm_tcga	TCGA-GN-A263	TCGA-GN-A263-01	Yes	No	YES	NO	381	1	Primary Tumor	NA	NA	TRUE	NA	B49A1878-B34D-450D-85C9-673B98030C0B	A	817B9EA7-3D5C-433A-AF6D-6701FFBBF8B1	NA	NA	NA	2417	NA	180	NO	SKCM	NA	NA	TCGA-GN-A263.817B9EA7-3D5C-433A-AF6D-6701FFBBF8B1.pdf	NA	1	24	Male	WHITE	DECEASED	NA	15.34	NA	1.28	NA	Recurred/Progressed	GN	8720-03-01	C44.5	NOT HISPANIC OR LATINO	NA	NA	Trunk	NA
NA	NA	skcm_tcga	TCGA-GN-A264	TCGA-GN-A264-06	Yes	Yes	YES	YES	52	6	Metastatic	NA	NA	TRUE	NA	E6B93BA0-FC9C-40C0-B82F-F7E71319EE0A	A	4C110E59-4624-4A8E-9B5C-C348FA62420A	NA	NA	NA	5008	NA	210	NO	NA	NA	NA	TCGA-GN-A264.4C110E59-4624-4A8E-9B5C-C348FA62420A.pdf	NA	1	60	Male	WHITE	DECEASED	NA	117.84	NA	105.81	NA	Recurred/Progressed	GN	8720-03-01	C44.5	NOT HISPANIC OR LATINO	NA	NA	Extremities	NA
NA	NA	skcm_tcga	TCGA-GN-A265	TCGA-GN-A265-06	Yes	Yes	YES	YES	248	6	Metastatic	NA	NA	TRUE	NA	06B6BF3E-9158-4829-91E7-4A79EC5EFADD	A	B268C2CF-D98F-4A7F-A708-244442C0B169	NA	NA	NA	2400	NA	220	NO	NA	NA	NA	TCGA-GN-A265.B268C2CF-D98F-4A7F-A708-244442C0B169.pdf	NA	1	53	Male	WHITE	LIVING	NA	96.85	NA	3.25	NA	Recurred/Progressed	GN	8720-03-01	C77.3	NOT HISPANIC OR LATINO	NA	NA	Regional Lymph Node	NA
NA	NA	skcm_tcga	TCGA-GN-A266	TCGA-GN-A266-06	Yes	Yes	YES	YES	3181	6	Metastatic	NA	NA	TRUE	NA	EA59B74A-7456-43DD-B79C-74040176F0CD	A	0E9DDC94-6AC6-44D2-AE57-DEF276F10CB2	NA	NA	NA	2354	NA	110	NO	NA	NA	NA	TCGA-GN-A266.0E9DDC94-6AC6-44D2-AE57-DEF276F10CB2.pdf	NA	1	45	Male	WHITE	DECEASED	NA	10.12	NA	3.58	NA	Recurred/Progressed	GN	8720-03-01	C44.4	NOT HISPANIC OR LATINO	NA	NA	Regional Cutaneous or Subcutaneous Tissue (includes satellite and in-transit metastasis)	NA
NA	NA	skcm_tcga	TCGA-GN-A267	TCGA-GN-A267-06	Yes	Yes	YES	YES	350	6	Metastatic	NA	NA	TRUE	NA	DD221713-E6D5-461F-BFC2-C770D7CD7CB7	A	410A571A-0EA2-496D-9F1F-B99834338C52	NA	NA	NA	2297	NA	110	NO	NA	NA	NA	TCGA-GN-A267.410A571A-0EA2-496D-9F1F-B99834338C52.pdf	NA	1	38	Male	WHITE	DECEASED	NA	64.39	NA	56.8	NA	Recurred/Progressed	GN	8720-03-01	C77.3	NOT HISPANIC OR LATINO	NA	NA	Trunk	NA
NA	NA	skcm_tcga	TCGA-GN-A268	TCGA-GN-A268-06	Yes	Yes	YES	YES	292	6	Metastatic	NA	NA	TRUE	NA	336C47D6-1616-4E6A-ACA2-464223CA76B1	A	DD8A1957-38F8-4436-8F6A-ADAD5AE479B5	NA	NA	NA	2256	NA	130	NO	NA	NA	NA	TCGA-GN-A268.DD8A1957-38F8-4436-8F6A-ADAD5AE479B5.pdf	NA	1	83	Female	WHITE	DECEASED	NA	62.75	NA	59.33	NA	Recurred/Progressed	GN	8720-03-01	C77.3	NOT HISPANIC OR LATINO	NA	NA	Extremities	NA
Melanoma	Melanoma	skcm_tcga	TCGA-GN-A269	TCGA-GN-A269-01	Yes	No	YES	NO	582	1	Primary Tumor	NA	NA	TRUE	NA	D04C5680-BAD7-4967-B292-416A028C7CBF	A	AFB70554-E2A6-4CB5-9C16-0B5B82F03537	NA	NA	NA	1780	NA	170	NO	MEL	NA	NA	TCGA-GN-A269.AFB70554-E2A6-4CB5-9C16-0B5B82F03537.pdf	NA	1	70	Male	WHITE	DECEASED	NA	5.58	NA	NA	NA	NA	GN	8743-03-01	C44.5	NOT HISPANIC OR LATINO	NA	NA	Trunk	NA
NA	NA	skcm_tcga	TCGA-GN-A26A	TCGA-GN-A26A-06	Yes	Yes	YES	YES	279	6	Metastatic	NA	NA	TRUE	NA	CD2C64DC-8FAA-469C-84DC-F701E17917C5	A	5F794422-0A58-4224-8108-E0E4DE11D4C6	NA	NA	NA	1766	NA	270	NO	NA	NA	NA	TCGA-GN-A26A.5F794422-0A58-4224-8108-E0E4DE11D4C6.pdf	NA	1	63	Female	WHITE	DECEASED	NA	32.46	NA	29.83	NA	Recurred/Progressed	GN	8720-03-01	C44.5	NOT HISPANIC OR LATINO	NA	NA	Trunk	NA
Desmoplastic Melanoma	Melanoma	skcm_tcga	TCGA-GN-A26C	TCGA-GN-A26C-01	Yes	No	YES	NO	1528	1	Primary Tumor	NA	NA	TRUE	NA	8288B632-9E64-401C-8F45-F268367F40E4	A	5D0A4FFF-76E6-4F84-8F84-141A77E0BB82	NA	NA	NA	1609	NA	250	NO	DESM	NA	NA	TCGA-GN-A26C.5D0A4FFF-76E6-4F84-8F84-141A77E0BB82.pdf	NA	1	77	Male	WHITE	DECEASED	NA	26.97	NA	24.8	NA	Recurred/Progressed	GN	8772-03-01	C44.5	NOT HISPANIC OR LATINO	NA	NA	Trunk	NA
NA	NA	skcm_tcga	TCGA-GN-A26D	TCGA-GN-A26D-06	Yes	Yes	YES	YES	50	6	Metastatic	NA	NA	TRUE	NA	B00124DD-5AAC-464B-87C8-DB1D40C5C80B	A	BDAC6146-CB80-499E-A75F-B4A82FA56333	NA	NA	NA	1093	NA	250	NO	NA	NA	NA	TCGA-GN-A26D.BDAC6146-CB80-499E-A75F-B4A82FA56333.pdf	NA	1	72	Female	WHITE	DECEASED	NA	47.96	NA	32.92	NA	Recurred/Progressed	GN	8720-03-01	C44.5	NOT HISPANIC OR LATINO	NA	NA	Extremities	NA
NA	NA	skcm_tcga	TCGA-D3-A2J8	TCGA-D3-A2J8-06	Yes	Yes	YES	YES	531	6	Metastatic	NA	NA	TRUE	NA	F5512FA5-A905-4451-AE5A-1C98A1E0DB17	A	3D702708-2EC9-4FB6-A091-2958A7656A42	NA	NA	NA	2962	NA	160	NO	NA	NA	NA	TCGA-D3-A2J8.3D702708-2EC9-4FB6-A091-2958A7656A42.pdf	NA	1	48	Male	WHITE	DECEASED	NA	65.44	NA	59.59	NA	Recurred/Progressed	D3	8720-03-01	C77.4	NOT HISPANIC OR LATINO	NA	NA	Extremities	NA
NA	NA	skcm_tcga	TCGA-GN-A4U3	TCGA-GN-A4U3-06	Yes	Yes	YES	YES	257	6	Metastatic	NA	NA	FALSE	NA	FC4872FE-E3CF-4F87-BE76-B18D3236A9B8	A	F2797B06-305A-457F-9CC7-13F7908408A8	NA	NA	NA	3001	NA	180	NO	NA	NA	NA	TCGA-GN-A4U3.F2797B06-305A-457F-9CC7-13F7908408A8.pdf	NA	1	30	Male	WHITE	LIVING	NA	121.81	NA	90.54	NA	Recurred/Progressed	GN	8720-03-01	C71.1	NOT HISPANIC OR LATINO	Brain	NA	Extremities	NA
NA	NA	skcm_tcga	TCGA-GN-A4U4	TCGA-GN-A4U4-06	Yes	No	YES	YES	566	6	Metastatic	NA	NA	FALSE	NA	12DC3F5A-49A4-4F56-935D-EB09A6789523	A	FEA743A2-070D-48B1-BB64-8E2A0044B170	NA	NA	NA	526	NA	340	NO	NA	NA	NA	TCGA-GN-A4U4.FEA743A2-070D-48B1-BB64-8E2A0044B170.pdf	NA	1	73	Male	WHITE	LIVING	NA	39.32	NA	7.13	NA	Recurred/Progressed	GN	8720-03-01	C77.3	NOT HISPANIC OR LATINO	NA	NA	Trunk	NA
Cutaneous Melanoma	Melanoma	skcm_tcga	TCGA-GN-A4U5	TCGA-GN-A4U5-01	Yes	No	YES	NO	277	1	Primary Tumor	NA	NA	FALSE	NA	7ED11CAD-E9B8-4250-8098-1F70AC319A8C	A	4FC4C20F-487A-432C-8845-9298636A5098	NA	NA	NA	519	NA	90	NO	SKCM	NA	NA	TCGA-GN-A4U5.4FC4C20F-487A-432C-8845-9298636A5098.pdf	NA	1	61	Female	WHITE	LIVING	NA	37.98	NA	37.98	NA	DiseaseFree	GN	8720-03-01	C49.6	NOT HISPANIC OR LATINO	NA	NA	Trunk	NA
NA	NA	skcm_tcga	TCGA-GN-A4U7	TCGA-GN-A4U7-06	Yes	Yes	YES	YES	222	6	Metastatic	NA	NA	FALSE	NA	E2D4951F-8942-4A0D-B70D-050670D5E643	A	D46EC94E-5D88-420B-97EB-D5754C299A29	NA	NA	NA	421	NA	230	NO	NA	NA	NA	TCGA-GN-A4U7.D46EC94E-5D88-420B-97EB-D5754C299A29.pdf	NA	1	56	Female	WHITE	DECEASED	NA	10.41	NA	6.01	NA	Recurred/Progressed	GN	8720-03-01	C77.5	NOT HISPANIC OR LATINO	NA	NA	Extremities	NA
NA	NA	skcm_tcga	TCGA-GN-A4U8	TCGA-GN-A4U8-06	Yes	Yes	YES	YES	337	6	Metastatic	NA	NA	FALSE	NA	43F618B6-09FD-44B8-9F42-6DA98BC9E451	A	DD76E9F7-E667-4D5A-840E-980679252584	NA	NA	NA	1293	NA	270	NO	NA	NA	NA	TCGA-GN-A4U8.DD76E9F7-E667-4D5A-840E-980679252584.pdf	NA	1	51	Male	WHITE	LIVING	NA	48.85	NA	48.85	NA	DiseaseFree	GN	8720-03-01	C77.3	NOT HISPANIC OR LATINO	NA	NA	Trunk	NA
NA	NA	skcm_tcga	TCGA-GN-A4U9	TCGA-GN-A4U9-06	Yes	Yes	YES	YES	67	6	Metastatic	NA	NA	FALSE	NA	AD06FA77-E060-428C-B8AB-8BEB8E775C03	A	13096A76-D4DF-412C-B713-B2BB538B23DA	NA	NA	NA	167	NA	170	NO	NA	NA	NA	TCGA-GN-A4U9.13096A76-D4DF-412C-B713-B2BB538B23DA.pdf	NA	1	71	Male	WHITE	DECEASED	NA	22.11	NA	12.61	NA	Recurred/Progressed	GN	8720-03-01	C77.4	NOT HISPANIC OR LATINO	NA	NA	Extremities	NA
NA	NA	skcm_tcga	TCGA-GN-A8LK	TCGA-GN-A8LK-06	No	Yes	NO	YES	NA	6	Metastatic	NA	NA	TRUE	NA	289D7AC9-A974-4CFB-AFBC-38D868DE860F	A	37CF73D1-6A5A-4675-A4C6-B477248C4FA1	NA	NA	NA	1456	NA	120	NO	NA	NA	NA	TCGA-GN-A8LK.37CF73D1-6A5A-4675-A4C6-B477248C4FA1.pdf	NA	1	70	Male	WHITE	DECEASED	NA	50.07	NA	48.23	NA	Recurred/Progressed	GN	8720-03-01	C34.3	NOT HISPANIC OR LATINO	Lung	NA	Head and Neck	NA
NA	NA	skcm_tcga	TCGA-GN-A8LL	TCGA-GN-A8LL-06	No	Yes	NO	YES	NA	6	Metastatic	NA	NA	TRUE	NA	800ACECF-7F49-4A21-A658-A7AC1E8AD19B	A	B7B7B00E-578B-49B5-9250-A75C6A1C2933	NA	NA	NA	593	NA	210	NO	NA	NA	NA	TCGA-GN-A8LL.B7B7B00E-578B-49B5-9250-A75C6A1C2933.pdf	NA	1	68	Female	WHITE	DECEASED	NA	21.35	NA	NA	NA	NA	GN	8720-03-01	C77.5	NOT HISPANIC OR LATINO	Left Groin Lymph Node	NA	Extremities	NA
Cutaneous Melanoma	Melanoma	skcm_tcga	TCGA-GN-A8LN	TCGA-GN-A8LN-01	No	No	NO	NO	NA	1	Primary Tumor	NA	NA	TRUE	NA	E9FD60CA-F6F3-49BE-972D-6BB062BD57DD	A	D6200075-438B-4BB6-A5A1-E1919FBEF131	NA	NA	NA	247	NA	140	NO	SKCM	NA	NA	TCGA-GN-A8LN.D6200075-438B-4BB6-A5A1-E1919FBEF131.pdf	NA	1	68	Male	WHITE	LIVING	NA	25.36	NA	14.36	NA	Recurred/Progressed	GN	8720-03-01	C77.5	NOT HISPANIC OR LATINO	NA	NA	Trunk	NA
NA	NA	skcm_tcga	TCGA-GN-A9SD	TCGA-GN-A9SD-06	No	Yes	NO	YES	NA	6	Metastatic	NA	NA	TRUE	NA	15E7D211-1F19-4045-9419-6EBFB139F8A9	A	5DB9F1BC-9654-4F38-90E4-2F93237E357C	NA	NA	NA	1757	NA	170	NO	NA	NA	NA	TCGA-GN-A9SD.5DB9F1BC-9654-4F38-90E4-2F93237E357C.pdf	NA	1	59	Female	WHITE	DECEASED	NA	59.36	NA	55.42	NA	Recurred/Progressed	GN	8720-03-01	C77.4	NOT HISPANIC OR LATINO	NA	NA	Extremities	NA
NA	NA	skcm_tcga	TCGA-D3-A2J9	TCGA-D3-A2J9-06	Yes	No	YES	YES	60	6	Metastatic	NA	NA	TRUE	NA	E06A07D0-C59A-4869-93B7-DC3BE8F2D6B8	A	B83A4AE9-7ADB-482C-9AA5-53E553F54446	NA	NA	NA	2994	NA	80	NO	NA	NA	NA	TCGA-D3-A2J9.B83A4AE9-7ADB-482C-9AA5-53E553F54446.pdf	NA	1	75	Male	WHITE	DECEASED	[Not Applicable]|[Not Applicable]	23.75	NA	18.1	NA	Recurred/Progressed	D3	8720-03-01	C77.3	NOT HISPANIC OR LATINO	NA	NA	Trunk|Extremities	NA
NA	NA	skcm_tcga	TCGA-HR-A2OG	TCGA-HR-A2OG-06	No	Yes	NO	YES	NA	6	Metastatic	NA	NA	FALSE	NA	4DEB7C12-15A2-456D-B46B-B70B29AE3EEC	A	08CD8EB8-B0B1-4328-92A8-C4AB10A38202	NA	NA	NA	NA	NA	340	NO	NA	NA	NA	TCGA-HR-A2OG.08CD8EB8-B0B1-4328-92A8-C4AB10A38202.pdf	NA	2	50	Female	NA	LIVING	NA	0.23	NA	0.23	NA	DiseaseFree	HR	8720-03-01	C44.6	NA	Right Thigh (Subcutaneous Tissue)	NA	Extremities	NA
Cutaneous Melanoma	Melanoma	skcm_tcga	TCGA-HR-A2OG	TCGA-HR-A2OG-01	Yes	No	YES	NO	176	NA	NA	NA	NA	NA	NA	NA	NA	NA	NA	NA	NA	NA	NA	NA	NA	SKCM	NA	NA	NA	NA	2	50	Female	NA	LIVING	NA	0.23	NA	0.23	NA	DiseaseFree	HR	8720-03-01	C44.6	NA	Right Thigh (Subcutaneous Tissue)	NA	Extremities	NA
NA	NA	skcm_tcga	TCGA-HR-A2OH	TCGA-HR-A2OH-06	No	Yes	NO	YES	NA	6	Metastatic	NA	NA	FALSE	NA	0E839C8C-39B3-4DFB-8798-4AAAB5F20460	A	78BAE58A-AA05-4234-AB26-5C3A373741D4	NA	NA	NA	NA	NA	370	NO	NA	NA	NA	TCGA-HR-A2OH.78BAE58A-AA05-4234-AB26-5C3A373741D4.pdf	NA	2	46	Female	NA	DECEASED	NA	65.83	NA	NA	NA	NA	HR	8720-03-01	C76.3	NA	left adnexa/ pelvic side wall	NA	Extremities	NA
Cutaneous Melanoma	Melanoma	skcm_tcga	TCGA-HR-A2OH	TCGA-HR-A2OH-01	Yes	No	YES	NO	97	NA	NA	NA	NA	NA	NA	NA	NA	NA	NA	NA	NA	NA	NA	NA	NA	SKCM	NA	NA	NA	NA	2	46	Female	NA	DECEASED	NA	65.83	NA	NA	NA	NA	HR	8720-03-01	C76.3	NA	left adnexa/ pelvic side wall	NA	Extremities	NA
Cutaneous Melanoma	Melanoma	skcm_tcga	TCGA-HR-A5NC	TCGA-HR-A5NC-01	No	No	NO	NO	NA	1	Primary Tumor	NA	NA	FALSE	NA	3DFE24EB-2203-49F7-9A06-76ACB0DCBDE8	A	B8892054-09BB-4E2F-90FC-E84EBA310C7D	NA	NA	NA	NA	NA	150	NO	SKCM	NA	NA	TCGA-HR-A5NC.B8892054-09BB-4E2F-90FC-E84EBA310C7D.pdf	NA	1	90	Female	NA	LIVING	NA	32.85	NA	5.06	NA	Recurred/Progressed	HR	8720-03-01	C44.5	NA	NA	NA	Trunk	NA
Melanoma	Melanoma	skcm_tcga	TCGA-IH-A3EA	TCGA-IH-A3EA-01	Yes	No	YES	NO	1261	1	Primary Tumor	NA	NA	TRUE	NA	F4308178-4987-42A1-B41B-1AA8CC7A78D9	A	EA214BC5-6B10-41AF-B29A-3D52EDA21CCC	NA	NA	NA	1119	NA	90	NO	MEL	NA	NA	TCGA-IH-A3EA.EA214BC5-6B10-41AF-B29A-3D52EDA21CCC.pdf	NA	1	61	Male	WHITE	LIVING	NA	17.21	NA	10.32	NA	Recurred/Progressed	IH	8721-03-01	C44.4	HISPANIC OR LATINO	NA	NA	Head and Neck	NA
NA	NA	skcm_tcga	TCGA-LH-A9QB	TCGA-LH-A9QB-06	No	Yes	NO	YES	NA	6	Metastatic	NA	NA	TRUE	NA	166BEC0B-66F8-4892-BDA2-3994725D24B0	A	887B3F48-DB76-471A-A270-7E76ABD4E001	NA	NA	NA	10915	NA	760	NO	NA	NA	NA	TCGA-LH-A9QB.887B3F48-DB76-471A-A270-7E76ABD4E001.pdf	NA	1	24	Female	WHITE	LIVING	NA	368.5	NA	368.5	NA	DiseaseFree	LH	8720-03-01	C44.5	NOT HISPANIC OR LATINO	Soft tissue, right axilla	NA	Trunk	NA
NA	NA	skcm_tcga	TCGA-OD-A75X	TCGA-OD-A75X-06	Yes	Yes	YES	YES	867	6	Metastatic	NA	NA	TRUE	NA	81868E70-E790-492B-935A-0B947D942B30	A	ADB81B04-707A-48A3-ACCF-685BC6908F93	NA	NA	NA	8926	NA	390	NO	NA	NA	NA	TCGA-OD-A75X.ADB81B04-707A-48A3-ACCF-685BC6908F93.pdf	NA	1	49	Male	WHITE	DECEASED	NA	297.67	NA	NA	NA	NA	OD	8720-03-01	C34.1	NOT HISPANIC OR LATINO	left upper lung lobe	NA	Trunk	NA
NA	NA	skcm_tcga	TCGA-QB-A6FS	TCGA-QB-A6FS-06	Yes	Yes	YES	YES	962	6	Metastatic	NA	NA	TRUE	NA	CAC06731-6BB1-4258-9017-045577AAFA12	A	FEB2C1FD-2611-41B3-A240-666D61B9A580	NA	NA	NA	114	NA	750	NO	NA	NA	NA	TCGA-QB-A6FS.FEB2C1FD-2611-41B3-A240-666D61B9A580.pdf	NA	1	49	Male	WHITE	LIVING	NA	7.23	NA	6.27	NA	Recurred/Progressed	QB	8720-03-01	C77.4	NOT HISPANIC OR LATINO	NA	NA	Regional Lymph Node	NA
NA	NA	skcm_tcga	TCGA-QB-AA9O	TCGA-QB-AA9O-06	No	Yes	NO	YES	NA	6	Metastatic	NA	NA	TRUE	NA	8126465A-6D29-4A50-ADE6-B81BF0046A89	A	29D0A7CE-8D23-4433-B857-8348A03475C8	NA	NA	NA	465	NA	50	NO	NA	NA	NA	TCGA-QB-AA9O.29D0A7CE-8D23-4433-B857-8348A03475C8.pdf	NA	1	73	Male	WHITE	DECEASED	NA	18.04	NA	NA	NA	NA	QB	8720-03-01	C49.1	NOT HISPANIC OR LATINO	NA	NA	Regional Lymph Node	NA
NA	NA	skcm_tcga	TCGA-D3-A2JA	TCGA-D3-A2JA-06	Yes	Yes	YES	YES	312	6	Metastatic	NA	NA	TRUE	NA	DB560B84-6341-4671-8520-D5A7AFE719D4	A	75ADE88D-F7C8-4450-8B93-5706A25A13EA	NA	NA	NA	2945	NA	80	NO	NA	NA	NA	TCGA-D3-A2JA.75ADE88D-F7C8-4450-8B93-5706A25A13EA.pdf	NA	1	68	Male	WHITE	LIVING	NA	115.44	NA	1.31	NA	Recurred/Progressed	D3	8720-03-01	C49.6	NOT HISPANIC OR LATINO	NA	NA	Trunk	NA
NA	NA	skcm_tcga	TCGA-RP-A690	TCGA-RP-A690-06	Yes	Yes	YES	YES	16	6	Metastatic	NA	NA	TRUE	NA	B3324652-05AD-4E88-87D6-AFCD9D6D6300	A	91AC7534-6DD2-4048-B217-0A0704C18339	NA	NA	NA	2858	NA	80	NO	NA	NA	NA	TCGA-RP-A690.91AC7534-6DD2-4048-B217-0A0704C18339.pdf	NA	1	66	Female	WHITE	LIVING	NA	0.2	NA	0.2	NA	DiseaseFree	RP	8720-03-01	C72.0	NOT HISPANIC OR LATINO	spinal cord	NA	Distant Metastasis	NA
NA	NA	skcm_tcga	TCGA-RP-A693	TCGA-RP-A693-06	Yes	Yes	YES	YES	678	6	Metastatic	NA	NA	TRUE	NA	D1969CA9-B74A-4F83-8E40-8256D586FB1D	A	1BC61B6F-622F-4D98-BBDB-7E48B0271318	NA	NA	NA	1585	NA	160	NO	NA	NA	NA	TCGA-RP-A693.1BC61B6F-622F-4D98-BBDB-7E48B0271318.pdf	NA	1	77	Male	WHITE	LIVING	NA	0.33	NA	0.33	NA	DiseaseFree	RP	8720-03-01	C71.9	NOT HISPANIC OR LATINO	Brain	NA	Distant Metastasis	NA
NA	NA	skcm_tcga	TCGA-RP-A694	TCGA-RP-A694-06	Yes	Yes	YES	YES	577	6	Metastatic	NA	NA	TRUE	NA	3DCFB84E-DA30-4560-B52B-152F0ED8B7EF	A	3A14A7BA-1435-4A30-878D-ED7591B67227	NA	NA	NA	1456	NA	110	NO	NA	NA	NA	TCGA-RP-A694.3A14A7BA-1435-4A30-878D-ED7591B67227.pdf	NA	1	71	Male	WHITE	LIVING	NA	0.69	NA	0.69	NA	DiseaseFree	RP	8720-03-01	C71.3	NOT HISPANIC OR LATINO	brain	NA	Distant Metastasis	NA
NA	NA	skcm_tcga	TCGA-RP-A695	TCGA-RP-A695-06	Yes	No	YES	YES	718	6	Metastatic	NA	NA	TRUE	NA	505352B3-6780-41E3-9945-BA9CA045CFBB	A	7C850C79-9129-4730-8C76-9FE4EEDBBEA7	NA	NA	NA	NA	NA	130	NO	NA	NA	NA	TCGA-RP-A695.7C850C79-9129-4730-8C76-9FE4EEDBBEA7.pdf	NA	1	NA	Male	WHITE	LIVING	NA	NA	NA	NA	NA	DiseaseFree	RP	8720-03-01	C71.9	NOT HISPANIC OR LATINO	brain	NA	Head and Neck	NA
NA	NA	skcm_tcga	TCGA-RP-A6K9	TCGA-RP-A6K9-06	No	No	NO	YES	NA	6	Metastatic	NA	NA	TRUE	NA	0C62B159-E8B7-4042-9181-1EB284FA6283	A	D5597CA4-9FD6-49BA-AC66-B6BFAAA1592A	NA	NA	NA	NA	NA	560	NO	NA	NA	NA	TCGA-RP-A6K9.D5597CA4-9FD6-49BA-AC66-B6BFAAA1592A.pdf	NA	1	NA	Female	WHITE	LIVING	NA	NA	NA	NA	NA	DiseaseFree	RP	8720-03-01	C41.0	NOT HISPANIC OR LATINO	posterior skull	NA	NA	NA
NA	NA	skcm_tcga	TCGA-W3-A824	TCGA-W3-A824-06	No	Yes	NO	YES	NA	6	Metastatic	NA	NA	TRUE	NA	C9569D2E-3301-4AE4-AF0F-CD8A9ECDE162	A	E8E86625-8D7E-419F-A4BB-86499B9E4E88	NA	NA	NA	6686	NA	80	NO	NA	NA	NA	TCGA-W3-A824.E8E86625-8D7E-419F-A4BB-86499B9E4E88.pdf	NA	1	63	Male	WHITE	LIVING	NA	227.99	NA	79.04	NA	Recurred/Progressed	W3	8720-03-01	C77.3	NOT HISPANIC OR LATINO	NA	NA	Trunk	NA
NA	NA	skcm_tcga	TCGA-W3-A825	TCGA-W3-A825-06	No	Yes	NO	YES	NA	6	Metastatic	NA	NA	TRUE	NA	253D2AC2-EE18-4D30-BD2C-2D55E1D052BE	A	B8EDB8FD-8FB4-4245-A218-E8CF051497E5	NA	NA	NA	5651	NA	70	NO	NA	NA	NA	TCGA-W3-A825.B8EDB8FD-8FB4-4245-A218-E8CF051497E5.pdf	NA	1	60	Female	WHITE	DECEASED	NA	62.98	NA	NA	NA	NA	W3	8720-03-01	C34.3	NOT HISPANIC OR LATINO	Lung	NA	Extremities	NA
NA	NA	skcm_tcga	TCGA-W3-A828	TCGA-W3-A828-06	No	Yes	NO	YES	NA	6	Metastatic	NA	NA	TRUE	NA	60F0E213-D70B-48DA-B32C-6A6CFE7302D3	A	35FF1D6D-4EAF-40EA-8F09-BF7A8CF0D47D	NA	NA	NA	5986	NA	50	NO	NA	NA	NA	TCGA-W3-A828.35FF1D6D-4EAF-40EA-8F09-BF7A8CF0D47D.pdf	NA	1	66	Male	WHITE	DECEASED	NA	120.99	NA	NA	NA	NA	W3	8772/0	C34.3	NOT HISPANIC OR LATINO	Lung	NA	Head and Neck	NA
NA	NA	skcm_tcga	TCGA-W3-AA1O	TCGA-W3-AA1O-06	No	Yes	NO	YES	NA	6	Metastatic	NA	NA	TRUE	NA	5A2B86F7-498D-4802-96C4-5A8D3CFA457A	A	4D210AC6-A8D1-4AA0-8930-B98E81B5FC9F	NA	NA	NA	6123	NA	100	NO	NA	NA	NA	TCGA-W3-AA1O.4D210AC6-A8D1-4AA0-8930-B98E81B5FC9F.pdf	NA	1	85	Male	WHITE	DECEASED	NA	4.01	NA	NA	NA	NA	W3	8720-03-01	C77.3	NOT HISPANIC OR LATINO	NA	NA	Regional Lymph Node	NA
NA	NA	skcm_tcga	TCGA-W3-AA1Q	TCGA-W3-AA1Q-06	No	Yes	NO	YES	NA	6	Metastatic	NA	NA	TRUE	NA	833277D8-B5BB-4754-BA4D-11E56CDD2872	A	A4B45987-C6B8-4CA0-8CCA-FAE49C1A6EB1	NA	NA	NA	6944	NA	90	NO	NA	NA	NA	TCGA-W3-AA1Q.A4B45987-C6B8-4CA0-8CCA-FAE49C1A6EB1.pdf	NA	1	57	Male	WHITE	DECEASED	NA	69.02	NA	66	NA	Recurred/Progressed	W3	8720-03-01	C74.9	NOT HISPANIC OR LATINO	Adrenal Gland	NA	Distant Metastasis	NA
NA	NA	skcm_tcga	TCGA-D3-A2JB	TCGA-D3-A2JB-06	Yes	Yes	YES	YES	17	6	Metastatic	NA	NA	TRUE	NA	5D17BBC5-A13D-44F9-AB49-3103147E6617	A	3678202C-DFD7-4D37-AA08-3C2C63001AB4	NA	NA	NA	4955	NA	70	NO	NA	NA	NA	TCGA-D3-A2JB.3678202C-DFD7-4D37-AA08-3C2C63001AB4.pdf	NA	1	70	Female	BLACK OR AFRICAN AMERICAN	DECEASED	NA	167.87	NA	105.75	NA	Recurred/Progressed	D3	8720-03-01	C77.4	NOT HISPANIC OR LATINO	NA	NA	Extremities	NA
NA	NA	skcm_tcga	TCGA-W3-AA1R	TCGA-W3-AA1R-06	No	Yes	NO	YES	NA	6	Metastatic	NA	NA	TRUE	NA	DCFC6D3C-E122-48CA-8DD0-E894D1BF3834	A	48FB04ED-BA44-4AFD-AB10-E88175624ABD	NA	NA	NA	6823	NA	20	NO	NA	NA	NA	TCGA-W3-AA1R.48FB04ED-BA44-4AFD-AB10-E88175624ABD.pdf	NA	1	71	Male	WHITE	DECEASED	NA	111.01	NA	103.02	NA	Recurred/Progressed	W3	8720-03-01	C77.0	NOT HISPANIC OR LATINO	NA	NA	Head and Neck	NA
NA	NA	skcm_tcga	TCGA-W3-AA1V	TCGA-W3-AA1V-06	No	Yes	NO	YES	NA	6	Metastatic	NA	NA	TRUE	NA	46EFA6BF-AD15-4A15-BE82-5F2A069C3307	B	11DF82C1-C746-4D00-9119-1FEBE3FBC0A2	NA	NA	NA	7097	NA	60	NO	NA	NA	NA	TCGA-W3-AA1V.11DF82C1-C746-4D00-9119-1FEBE3FBC0A2.pdf	NA	1	63	Male	WHITE	DECEASED	NA	42.05	NA	40.05	NA	Recurred/Progressed	W3	8720-03-01	C77.3	NOT HISPANIC OR LATINO	NA	NA	Other Specify	NA
NA	NA	skcm_tcga	TCGA-W3-AA1W	TCGA-W3-AA1W-06	No	Yes	NO	YES	NA	6	Metastatic	NA	NA	TRUE	NA	28EE9DF9-BC7A-496A-95E9-32852645F51F	A	1DF225A2-C9D3-449B-BEAC-35A685E30A38	NA	NA	NA	6427	NA	40	NO	NA	NA	NA	TCGA-W3-AA1W.1DF225A2-C9D3-449B-BEAC-35A685E30A38.pdf	NA	1	64	Male	WHITE	LIVING	NA	218.99	NA	25	NA	Recurred/Progressed	W3	8720-03-01	C77.2	NOT HISPANIC OR LATINO	Periaortic Lymph Nodes	NA	Trunk	NA
NA	NA	skcm_tcga	TCGA-W3-AA21	TCGA-W3-AA21-06	No	Yes	NO	YES	NA	6	Metastatic	NA	NA	TRUE	NA	C1C6AC8D-8634-492A-B419-970B428F8422	A	045B3EAC-1D48-4902-B1F3-54CF1DB34E48	NA	NA	NA	7127	NA	50	NO	NA	NA	NA	TCGA-W3-AA21.045B3EAC-1D48-4902-B1F3-54CF1DB34E48.pdf	NA	1	26	Male	WHITE	DECEASED	NA	104.96	NA	96.98	NA	Recurred/Progressed	W3	8720-03-01	C77.3	NOT HISPANIC OR LATINO	NA	NA	Extremities	NA
NA	NA	skcm_tcga	TCGA-WE-A8JZ	TCGA-WE-A8JZ-06	No	Yes	NO	YES	NA	6	Metastatic	NA	NA	TRUE	NA	D140E504-FE9A-4B63-B81D-0CFB21E55610	A	4B38EB1A-A675-4BA7-ADD2-C12E46F5BB38	NA	NA	NA	642	NA	120	NO	NA	NA	NA	TCGA-WE-A8JZ.4B38EB1A-A675-4BA7-ADD2-C12E46F5BB38.pdf	NA	1	70	Male	NA	LIVING	NA	24.01	NA	24.01	NA	DiseaseFree	WE	8721-03-01	C77.4	NA	NA	NA	Extremities	NA
NA	NA	skcm_tcga	TCGA-WE-A8K1	TCGA-WE-A8K1-06	No	Yes	NO	YES	NA	6	Metastatic	NA	NA	TRUE	NA	525B173F-C563-4822-A04B-79555D80DDE2	A	3BB08AA2-7C56-4C47-B587-400C73DA930E	NA	NA	NA	1140	NA	110	NO	NA	NA	NA	TCGA-WE-A8K1.3BB08AA2-7C56-4C47-B587-400C73DA930E.pdf	NA	1	74	Male	WHITE	LIVING	NA	49.01	NA	49.01	NA	DiseaseFree	WE	8743-03-01	C49.2	NOT HISPANIC OR LATINO	NA	NA	Extremities	NA
Melanoma	Melanoma	skcm_tcga	TCGA-WE-A8K4	TCGA-WE-A8K4-01	No	No	NO	NO	NA	1	Primary Tumor	NA	NA	TRUE	NA	3A7E5D1D-3FC6-4100-ABE4-8FF43A01FF26	A	1B421DA3-59DD-4246-8D3B-58F4AE13F36B	NA	NA	NA	203	NA	220	NO	MEL	NA	NA	TCGA-WE-A8K4.1B421DA3-59DD-4246-8D3B-58F4AE13F36B.pdf	NA	1	85	Male	WHITE	LIVING	NA	20.17	NA	20.17	NA	DiseaseFree	WE	8721-03-01	C44.6	NOT HISPANIC OR LATINO	NA	NA	Extremities	NA
NA	NA	skcm_tcga	TCGA-WE-A8K5	TCGA-WE-A8K5-06	No	Yes	NO	YES	NA	6	Metastatic	NA	NA	TRUE	NA	35778912-E574-436B-A36F-E6916DD300E0	A	144B09EE-F6F6-4151-A20C-BD2B9243C61F	NA	NA	NA	1562	NA	120	NO	NA	NA	NA	TCGA-WE-A8K5.144B09EE-F6F6-4151-A20C-BD2B9243C61F.pdf	NA	1	65	Male	WHITE	DECEASED	NA	61.1	NA	49.21	NA	Recurred/Progressed	WE	8742-03-01	C49.2	NOT HISPANIC OR LATINO	NA	NA	Extremities	NA
NA	NA	skcm_tcga	TCGA-WE-A8K6	TCGA-WE-A8K6-06	No	Yes	NO	YES	NA	6	Metastatic	NA	NA	TRUE	NA	F473CDB2-3D08-49C0-9F23-05EC5755A2F3	A	D8730383-F277-40B1-A7F0-D230E4BCD836	NA	NA	NA	156	NA	440	NO	NA	NA	NA	TCGA-WE-A8K6.D8730383-F277-40B1-A7F0-D230E4BCD836.pdf	NA	1	79	Male	WHITE	LIVING	NA	17.94	NA	8.51	NA	Recurred/Progressed	WE	8720-03-01	C77.4	NOT HISPANIC OR LATINO	NA	NA	Trunk	NA
NA	NA	skcm_tcga	TCGA-WE-A8ZM	TCGA-WE-A8ZM-06	No	Yes	NO	YES	NA	6	Metastatic	NA	NA	TRUE	NA	1234AA80-87DD-491D-973B-0328058CC473	A	154EBBD1-E741-40D4-B7AD-F5BDF49DD1C0	NA	NA	NA	2682	NA	40	NO	NA	NA	NA	TCGA-WE-A8ZM.154EBBD1-E741-40D4-B7AD-F5BDF49DD1C0.pdf	NA	1	70	Male	WHITE	LIVING	NA	101.25	NA	101.25	NA	Recurred/Progressed	WE	8720-03-01	C49.3	NOT HISPANIC OR LATINO	NA	NA	Extremities	NA
NA	NA	skcm_tcga	TCGA-D3-A2JC	TCGA-D3-A2JC-06	Yes	Yes	YES	YES	177	6	Metastatic	NA	NA	TRUE	NA	350D1C39-1CE1-4140-ACE9-3FB908D0FF5B	A	1371FB43-AB0B-439A-837C-4A052D11725D	NA	NA	NA	1778	NA	90	NO	NA	NA	NA	TCGA-D3-A2JC.1371FB43-AB0B-439A-837C-4A052D11725D.pdf	NA	1	53	Female	WHITE	LIVING	NA	86.7	NA	86.7	NA	DiseaseFree	D3	8720-03-01	C77.3	NOT HISPANIC OR LATINO	NA	NA	Regional Lymph Node	NA
NA	NA	skcm_tcga	TCGA-WE-A8ZN	TCGA-WE-A8ZN-06	No	Yes	NO	YES	NA	6	Metastatic	NA	NA	TRUE	NA	49A14484-3676-4FAD-95A7-42B5663CDB47	A	BE0832E4-B3D5-4193-96CC-F296F99F96E4	NA	NA	NA	1487	NA	40	NO	NA	NA	NA	TCGA-WE-A8ZN.BE0832E4-B3D5-4193-96CC-F296F99F96E4.pdf	NA	1	57	Male	NA	LIVING	NA	58.94	NA	47.6	NA	Recurred/Progressed	WE	8720-03-01	C77.9	NOT HISPANIC OR LATINO	NA	NA	Extremities	NA
NA	NA	skcm_tcga	TCGA-WE-A8ZO	TCGA-WE-A8ZO-06	No	Yes	NO	YES	NA	6	Metastatic	NA	NA	TRUE	NA	59C89311-A873-4746-B392-87CEC2597BE0	A	EB6FA57A-000C-4B57-AD4B-59B4D3B4C450	NA	NA	NA	1745	NA	320	NO	NA	NA	NA	TCGA-WE-A8ZO.EB6FA57A-000C-4B57-AD4B-59B4D3B4C450.pdf	NA	1	73	Female	NA	LIVING	NA	70.47	NA	58.97	NA	Recurred/Progressed	WE	8743-03-01	C77.4	NOT HISPANIC OR LATINO	NA	NA	Extremities	NA
NA	NA	skcm_tcga	TCGA-WE-A8ZQ	TCGA-WE-A8ZQ-06	No	Yes	NO	YES	NA	6	Metastatic	NA	NA	TRUE	NA	EAFA07F9-C842-4FCC-9C0F-619AF9FDF71A	A	E5763CB1-3912-44EF-855B-B6363E31E74F	NA	NA	NA	1518	NA	290	NO	NA	NA	NA	TCGA-WE-A8ZQ.E5763CB1-3912-44EF-855B-B6363E31E74F.pdf	NA	1	48	Male	NA	LIVING	NA	63.17	NA	63.17	NA	DiseaseFree	WE	8721-03-01	C77.4	NOT HISPANIC OR LATINO	NA	NA	Extremities	NA
NA	NA	skcm_tcga	TCGA-WE-A8ZR	TCGA-WE-A8ZR-06	No	No	NO	NO	NA	6	Metastatic	NA	NA	TRUE	NA	930943FD-CF81-482B-AB34-E346D331EAE1	A	693528B1-CE0F-4008-8257-3E981A778AFC	NA	NA	NA	66	NA	340	NO	NA	NA	NA	TCGA-WE-A8ZR.693528B1-CE0F-4008-8257-3E981A778AFC.pdf	NA	1	49	Male	WHITE	DECEASED	NA	9	NA	NA	NA	NA	WE	8721-03-01	C77.4	NOT HISPANIC OR LATINO	NA	NA	Trunk	NA
NA	NA	skcm_tcga	TCGA-WE-A8ZT	TCGA-WE-A8ZT-06	No	Yes	NO	YES	NA	6	Metastatic	NA	NA	TRUE	NA	EF8DCC3E-23A0-4D5E-8F29-F82E1C9478B5	A	25D3659C-B499-41FE-BE09-D79A76C843F7	NA	NA	NA	40	NA	220	NO	NA	NA	NA	TCGA-WE-A8ZT.25D3659C-B499-41FE-BE09-D79A76C843F7.pdf	NA	1	25	Female	WHITE	LIVING	NA	11.79	NA	2.27	NA	Recurred/Progressed	WE	8720-03-01	C77.3	NOT HISPANIC OR LATINO	NA	NA	Trunk	NA
NA	NA	skcm_tcga	TCGA-WE-A8ZX	TCGA-WE-A8ZX-06	No	Yes	NO	YES	NA	6	Metastatic	NA	NA	TRUE	NA	315A5A60-BA76-4FEF-9204-7485299AD0C0	A	9FF6D78B-6DEA-4780-A790-5E1A9C6AC432	NA	NA	NA	665	NA	40	NO	NA	NA	NA	TCGA-WE-A8ZX.9FF6D78B-6DEA-4780-A790-5E1A9C6AC432.pdf	NA	1	45	Male	WHITE	LIVING	NA	35.78	NA	10.71	NA	Recurred/Progressed	WE	8720-03-01	C77.3	NOT HISPANIC OR LATINO	NA	NA	Regional Lymph Node	NA
NA	NA	skcm_tcga	TCGA-WE-A8ZY	TCGA-WE-A8ZY-06	No	Yes	NO	YES	NA	6	Metastatic	NA	NA	TRUE	NA	82788AF5-136A-4838-818A-CF114303E79D	A	F5CF804D-52CC-4E83-9FD5-E6B5DE63CC61	NA	NA	NA	1294	NA	510	NO	NA	NA	NA	TCGA-WE-A8ZY.F5CF804D-52CC-4E83-9FD5-E6B5DE63CC61.pdf	NA	1	62	Male	WHITE	DECEASED	NA	49.47	NA	NA	NA	NA	WE	8720-03-01	C44.5	NOT HISPANIC OR LATINO	NA	NA	Trunk	NA
NA	NA	skcm_tcga	TCGA-WE-AA9Y	TCGA-WE-AA9Y-06	No	Yes	NO	YES	NA	6	Metastatic	NA	NA	FALSE	NA	54E58A59-9187-44AD-9FFD-C7B503D61FFC	A	B5BEF8CE-C74B-4B8D-97F9-EE45B94994A2	NA	NA	NA	63	NA	380	NO	NA	NA	NA	TCGA-WE-AA9Y.B5BEF8CE-C74B-4B8D-97F9-EE45B94994A2.pdf	NA	1	37	Male	WHITE	LIVING	NA	12.16	NA	12.16	NA	DiseaseFree	WE	8743-03-01	C77.4	NOT HISPANIC OR LATINO	NA	NA	Extremities	NA
NA	NA	skcm_tcga	TCGA-WE-AAA0	TCGA-WE-AAA0-06	No	Yes	NO	YES	NA	6	Metastatic	NA	NA	FALSE	NA	BDC90CA2-EFF6-47D4-9305-92E2F0FA8118	A	7C5BE93A-F3F3-4DE3-84EC-5BC54C644E18	NA	NA	NA	819	NA	60	NO	NA	NA	NA	TCGA-WE-AAA0.7C5BE93A-F3F3-4DE3-84EC-5BC54C644E18.pdf	NA	1	47	Male	WHITE	LIVING	NA	40.37	NA	40.37	NA	DiseaseFree	WE	8720-03-01	C77.9	NOT HISPANIC OR LATINO	NA	NA	Head and Neck	NA
NA	NA	skcm_tcga	TCGA-WE-AAA3	TCGA-WE-AAA3-06	No	Yes	NO	YES	NA	6	Metastatic	NA	NA	FALSE	NA	C118511D-B135-4C1E-92A8-9E44268A9057	A	EF9CAD09-A258-420F-87F0-C3CF4ED1E4EE	NA	NA	NA	293	NA	200	NO	NA	NA	NA	TCGA-WE-AAA3.EF9CAD09-A258-420F-87F0-C3CF4ED1E4EE.pdf	NA	1	84	Female	WHITE	LIVING	NA	21.39	NA	21.39	NA	DiseaseFree	WE	8720-03-01	C77.4	NOT HISPANIC OR LATINO	NA	NA	Extremities	NA
NA	NA	skcm_tcga	TCGA-D3-A2JD	TCGA-D3-A2JD-06	Yes	Yes	YES	YES	320	6	Metastatic	NA	NA	TRUE	NA	5A484E4E-D555-4AC6-9269-6E36FCC955B9	A	406DB335-5288-4A83-95D4-8CCE4A94B141	NA	NA	NA	1542	NA	130	NO	NA	NA	NA	TCGA-D3-A2JD.406DB335-5288-4A83-95D4-8CCE4A94B141.pdf	NA	1	58	Male	WHITE	DECEASED	NA	11.86	NA	6.54	NA	Recurred/Progressed	D3	8720-03-01	C77.3	NOT HISPANIC OR LATINO	NA	NA	Extremities	NA
NA	NA	skcm_tcga	TCGA-WE-AAA4	TCGA-WE-AAA4-06	No	Yes	NO	YES	NA	6	Metastatic	NA	NA	FALSE	NA	24000A43-3C9C-4B2E-9759-A75F351BA0DF	A	F35E0D94-9073-4C6D-8F2C-C30A1756742B	NA	NA	NA	376	NA	170	NO	NA	NA	NA	TCGA-WE-AAA4.F35E0D94-9073-4C6D-8F2C-C30A1756742B.pdf	NA	1	56	Female	WHITE	LIVING	NA	24.97	NA	24.97	NA	DiseaseFree	WE	8720-03-01	C44.7	NOT HISPANIC OR LATINO	NA	NA	Extremities	NA
Cutaneous Melanoma	Melanoma	skcm_tcga	TCGA-XV-A9VZ	TCGA-XV-A9VZ-01	No	No	NO	NO	NA	1	Primary Tumor	NA	NA	TRUE	NA	B10C679B-B9C9-49DF-BC56-ADDA81E16955	A	E7F88623-7C02-432C-BA63-F141937F22A5	NA	NA	NA	99	NA	120	NO	SKCM	NA	NA	TCGA-XV-A9VZ.E7F88623-7C02-432C-BA63-F141937F22A5.pdf	NA	1	90	Female	WHITE	LIVING	NA	0.36	NA	0.36	NA	DiseaseFree	XV	8720-03-01	C44.7	NOT HISPANIC OR LATINO	NA	NA	Other Specify	NA
Cutaneous Melanoma	Melanoma	skcm_tcga	TCGA-XV-A9W2	TCGA-XV-A9W2-01	No	No	NO	NO	NA	1	Primary Tumor	NA	NA	TRUE	NA	554B8B01-1838-455D-90A9-4E49023AD0F5	A	D9061311-BEFE-49D0-8240-EA7381603A8D	NA	NA	NA	74	NA	200	NO	SKCM	NA	NA	TCGA-XV-A9W2.D9061311-BEFE-49D0-8240-EA7381603A8D.pdf	NA	1	81	Male	WHITE	LIVING	NA	13.7	NA	13.7	NA	DiseaseFree	XV	8720-03-01	C44.6	NOT HISPANIC OR LATINO	NA	NA	Extremities	NA
Cutaneous Melanoma	Melanoma	skcm_tcga	TCGA-XV-A9W5	TCGA-XV-A9W5-01	No	No	NO	NO	NA	1	Primary Tumor	NA	NA	TRUE	NA	308C4F12-7C32-4D65-83A0-A79BC4804DE2	A	F2915AF4-7C62-4510-A02A-D0AB7C896FA0	NA	NA	NA	49	NA	110	NO	SKCM	NA	NA	TCGA-XV-A9W5.F2915AF4-7C62-4510-A02A-D0AB7C896FA0.pdf	NA	1	51	Male	WHITE	LIVING	NA	12.88	NA	12.88	NA	DiseaseFree	XV	8720-03-01	C44.6	NOT HISPANIC OR LATINO	NA	NA	Extremities	NA
Cutaneous Melanoma	Melanoma	skcm_tcga	TCGA-XV-AAZV	TCGA-XV-AAZV-01	No	No	NO	NO	NA	1	Primary Tumor	NA	NA	TRUE	NA	B6E20C96-B03D-4F87-898C-7E937C16B87D	A	7B7341E3-1A97-4A69-9E3B-064E6CC07475	NA	NA	NA	88	NA	170	NO	SKCM	NA	NA	TCGA-XV-AAZV.7B7341E3-1A97-4A69-9E3B-064E6CC07475.pdf	NA	1	56	Female	WHITE	LIVING	NA	13.53	NA	13.53	NA	DiseaseFree	XV	8720-03-01	C44.5	NOT HISPANIC OR LATINO	NA	NA	Trunk	NA
Cutaneous Melanoma	Melanoma	skcm_tcga	TCGA-XV-AAZW	TCGA-XV-AAZW-01	No	No	NO	NO	NA	1	Primary Tumor	NA	NA	TRUE	NA	BC0F35E6-F464-4C3E-B506-E13C4598DB41	A	D95D24B2-4A20-4C7B-963A-3C7F89CAA6BC	NA	NA	NA	88	NA	290	NO	SKCM	NA	NA	TCGA-XV-AAZW.D95D24B2-4A20-4C7B-963A-3C7F89CAA6BC.pdf	NA	1	62	Female	WHITE	DECEASED	NA	12.91	NA	NA	NA	NA	XV	8720-03-01	C44.7	NOT HISPANIC OR LATINO	NA	NA	Extremities	NA
Cutaneous Melanoma	Melanoma	skcm_tcga	TCGA-XV-AAZY	TCGA-XV-AAZY-01	No	No	NO	NO	NA	1	Primary Tumor	NA	NA	TRUE	NA	89B2D64F-450F-4FBD-8A89-5B81792E67FA	A	D775C305-10CA-4545-8352-EA87BCAB8304	NA	NA	NA	112	NA	340	NO	SKCM	NA	NA	TCGA-XV-AAZY.D775C305-10CA-4545-8352-EA87BCAB8304.pdf	NA	1	76	Female	WHITE	LIVING	NA	13.3	NA	13.3	NA	DiseaseFree	XV	8720-03-01	C44.5	NOT HISPANIC OR LATINO	NA	NA	Trunk	NA
NA	NA	skcm_tcga	TCGA-XV-AB01	TCGA-XV-AB01-06	No	Yes	NO	YES	NA	6	Metastatic	NA	NA	TRUE	NA	AB007526-E7E9-4382-9B67-0A69F9A7E7CA	A	B8CB9A37-AE59-47F1-A727-B33B7179381F	NA	NA	NA	79	NA	170	NO	NA	NA	NA	TCGA-XV-AB01.B8CB9A37-AE59-47F1-A727-B33B7179381F.pdf	NA	2	54	Female	WHITE	LIVING	NA	13.24	NA	13.24	NA	DiseaseFree	XV	8720-03-01	C77.3	NOT HISPANIC OR LATINO	NA	NA	Head and Neck	NA
Cutaneous Melanoma	Melanoma	skcm_tcga	TCGA-XV-AB01	TCGA-XV-AB01-01	No	No	NO	NO	NA	NA	NA	NA	NA	NA	NA	NA	NA	NA	NA	NA	NA	NA	NA	NA	NA	SKCM	NA	NA	NA	NA	2	54	Female	WHITE	LIVING	NA	13.24	NA	13.24	NA	DiseaseFree	XV	8720-03-01	C77.3	NOT HISPANIC OR LATINO	NA	NA	Head and Neck	NA
NA	NA	skcm_tcga	TCGA-YD-A89C	TCGA-YD-A89C-06	No	Yes	NO	YES	NA	6	Metastatic	NA	NA	FALSE	NA	098A125C-4EAB-4AF1-9C89-CD75B3A4B612	A	4AD900DD-AAC6-493D-A2C8-286FE3F43391	NA	NA	NA	253	NA	200	NO	NA	NA	NA	TCGA-YD-A89C.4AD900DD-AAC6-493D-A2C8-286FE3F43391.pdf	NA	1	43	Female	WHITE	LIVING	NA	6.9	NA	6.9	NA	DiseaseFree	YD	8720-03-01	C22.0	NOT HISPANIC OR LATINO	Liver	NA	Extremities	NA
NA	NA	skcm_tcga	TCGA-D3-A2JE	TCGA-D3-A2JE-06	No	Yes	NO	YES	NA	6	Metastatic	NA	NA	TRUE	NA	A54BE799-201B-43F4-8B03-98C400B027DB	A	B07C0D10-3397-4F61-A119-F1D7CDB9E792	NA	NA	NA	890	NA	170	NO	NA	NA	NA	TCGA-D3-A2JE.B07C0D10-3397-4F61-A119-F1D7CDB9E792.pdf	NA	1	75	Female	WHITE	DECEASED	NA	27.63	NA	25.62	NA	Recurred/Progressed	D3	8720-03-01	C77.3	NOT HISPANIC OR LATINO	NA	NA	Trunk	NA
NA	NA	skcm_tcga	TCGA-YD-A9TA	TCGA-YD-A9TA-06	No	Yes	NO	YES	NA	6	Metastatic	NA	NA	FALSE	NA	027065BF-61AD-47E1-A0AC-73DB6E62C647	A	1130D2F4-FABF-4F97-B6A0-23390E196305	NA	NA	NA	1319	NA	40	NO	NA	NA	NA	TCGA-YD-A9TA.1130D2F4-FABF-4F97-B6A0-23390E196305.pdf	NA	1	75	Male	WHITE	LIVING	NA	49.15	NA	49.15	NA	DiseaseFree	YD	8720-03-01	C34.1	NOT HISPANIC OR LATINO	Lung	NA	Head and Neck	NA
NA	NA	skcm_tcga	TCGA-YD-A9TB	TCGA-YD-A9TB-06	No	Yes	NO	YES	NA	6	Metastatic	NA	NA	FALSE	NA	390D8362-6053-4526-9DBE-58AE38F69E88	A	9985BBA4-AD5A-45C5-B7A8-9641B5A85B55	NA	NA	NA	NA	NA	210	NO	NA	NA	NA	TCGA-YD-A9TB.9985BBA4-AD5A-45C5-B7A8-9641B5A85B55.pdf	NA	1	NA	Female	WHITE	LIVING	NA	NA	NA	NA	NA	DiseaseFree	YD	8720-03-01	C54.1	NOT HISPANIC OR LATINO	uterus	NA	Head and Neck	NA
Melanoma	Melanoma	skcm_tcga	TCGA-YG-AA3N	TCGA-YG-AA3N-01	No	No	NO	NO	NA	1	Primary Tumor	NA	NA	FALSE	NA	51762528-71CF-4568-A8A9-1771396E7F93	A	4131B4FF-9E68-4FAC-B6CB-0F3A29402EFB	NA	NA	NA	61	NA	50	NO	MEL	NA	NA	TCGA-YG-AA3N.4131B4FF-9E68-4FAC-B6CB-0F3A29402EFB.pdf	NA	1	67	Male	NA	LIVING	NA	10.05	NA	10.05	NA	DiseaseFree	YG	8721-03-01	C44.5	HISPANIC OR LATINO	NA	NA	Trunk	NA
NA	NA	skcm_tcga	TCGA-YG-AA3O	TCGA-YG-AA3O-06	No	Yes	NO	YES	NA	6	Metastatic	NA	NA	FALSE	NA	B86446C7-5F32-4F63-B75F-47E5C3342C8F	A	4C358082-E41F-491D-8F0D-39B2B698995A	NA	NA	NA	956	NA	170	NO	NA	NA	NA	TCGA-YG-AA3O.4C358082-E41F-491D-8F0D-39B2B698995A.pdf	NA	1	62	Male	NA	DECEASED	NA	37.91	NA	32.82	NA	Recurred/Progressed	YG	8720-03-01	C77.3	HISPANIC OR LATINO	NA	NA	Trunk	NA
NA	NA	skcm_tcga	TCGA-YG-AA3P	TCGA-YG-AA3P-06	No	Yes	NO	YES	NA	6	Metastatic	NA	NA	FALSE	NA	25B11D5D-0390-4196-A8DB-853574407A22	A	9FE4AE17-704F-4480-9329-45B5D532C253	NA	NA	NA	335	NA	230	NO	NA	NA	NA	TCGA-YG-AA3P.9FE4AE17-704F-4480-9329-45B5D532C253.pdf	NA	1	63	Female	NA	LIVING	NA	14.42	NA	14.42	NA	DiseaseFree	YG	8720-03-01	C49.6	HISPANIC OR LATINO	Skin Upper Back	NA	Extremities	NA
NA	NA	skcm_tcga	TCGA-Z2-A8RT	TCGA-Z2-A8RT-06	No	Yes	NO	YES	NA	6	Metastatic	NA	NA	TRUE	NA	925FD43F-7F2B-48D3-9BD2-DFE23949A456	A	890104FC-665B-4FD5-8C2C-601B3453694E	NA	NA	NA	515	NA	90	NO	NA	NA	NA	TCGA-Z2-A8RT.890104FC-665B-4FD5-8C2C-601B3453694E.pdf	NA	1	42	Female	WHITE	LIVING	NA	27.56	NA	27.56	NA	DiseaseFree	Z2	8720-03-01	C44.6	NOT HISPANIC OR LATINO	NA	NA	Extremities	NA
NA	NA	skcm_tcga	TCGA-Z2-AA3S	TCGA-Z2-AA3S-06	No	Yes	NO	YES	NA	6	Metastatic	NA	NA	TRUE	NA	70BA74D5-583E-46F7-B650-3560EFAEE4A8	A	48FB1191-7102-4E62-8A56-A3991807AB6D	NA	NA	NA	2646	NA	270	NO	NA	NA	NA	TCGA-Z2-AA3S.48FB1191-7102-4E62-8A56-A3991807AB6D.pdf	NA	1	58	Male	WHITE	LIVING	NA	96.91	NA	93.5	NA	Recurred/Progressed	Z2	8720-03-01	C77.3	NOT HISPANIC OR LATINO	NA	NA	Trunk	NA
NA	NA	skcm_tcga	TCGA-Z2-AA3V	TCGA-Z2-AA3V-06	No	Yes	NO	YES	NA	6	Metastatic	NA	NA	TRUE	NA	19BA4651-0627-4571-AEF5-5CB0FB173196	A	170DD4A4-10A3-4600-99F5-FF5C81F09157	NA	NA	NA	172	NA	160	NO	NA	NA	NA	TCGA-Z2-AA3V.170DD4A4-10A3-4600-99F5-FF5C81F09157.pdf	NA	1	57	Female	WHITE	LIVING	NA	15.97	NA	15.97	NA	DiseaseFree	Z2	8720-03-01	C77.3	NOT HISPANIC OR LATINO	NA	NA	Trunk	NA
NA	NA	skcm_tcga	TCGA-GN-A261	TCGA-GN-A261-06	No	No	NO	NO	NA	6	Metastatic	NA	NA	TRUE	NA	7D8C3C4A-BDC2-4641-A525-B60A23866979	A	95C4E2FC-E6F1-4ED6-A7CE-E690807E12A0	NA	NA	NA	3934	NA	310	NO	NA	NA	NA	TCGA-GN-A261.95C4E2FC-E6F1-4ED6-A7CE-E690807E12A0.pdf	NA	1	NA	NA	NA	NA	NA	NA	NA	NA	NA	NA	NA	NA	NA	NA	NA	NA	NA	NA
NA	NA	skcm_tcga	TCGA-D3-A2JF	TCGA-D3-A2JF-06	Yes	Yes	YES	YES	1196	6	Metastatic	NA	NA	TRUE	NA	B070C81F-CC5F-43BD-9276-533830037042	A	80C97CF8-9325-48B5-A944-F6DF61ADD6A1	NA	NA	NA	1062	NA	70	NO	NA	NA	NA	TCGA-D3-A2JF.80C97CF8-9325-48B5-A944-F6DF61ADD6A1.pdf	NA	1	74	Male	WHITE	LIVING	[Not Applicable]|[Not Applicable]	62.02	NA	43.86	NA	Recurred/Progressed	D3	8720-03-01	C49.1	NOT HISPANIC OR LATINO	Left arm, soft tissue	NA	Extremities|Trunk	NA
NA	NA	skcm_tcga	TCGA-D3-A2JG	TCGA-D3-A2JG-06	Yes	Yes	YES	YES	90	6	Metastatic	NA	NA	TRUE	NA	A676720B-27EB-463A-ACD5-44801D2CB9AC	A	DD325B81-1AC8-43F5-9D0C-5F43CFD39E31	NA	NA	NA	3680	NA	150	NO	NA	NA	NA	TCGA-D3-A2JG.DD325B81-1AC8-43F5-9D0C-5F43CFD39E31.pdf	NA	1	30	Female	WHITE	DECEASED	NA	113.44	NA	107.72	NA	Recurred/Progressed	D3	8720-03-01	C77.5	NOT HISPANIC OR LATINO	NA	NA	Extremities	NA
Cutaneous Melanoma	Melanoma	skcm_tcga	TCGA-BF-A1PX	TCGA-BF-A1PX-01	Yes	No	YES	NO	309	1	Primary Tumor	NA	NA	TRUE	NA	EE2F9863-0DAE-4830-A780-E7745414BC3D	A	4BF0286A-D82F-4ACF-AE53-4B03518D2362	NA	NA	NA	122	NA	260	NO	SKCM	NA	NA	TCGA-BF-A1PX.4BF0286A-D82F-4ACF-AE53-4B03518D2362.pdf	NA	1	56	Male	WHITE	DECEASED	NA	9.26	NA	NA	NA	NA	BF	8720-03-01	C44.9	NOT HISPANIC OR LATINO	NA	NA	Trunk	NA
NA	NA	skcm_tcga	TCGA-D3-A2JH	TCGA-D3-A2JH-06	Yes	Yes	YES	YES	529	6	Metastatic	NA	NA	TRUE	NA	3B13F9F9-7973-41A1-96E0-B3569DA92551	A	06022361-4A6B-41E4-BEE8-222596939BD3	NA	NA	NA	531	NA	150	NO	NA	NA	NA	TCGA-D3-A2JH.06022361-4A6B-41E4-BEE8-222596939BD3.pdf	NA	1	68	Male	WHITE	LIVING	NA	42.05	NA	18.69	NA	Recurred/Progressed	D3	8720-03-01	C49.6	NOT HISPANIC OR LATINO	NA	NA	Extremities	NA
NA	NA	skcm_tcga	TCGA-D3-A2JK	TCGA-D3-A2JK-06	Yes	No	YES	YES	243	6	Metastatic	NA	NA	TRUE	NA	2236F8D1-C74B-4CC7-ACF0-F98A995E0432	A	72B16AA4-3708-485B-8DC2-20BCD5BDF9DE	NA	NA	NA	2346	NA	50	NO	NA	NA	NA	TCGA-D3-A2JK.72B16AA4-3708-485B-8DC2-20BCD5BDF9DE.pdf	NA	1	24	Male	WHITE	DECEASED	NA	12.09	NA	8.8	NA	Recurred/Progressed	D3	8720-03-01	C77.3	NOT HISPANIC OR LATINO	NA	NA	Trunk	NA
NA	NA	skcm_tcga	TCGA-D3-A2JL	TCGA-D3-A2JL-06	Yes	Yes	YES	YES	284	6	Metastatic	NA	NA	TRUE	NA	6AA9D42A-FD58-449F-9B5E-6E0F7F328802	A	9D32B522-7FD4-47F6-9302-934185AEAD0B	NA	NA	NA	4472	NA	40	NO	NA	NA	NA	TCGA-D3-A2JL.9D32B522-7FD4-47F6-9302-934185AEAD0B.pdf	NA	1	43	Female	WHITE	LIVING	NA	171.45	NA	98.39	NA	Recurred/Progressed	D3	8720-03-01	C77.4	NOT HISPANIC OR LATINO	NA	NA	Extremities	NA
NA	NA	skcm_tcga	TCGA-D3-A2JN	TCGA-D3-A2JN-06	Yes	Yes	YES	YES	289	6	Metastatic	NA	NA	TRUE	NA	DCAA2FE9-0739-470E-9AE0-2C09874FA388	A	3509C797-78F7-46DC-B140-13C3FA25C00C	NA	NA	NA	1520	NA	110	NO	NA	NA	NA	TCGA-D3-A2JN.3509C797-78F7-46DC-B140-13C3FA25C00C.pdf	NA	1	46	Female	WHITE	DECEASED	NA	66.43	NA	NA	NA	NA	D3	8720-03-01	C77.3	NOT HISPANIC OR LATINO	NA	NA	Regional Lymph Node	NA
NA	NA	skcm_tcga	TCGA-D3-A2JO	TCGA-D3-A2JO-06	Yes	Yes	YES	YES	515	6	Metastatic	NA	NA	TRUE	NA	8A165441-C151-4E7A-8CD9-30481097195F	A	526BF4D7-C1DD-4128-9274-50AEF7DA463D	NA	NA	NA	1227	NA	90	NO	NA	NA	NA	TCGA-D3-A2JO.526BF4D7-C1DD-4128-9274-50AEF7DA463D.pdf	NA	1	50	Female	WHITE	LIVING	NA	66.03	NA	66.03	NA	Recurred/Progressed	D3	8720-03-01	C49.3	NOT HISPANIC OR LATINO	NA	NA	Extremities	NA
NA	NA	skcm_tcga	TCGA-D3-A2JP	TCGA-D3-A2JP-06	Yes	Yes	YES	YES	234	6	Metastatic	NA	NA	TRUE	NA	922EA7D7-2F0F-47B3-BC8C-6A55203EBECB	A	F23E963F-A9CF-4241-882E-385254FA5E97	NA	NA	NA	982	NA	150	NO	NA	NA	NA	TCGA-D3-A2JP.F23E963F-A9CF-4241-882E-385254FA5E97.pdf	NA	1	37	Male	WHITE	LIVING	NA	59.53	NA	7.46	NA	Recurred/Progressed	D3	8720-03-01	C77.3	NOT HISPANIC OR LATINO	NA	NA	Regional Lymph Node	NA
NA	NA	skcm_tcga	TCGA-D3-A3BZ	TCGA-D3-A3BZ-06	Yes	Yes	YES	YES	69	6	Metastatic	NA	NA	TRUE	NA	4D3783D5-0488-497A-96D4-0CA4A21ACFCD	A	968FCFF6-6D7A-48F2-BC66-F9F7E61B095D	NA	NA	NA	3332	NA	80	NO	NA	NA	NA	TCGA-D3-A3BZ.968FCFF6-6D7A-48F2-BC66-F9F7E61B095D.pdf	NA	1	63	Male	WHITE	LIVING	NA	130.62	NA	76.87	NA	Recurred/Progressed	D3	8720-03-01	C77.0	HISPANIC OR LATINO	NA	NA	Head and Neck	NA
NA	NA	skcm_tcga	TCGA-D3-A3C1	TCGA-D3-A3C1-06	Yes	Yes	YES	YES	134	6	Metastatic	NA	NA	TRUE	NA	0B43774D-1340-48C5-8124-44D6655520AB	A	C22DE920-6E63-40EE-B58B-D33C37817C49	NA	NA	NA	NA	NA	90	NO	NA	NA	NA	TCGA-D3-A3C1.C22DE920-6E63-40EE-B58B-D33C37817C49.pdf	NA	1	NA	Male	WHITE	LIVING	NA	NA	NA	NA	NA	DiseaseFree	D3	8720-03-01	C77.3	NOT HISPANIC OR LATINO	NA	NA	Trunk	NA
NA	NA	skcm_tcga	TCGA-D3-A3C3	TCGA-D3-A3C3-06	Yes	Yes	YES	YES	231	6	Metastatic	NA	NA	TRUE	NA	56E5EA92-2D58-494F-8350-B31E95060314	A	17FA69D3-C9F6-4B26-BD22-CEB331C8A153	NA	NA	NA	NA	NA	160	NO	NA	NA	NA	TCGA-D3-A3C3.17FA69D3-C9F6-4B26-BD22-CEB331C8A153.pdf	NA	1	NA	Female	WHITE	LIVING	NA	NA	NA	NA	NA	DiseaseFree	D3	8720-03-01	C77.4	NOT HISPANIC OR LATINO	NA	NA	Trunk	NA
NA	NA	skcm_tcga	TCGA-D3-A3C6	TCGA-D3-A3C6-06	Yes	Yes	YES	YES	89	6	Metastatic	NA	NA	TRUE	NA	A235E835-5929-4B6D-8D96-3A6A96CF6C4A	A	FAA72A58-CAB5-45ED-8727-9D9811AE0FA2	NA	NA	NA	1779	NA	80	NO	NA	NA	NA	TCGA-D3-A3C6.FAA72A58-CAB5-45ED-8727-9D9811AE0FA2.pdf	NA	1	54	Female	WHITE	DECEASED	NA	58.02	NA	53.32	NA	Recurred/Progressed	D3	8720-03-01	C77.4	NOT HISPANIC OR LATINO	NA	NA	Extremities	NA
Cutaneous Melanoma	Melanoma	skcm_tcga	TCGA-BF-A1PZ	TCGA-BF-A1PZ-01	Yes	No	YES	NO	223	1	Primary Tumor	NA	NA	TRUE	NA	2A5EE782-122E-432B-98E0-0849B6F9A3D9	A	1FAA6F42-BEE4-47B5-9D6A-87D310719766	NA	NA	NA	97	NA	130	NO	SKCM	NA	NA	TCGA-BF-A1PZ.1FAA6F42-BEE4-47B5-9D6A-87D310719766.pdf	NA	1	71	Female	WHITE	LIVING	NA	28.02	NA	28.02	NA	DiseaseFree	BF	8720-03-01	C44.9	NOT HISPANIC OR LATINO	NA	NA	Extremities	NA
NA	NA	skcm_tcga	TCGA-D3-A3C7	TCGA-D3-A3C7-06	Yes	Yes	YES	YES	802	6	Metastatic	NA	NA	TRUE	NA	E66EF510-C44F-420B-906D-E8DCD29518DA	A	9FABC766-7052-4352-8DC7-5160C9D768AB	NA	NA	NA	720	NA	90	NO	NA	NA	NA	TCGA-D3-A3C7.9FABC766-7052-4352-8DC7-5160C9D768AB.pdf	NA	1	57	Female	WHITE	LIVING	NA	46.94	NA	46.94	NA	DiseaseFree	D3	8720-03-01	C77.4	NOT HISPANIC OR LATINO	NA	NA	Regional Lymph Node	NA
NA	NA	skcm_tcga	TCGA-D3-A3C8	TCGA-D3-A3C8-06	Yes	No	YES	YES	612	6	Metastatic	NA	NA	TRUE	NA	D0ECA475-4A80-42EB-BC91-4159699CDFBA	A	5C5C982D-CBDA-4F75-BFF9-12B420DCACB7	NA	NA	NA	736	NA	70	NO	NA	NA	NA	TCGA-D3-A3C8.5C5C982D-CBDA-4F75-BFF9-12B420DCACB7.pdf	NA	1	58	Female	WHITE	LIVING	NA	46.29	NA	5.78	NA	Recurred/Progressed	D3	8720-03-01	C49.0	NOT HISPANIC OR LATINO	NA	NA	Head and Neck	NA
NA	NA	skcm_tcga	TCGA-D3-A3CB	TCGA-D3-A3CB-06	Yes	Yes	YES	YES	217	6	Metastatic	NA	NA	TRUE	NA	6C8AA166-1C28-4B6D-A8F7-8EE99C97E5E8	A	5C8072EF-06A4-4E06-83EA-295E7D169107	NA	NA	NA	4615	NA	320	NO	NA	NA	NA	TCGA-D3-A3CB.5C8072EF-06A4-4E06-83EA-295E7D169107.pdf	NA	1	39	Male	WHITE	LIVING	NA	166.39	NA	166.39	NA	DiseaseFree	D3	8720-03-01	C77.3	NOT HISPANIC OR LATINO	NA	NA	Trunk	NA
NA	NA	skcm_tcga	TCGA-D3-A3CC	TCGA-D3-A3CC-06	Yes	Yes	YES	YES	33	6	Metastatic	NA	NA	TRUE	NA	2B274033-FA42-4A06-AEFE-7013E0E29318	A	76C039FE-FD6A-4919-BCF3-86CFEFBDEBB7	NA	NA	NA	2154	NA	70	NO	NA	NA	NA	TCGA-D3-A3CC.76C039FE-FD6A-4919-BCF3-86CFEFBDEBB7.pdf	NA	1	69	Female	WHITE	LIVING	NA	86.86	NA	84.13	NA	Recurred/Progressed	D3	8720-03-01	C49.9	NOT HISPANIC OR LATINO	NA	NA	Other Specify	NA
NA	NA	skcm_tcga	TCGA-D3-A3CE	TCGA-D3-A3CE-06	Yes	No	YES	YES	41	6	Metastatic	NA	NA	TRUE	NA	8A1C62F5-4F3B-43C8-879D-370EE764B01F	A	913F7FE1-97D5-4729-B40F-9EC419903493	NA	NA	NA	3814	NA	290	NO	NA	NA	NA	TCGA-D3-A3CE.913F7FE1-97D5-4729-B40F-9EC419903493.pdf	NA	1	74	Female	WHITE	DECEASED	NA	60.18	NA	51.48	NA	Recurred/Progressed	D3	8720-03-01	C77.9	NOT HISPANIC OR LATINO	NA	NA	Regional Lymph Node	NA
NA	NA	skcm_tcga	TCGA-D3-A3CF	TCGA-D3-A3CF-06	Yes	Yes	YES	YES	33	6	Metastatic	NA	NA	TRUE	NA	044FEF79-A2C2-4B31-9D55-F36D48879411	A	47574957-9E10-4D8A-96DB-858C4792A4A8	NA	NA	NA	765	NA	70	NO	NA	NA	NA	TCGA-D3-A3CF.47574957-9E10-4D8A-96DB-858C4792A4A8.pdf	NA	1	61	Female	WHITE	DECEASED	NA	24.51	NA	21.52	NA	Recurred/Progressed	D3	8720-03-01	C77.4	NOT HISPANIC OR LATINO	NA	NA	Other Specify	NA
NA	NA	skcm_tcga	TCGA-D3-A3ML	TCGA-D3-A3ML-06	Yes	No	YES	YES	766	6	Metastatic	NA	NA	TRUE	NA	9F0595AF-851F-46A6-B643-C76AFFE79746	A	80F131FA-7E24-4210-800F-3E6F442CAB6F	NA	NA	NA	3205	NA	120	NO	NA	NA	NA	TCGA-D3-A3ML.80F131FA-7E24-4210-800F-3E6F442CAB6F.pdf	NA	1	70	Male	WHITE	DECEASED	NA	13.86	NA	12.68	NA	Recurred/Progressed	D3	8720-03-01	C77.0	NOT HISPANIC OR LATINO	NA	NA	Head and Neck	NA
NA	NA	skcm_tcga	TCGA-D3-A3MO	TCGA-D3-A3MO-06	Yes	Yes	YES	YES	61	6	Metastatic	NA	NA	TRUE	NA	AEEB9878-C590-45A6-9D8E-38C1FEA54EFA	A	BA63F881-DCF0-4B39-ACD5-DD5E1CBEE609	NA	NA	NA	1071	NA	270	NO	NA	NA	NA	TCGA-D3-A3MO.BA63F881-DCF0-4B39-ACD5-DD5E1CBEE609.pdf	NA	1	47	Male	WHITE	DECEASED	NA	9.33	NA	8.28	NA	Recurred/Progressed	D3	8720-03-01	C49.4	NOT HISPANIC OR LATINO	NA	NA	Trunk	NA
NA	NA	skcm_tcga	TCGA-D3-A3MR	TCGA-D3-A3MR-06	Yes	Yes	YES	YES	734	6	Metastatic	NA	NA	TRUE	NA	59E7FB54-24DA-41AC-A7C3-354F8718991C	A	E77E1BEF-E39E-415E-B8F8-BB73BE263C6C	NA	NA	NA	2827	NA	90	NO	NA	NA	NA	TCGA-D3-A3MR.E77E1BEF-E39E-415E-B8F8-BB73BE263C6C.pdf	NA	1	42	Male	WHITE	LIVING	NA	103.52	NA	102.1	NA	Recurred/Progressed	D3	8720-03-01	C49.9	NOT HISPANIC OR LATINO	NA	NA	Regional Cutaneous or Subcutaneous Tissue (includes satellite and in-transit metastasis)	NA
NA	NA	skcm_tcga	TCGA-D3-A3MU	TCGA-D3-A3MU-06	Yes	Yes	YES	YES	424	6	Metastatic	NA	NA	TRUE	NA	8488A07D-9FDC-4D62-A91D-AFF4350A9552	A	13735CBA-392B-4D76-B29A-30991850A609	NA	NA	NA	567	NA	NA	NO	NA	NA	NA	TCGA-D3-A3MU.13735CBA-392B-4D76-B29A-30991850A609.pdf	NA	1	53	Male	WHITE	LIVING	NA	39.72	NA	24.64	NA	Recurred/Progressed	D3	8720-03-01	C77.3	NOT HISPANIC OR LATINO	NA	NA	Trunk	NA
Cutaneous Melanoma	Melanoma	skcm_tcga	TCGA-BF-A1Q0	TCGA-BF-A1Q0-01	Yes	No	YES	NO	579	1	Primary Tumor	NA	NA	TRUE	NA	B68CFB6B-4249-4855-8278-B18C0F561EFD	A	F66E3F2C-AC43-499A-82AD-D5FBC76A154B	NA	NA	NA	75	NA	110	NO	SKCM	NA	NA	TCGA-BF-A1Q0.F66E3F2C-AC43-499A-82AD-D5FBC76A154B.pdf	NA	1	80	Male	WHITE	LIVING	NA	27.3	NA	27.3	NA	DiseaseFree	BF	8720-03-01	C44.9	NOT HISPANIC OR LATINO	NA	NA	Trunk	NA
NA	NA	skcm_tcga	TCGA-D3-A3MV	TCGA-D3-A3MV-06	Yes	No	YES	YES	416	6	Metastatic	NA	NA	TRUE	NA	878EA24C-1732-4ACD-8A7F-71B5E8F5ADF9	A	89056039-2FD8-4F96-9977-753DC4C4FE3F	NA	NA	NA	616	NA	120	NO	NA	NA	NA	TCGA-D3-A3MV.89056039-2FD8-4F96-9977-753DC4C4FE3F.pdf	NA	1	38	Female	WHITE	LIVING	NA	45.27	NA	0.53	NA	Recurred/Progressed	D3	8720-03-01	C49.2	NOT HISPANIC OR LATINO	NA	NA	Extremities	NA
NA	NA	skcm_tcga	TCGA-D3-A51E	TCGA-D3-A51E-06	Yes	Yes	YES	YES	241	6	Metastatic	NA	NA	TRUE	NA	7549D446-942E-4956-8F92-A263EF055668	A	C05E459C-5273-47B4-B828-8CAEAF1CB2C4	NA	NA	NA	4887	NA	160	NO	NA	NA	NA	TCGA-D3-A51E.C05E459C-5273-47B4-B828-8CAEAF1CB2C4.pdf	NA	1	39	Female	WHITE	LIVING	NA	174.7	NA	174.7	NA	DiseaseFree	D3	8720-03-01	C49.2	NOT HISPANIC OR LATINO	NA	NA	Extremities	NA
NA	NA	skcm_tcga	TCGA-D3-A51F	TCGA-D3-A51F-06	Yes	No	YES	YES	111	6	Metastatic	NA	NA	TRUE	NA	A188FC8B-7F73-4BB4-8CDA-CF43FD63DCA0	A	55E412FF-1606-413F-A456-E75D3D6ED226	NA	NA	NA	1233	NA	350	NO	NA	NA	NA	TCGA-D3-A51F.55E412FF-1606-413F-A456-E75D3D6ED226.pdf	NA	1	51	Male	WHITE	LIVING	NA	55.68	NA	55.68	NA	DiseaseFree	D3	8721-03-01	C77.4	NOT HISPANIC OR LATINO	NA	NA	Extremities	NA
NA	NA	skcm_tcga	TCGA-D3-A51G	TCGA-D3-A51G-06	Yes	Yes	YES	YES	1000	6	Metastatic	NA	NA	TRUE	NA	DACDEDE0-0D6A-431D-8E0F-7C03A0ED3FE5	A	27A8D7FA-6317-4B5E-9CE6-D65790474BDF	NA	NA	NA	NA	NA	70	NO	NA	NA	NA	TCGA-D3-A51G.27A8D7FA-6317-4B5E-9CE6-D65790474BDF.pdf	NA	1	NA	Male	WHITE	LIVING	NA	NA	NA	NA	NA	DiseaseFree	D3	8720-03-01	C49.2	NOT HISPANIC OR LATINO	NA	NA	Trunk	NA
NA	NA	skcm_tcga	TCGA-D3-A51H	TCGA-D3-A51H-06	Yes	Yes	YES	YES	50	6	Metastatic	NA	NA	TRUE	NA	4E94C702-73EF-4F59-BA73-B673297EB214	A	7A6F8B74-E5BC-4447-90CF-AE24F44FBFED	NA	NA	NA	1161	NA	130	NO	NA	NA	NA	TCGA-D3-A51H.7A6F8B74-E5BC-4447-90CF-AE24F44FBFED.pdf	NA	1	60	Male	WHITE	LIVING	NA	56.31	NA	27.53	NA	Recurred/Progressed	D3	8720-03-01	C77.3	NOT HISPANIC OR LATINO	NA	NA	Trunk	NA
NA	NA	skcm_tcga	TCGA-D3-A51J	TCGA-D3-A51J-06	Yes	Yes	YES	YES	391	6	Metastatic	NA	NA	TRUE	NA	382FB0B4-194C-4F4B-B47E-6000C7745CA7	A	B244C527-3631-4829-B8E3-969D263CD08F	NA	NA	NA	3969	NA	60	NO	NA	NA	NA	TCGA-D3-A51J.B244C527-3631-4829-B8E3-969D263CD08F.pdf	NA	1	19	Male	WHITE	LIVING	NA	145.01	NA	65.97	NA	Recurred/Progressed	D3	8720-03-01	C49.5	NOT HISPANIC OR LATINO	NA	NA	Regional Cutaneous or Subcutaneous Tissue (includes satellite and in-transit metastasis)	NA
NA	NA	skcm_tcga	TCGA-D3-A51K	TCGA-D3-A51K-06	Yes	Yes	YES	YES	31	6	Metastatic	NA	NA	TRUE	NA	F07A1D13-88FD-4524-BAC4-2B9923FE1B0F	A	3E9F0953-298F-4A01-88F7-D469A078244F	NA	NA	NA	561	NA	180	NO	NA	NA	NA	TCGA-D3-A51K.3E9F0953-298F-4A01-88F7-D469A078244F.pdf	NA	1	51	Male	WHITE	LIVING	NA	32.92	NA	32.92	NA	DiseaseFree	D3	8720-03-01	C77.4	HISPANIC OR LATINO	NA	NA	Extremities	NA
NA	NA	skcm_tcga	TCGA-D3-A51N	TCGA-D3-A51N-06	Yes	Yes	YES	YES	93	6	Metastatic	NA	NA	TRUE	NA	44C7D8D4-04E5-41B8-88BA-BE0B86B8A870	A	A0357EE6-DEF6-47B5-A106-CEBB387D55C2	NA	NA	NA	248	NA	140	NO	NA	NA	NA	TCGA-D3-A51N.A0357EE6-DEF6-47B5-A106-CEBB387D55C2.pdf	NA	1	56	Female	WHITE	LIVING	NA	22.6	NA	0.59	NA	Recurred/Progressed	D3	8720-03-01	C77.4	NOT HISPANIC OR LATINO	NA	NA	Regional Lymph Node	NA
NA	NA	skcm_tcga	TCGA-D3-A51R	TCGA-D3-A51R-06	Yes	Yes	YES	YES	590	6	Metastatic	NA	NA	TRUE	NA	BAE063AB-25C3-44F9-8EC3-E726DE4F9616	A	522EF4E5-0C5E-46C3-9A41-D38EBCD8A817	NA	NA	NA	1494	NA	30	NO	NA	NA	NA	TCGA-D3-A51R.522EF4E5-0C5E-46C3-9A41-D38EBCD8A817.pdf	NA	1	60	Male	WHITE	LIVING	NA	63.76	NA	33.38	NA	Recurred/Progressed	D3	8720-03-01	C49.3	NOT HISPANIC OR LATINO	NA	NA	Extremities	NA
NA	NA	skcm_tcga	TCGA-D3-A51T	TCGA-D3-A51T-06	Yes	Yes	YES	YES	968	6	Metastatic	NA	NA	TRUE	NA	6434F46C-438B-4C75-B7AA-E5F40D231ADA	A	886880FB-23ED-44C6-8565-8FB26F51F4AB	NA	NA	NA	387	NA	100	NO	NA	NA	NA	TCGA-D3-A51T.886880FB-23ED-44C6-8565-8FB26F51F4AB.pdf	NA	1	59	Female	WHITE	LIVING	NA	26.87	NA	6.9	NA	Recurred/Progressed	D3	8720-03-01	C77.3	NOT HISPANIC OR LATINO	NA	NA	Trunk	NA
Cutaneous Melanoma	Melanoma	skcm_tcga	TCGA-BF-A3DJ	TCGA-BF-A3DJ-01	Yes	No	YES	NO	131	1	Primary Tumor	NA	NA	TRUE	NA	8BCF2396-D65E-4AA0-A0A1-4CC3985DB55F	A	BF41787D-E227-4BD0-A090-A6A44B5763E0	NA	NA	NA	183	NA	110	NO	SKCM	NA	NA	TCGA-BF-A3DJ.BF41787D-E227-4BD0-A090-A6A44B5763E0.pdf	NA	1	36	Female	WHITE	LIVING	NA	15.24	NA	7.13	NA	Recurred/Progressed	BF	8720-03-01	C44.9	NA	NA	NA	Extremities	NA
NA	NA	skcm_tcga	TCGA-D3-A5GL	TCGA-D3-A5GL-06	Yes	Yes	YES	YES	372	6	Metastatic	NA	NA	TRUE	NA	5B5DE7E3-FE5C-4E59-A501-90E7B989F312	A	AEA99FF4-044A-45F7-B2F2-9F17F675FA79	NA	NA	NA	3549	NA	10	NO	NA	NA	NA	TCGA-D3-A5GL.AEA99FF4-044A-45F7-B2F2-9F17F675FA79.pdf	NA	1	74	Male	WHITE	LIVING	NA	125.69	NA	35.87	NA	Recurred/Progressed	D3	8720-03-01	C77.3	NOT HISPANIC OR LATINO	NA	NA	Extremities	NA
NA	NA	skcm_tcga	TCGA-D3-A5GN	TCGA-D3-A5GN-06	Yes	No	YES	YES	391	6	Metastatic	NA	NA	TRUE	NA	A0A2777E-88D3-43B2-9F09-415F671292E6	A	67484CF7-02EB-460F-B604-17FB1CFA0BAD	NA	NA	NA	4206	NA	140	NO	NA	NA	NA	TCGA-D3-A5GN.67484CF7-02EB-460F-B604-17FB1CFA0BAD.pdf	NA	1	15	Female	WHITE	LIVING	NA	135.64	NA	88.8	NA	Recurred/Progressed	D3	8720-03-01	C77.0	NOT HISPANIC OR LATINO	NA	NA	Trunk	NA
NA	NA	skcm_tcga	TCGA-D3-A5GO	TCGA-D3-A5GO-06	Yes	Yes	YES	YES	1304	6	Metastatic	NA	NA	TRUE	NA	A0AB4431-CAE2-45F6-8A10-4590AC81BAA6	A	FFFA2FD5-C008-4583-99C9-EE71B0F21F07	NA	NA	NA	4259	NA	50	NO	NA	NA	NA	TCGA-D3-A5GO.FFFA2FD5-C008-4583-99C9-EE71B0F21F07.pdf	NA	1	61	Male	WHITE	LIVING	NA	137.81	NA	79.37	NA	Recurred/Progressed	D3	8720-03-01	C44.6	NOT HISPANIC OR LATINO	Soft tissue of right upper arm	NA	Head and Neck	NA
NA	NA	skcm_tcga	TCGA-D3-A5GR	TCGA-D3-A5GR-06	Yes	Yes	YES	YES	218	6	Metastatic	NA	NA	TRUE	NA	23EC9C13-FB68-4345-BA87-0865AC3C46CF	A	2055FAF3-FB7C-4E13-8A17-FF4B9964F49F	NA	NA	NA	5119	NA	40	NO	NA	NA	NA	TCGA-D3-A5GR.2055FAF3-FB7C-4E13-8A17-FF4B9964F49F.pdf	NA	1	23	Female	WHITE	LIVING	NA	178.19	NA	175.89	NA	Recurred/Progressed	D3	8720-03-01	C77.4	NOT HISPANIC OR LATINO	NA	NA	Extremities	NA
NA	NA	skcm_tcga	TCGA-D3-A5GS	TCGA-D3-A5GS-06	Yes	Yes	YES	YES	330	6	Metastatic	NA	NA	TRUE	NA	4B0A9219-B884-4A1D-BF88-C838D824EFE8	A	484DBEA9-8D08-4D24-823A-675F5071204D	NA	NA	NA	92	NA	80	NO	NA	NA	NA	TCGA-D3-A5GS.484DBEA9-8D08-4D24-823A-675F5071204D.pdf	NA	1	58	Male	WHITE	LIVING	NA	18.17	NA	5.29	NA	Recurred/Progressed	D3	8720-03-01	C77.4	NOT HISPANIC OR LATINO	NA	NA	Trunk	NA
Cutaneous Melanoma	Melanoma	skcm_tcga	TCGA-D3-A5GT	TCGA-D3-A5GT-01	Yes	No	YES	NO	26	1	Primary Tumor	NA	NA	TRUE	NA	8E889A4A-7677-429F-AFD6-980B0F44DF2D	A	D05F07E0-3A81-4D39-83B5-56F8487CB2BC	NA	NA	NA	84	NA	80	NO	SKCM	NA	NA	TCGA-D3-A5GT.D05F07E0-3A81-4D39-83B5-56F8487CB2BC.pdf	NA	1	43	Male	WHITE	LIVING	NA	16	NA	16	NA	DiseaseFree	D3	8720-03-01	C44.5	HISPANIC OR LATINO	NA	NA	Trunk	NA
NA	NA	skcm_tcga	TCGA-D3-A5GU	TCGA-D3-A5GU-06	No	Yes	NO	YES	NA	6	Metastatic	NA	NA	TRUE	NA	986D0A06-BEB8-497B-9ADA-23B9B1F400DE	A	61348895-5985-4B59-9B2A-E81B6481372D	NA	NA	NA	3720	NA	10	NO	NA	NA	NA	TCGA-D3-A5GU.61348895-5985-4B59-9B2A-E81B6481372D.pdf	NA	1	36	Male	WHITE	LIVING	NA	125.1	NA	107.03	NA	Recurred/Progressed	D3	8720-03-01	C77.3	NOT HISPANIC OR LATINO	NA	NA	Extremities	NA
NA	NA	skcm_tcga	TCGA-D3-A8GB	TCGA-D3-A8GB-06	No	Yes	NO	YES	NA	6	Metastatic	NA	NA	TRUE	NA	5A2AAA2B-676C-40F6-AFD4-15FEE7F37F98	A	724AF606-850F-4A3F-B794-89639DDB610A	NA	NA	NA	3681	NA	130	NO	NA	NA	NA	TCGA-D3-A8GB.724AF606-850F-4A3F-B794-89639DDB610A.pdf	NA	1	48	Male	WHITE	DECEASED	NA	30.81	NA	15.14	NA	Recurred/Progressed	D3	8720-03-01	C77.4	NOT HISPANIC OR LATINO	NA	NA	Extremities	NA
NA	NA	skcm_tcga	TCGA-D3-A8GC	TCGA-D3-A8GC-06	No	Yes	NO	YES	NA	6	Metastatic	NA	NA	TRUE	NA	105601DF-9B6B-490B-8119-98BAF1522A10	A	2ED84430-A136-4A59-87EE-A9B7147BD719	NA	NA	NA	4835	NA	120	NO	NA	NA	NA	TCGA-D3-A8GC.2ED84430-A136-4A59-87EE-A9B7147BD719.pdf	NA	1	48	Male	WHITE	DECEASED	NA	79.53	NA	75.16	NA	Recurred/Progressed	D3	8720-03-01	C77.3	NOT HISPANIC OR LATINO	NA	NA	Regional Lymph Node	NA
NA	NA	skcm_tcga	TCGA-D3-A8GD	TCGA-D3-A8GD-06	No	Yes	NO	YES	NA	6	Metastatic	NA	NA	TRUE	NA	CA696371-CFC9-4524-9E1D-39E2B9901602	A	394D0E1F-21DE-45BB-9D03-AB9326D95BA2	NA	NA	NA	359	NA	140	NO	NA	NA	NA	TCGA-D3-A8GD.394D0E1F-21DE-45BB-9D03-AB9326D95BA2.pdf	NA	1	63	Female	WHITE	LIVING	NA	23.59	NA	4.83	NA	Recurred/Progressed	D3	8720-03-01	C77.4	NOT HISPANIC OR LATINO	NA	NA	Extremities	NA
Cutaneous Melanoma	Melanoma	skcm_tcga	TCGA-BF-A3DL	TCGA-BF-A3DL-01	Yes	No	YES	NO	386	1	Primary Tumor	NA	NA	TRUE	NA	B34A1792-B9C1-4E2C-B3E1-3D3CD13D0D5D	A	EDB2BE60-AB50-4C1D-8B73-410E8B4A9AED	NA	NA	NA	229	NA	180	NO	SKCM	NA	NA	TCGA-BF-A3DL.EDB2BE60-AB50-4C1D-8B73-410E8B4A9AED.pdf	NA	1	84	Female	WHITE	LIVING	NA	25.26	NA	25.26	NA	DiseaseFree	BF	8720-03-01	C44.9	NOT HISPANIC OR LATINO	NA	NA	Extremities	NA
NA	NA	skcm_tcga	TCGA-D3-A8GE	TCGA-D3-A8GE-06	No	Yes	NO	YES	NA	6	Metastatic	NA	NA	TRUE	NA	76D34323-DAC0-4B7B-AC60-59131731389B	A	4C9A9F9A-CD40-4ED3-9999-030256E1BB57	NA	NA	NA	425	NA	120	NO	NA	NA	NA	TCGA-D3-A8GE.4C9A9F9A-CD40-4ED3-9999-030256E1BB57.pdf	NA	1	26	Male	WHITE	LIVING	NA	26.41	NA	1.94	NA	Recurred/Progressed	D3	8772-03-01	C44.6	HISPANIC OR LATINO	NA	NA	Regional Cutaneous or Subcutaneous Tissue (includes satellite and in-transit metastasis)	NA
NA	NA	skcm_tcga	TCGA-D3-A8GI	TCGA-D3-A8GI-06	No	Yes	NO	YES	NA	6	Metastatic	NA	NA	TRUE	NA	35A5E1D6-425E-430F-A246-465D0AF354AF	A	15C6CB85-4DCD-4233-82A5-2A408AD8E310	NA	NA	NA	1849	NA	40	NO	NA	NA	NA	TCGA-D3-A8GI.15C6CB85-4DCD-4233-82A5-2A408AD8E310.pdf	NA	1	68	Male	WHITE	DECEASED	NA	58.48	NA	57.13	NA	Recurred/Progressed	D3	8720-03-01	C77.0	NOT HISPANIC OR LATINO	NA	NA	Trunk	NA
NA	NA	skcm_tcga	TCGA-D3-A8GJ	TCGA-D3-A8GJ-06	No	Yes	NO	YES	NA	6	Metastatic	NA	NA	TRUE	NA	E2441C7F-0846-4A0D-B6F7-1D377057C1D5	A	6DCA5697-F731-48CA-803B-31CD5E374E45	NA	NA	NA	7061	NA	60	NO	NA	NA	NA	TCGA-D3-A8GJ.6DCA5697-F731-48CA-803B-31CD5E374E45.pdf	NA	1	18	Male	WHITE	LIVING	NA	241.2	NA	47.4	NA	Recurred/Progressed	D3	8720-03-01	C17.9	NOT HISPANIC OR LATINO	Small Intestine	NA	Head and Neck	NA
NA	NA	skcm_tcga	TCGA-D3-A8GK	TCGA-D3-A8GK-06	No	No	NO	YES	NA	6	Metastatic	NA	NA	TRUE	NA	6AAC97E0-57A0-4A63-9B7F-A5C5D8CC5553	A	42B80510-CCC7-4934-9D6B-6D0097B7F061	NA	NA	NA	4997	NA	140	NO	NA	NA	NA	TCGA-D3-A8GK.42B80510-CCC7-4934-9D6B-6D0097B7F061.pdf	NA	1	45	Male	WHITE	LIVING	NA	170.07	NA	51.08	NA	Recurred/Progressed	D3	8720-03-01	C49.5	NOT HISPANIC OR LATINO	Left buttock mass	NA	Extremities	NA
NA	NA	skcm_tcga	TCGA-D3-A8GL	TCGA-D3-A8GL-06	No	Yes	NO	YES	NA	6	Metastatic	NA	NA	TRUE	NA	4AD73B78-6DD8-48C8-82CA-7781EB0FA9C6	A	A0641060-FDDC-4DF0-BB13-9978B74F7D1A	NA	NA	NA	6154	NA	60	NO	NA	NA	NA	TCGA-D3-A8GL.A0641060-FDDC-4DF0-BB13-9978B74F7D1A.pdf	NA	1	43	Male	WHITE	DECEASED	NA	89.06	NA	84.63	NA	Recurred/Progressed	D3	8720-03-01	C49.2	NOT HISPANIC OR LATINO	NA	NA	Extremities	NA
NA	NA	skcm_tcga	TCGA-D3-A8GM	TCGA-D3-A8GM-06	No	No	NO	YES	NA	6	Metastatic	NA	NA	TRUE	NA	94A3F542-8321-4631-8F88-7500B6A45EB7	A	38FCA07B-7313-438C-BE20-4C370BAAFC66	NA	NA	NA	3095	NA	350	NO	NA	NA	NA	TCGA-D3-A8GM.38FCA07B-7313-438C-BE20-4C370BAAFC66.pdf	NA	1	73	Male	WHITE	DECEASED	NA	107.06	NA	NA	NA	NA	D3	8720-03-01	C77.0	NOT HISPANIC OR LATINO	NA	NA	Trunk	NA
NA	NA	skcm_tcga	TCGA-D3-A8GN	TCGA-D3-A8GN-06	No	Yes	NO	YES	NA	6	Metastatic	NA	NA	TRUE	NA	2CBB12D1-4C27-4106-9571-27F3F8424C32	A	13164D83-422C-4C2B-95DB-3F9F075F9F9C	NA	NA	NA	4759	NA	180	NO	NA	NA	NA	TCGA-D3-A8GN.13164D83-422C-4C2B-95DB-3F9F075F9F9C.pdf	NA	1	27	Female	WHITE	LIVING	NA	160.87	NA	25.85	NA	Recurred/Progressed	D3	8720-03-01	C17.9	NOT HISPANIC OR LATINO	Duodenum	NA	Distant Metastasis	NA
NA	NA	skcm_tcga	TCGA-D3-A8GO	TCGA-D3-A8GO-06	No	Yes	NO	YES	NA	6	Metastatic	NA	NA	TRUE	NA	9DAB8C90-67E6-46AF-9142-715F6E32EA60	A	9BA4F56A-ED9D-4823-8F61-15CD1EE2F2D5	NA	NA	NA	NA	NA	60	NO	NA	NA	NA	TCGA-D3-A8GO.9BA4F56A-ED9D-4823-8F61-15CD1EE2F2D5.pdf	NA	1	NA	Female	WHITE	DECEASED	NA	NA	NA	NA	NA	NA	D3	8720-03-01	C77.3	HISPANIC OR LATINO	NA	NA	Extremities	NA
NA	NA	skcm_tcga	TCGA-D3-A8GP	TCGA-D3-A8GP-06	No	Yes	NO	YES	NA	6	Metastatic	NA	NA	TRUE	NA	4AAB23C8-1FD2-460B-A756-1FB88306F31A	A	C4123D5F-FAC1-4FCF-96B5-9D8B9090371D	NA	NA	NA	4268	NA	300	NO	NA	NA	NA	TCGA-D3-A8GP.C4123D5F-FAC1-4FCF-96B5-9D8B9090371D.pdf	NA	1	77	Male	WHITE	LIVING	NA	152.63	NA	17.58	NA	Recurred/Progressed	D3	8771-03-01	C18.9	NOT HISPANIC OR LATINO	Colon	NA	Extremities	NA
NA	NA	skcm_tcga	TCGA-D3-A8GQ	TCGA-D3-A8GQ-06	No	Yes	NO	YES	NA	6	Metastatic	NA	NA	TRUE	NA	31A791D4-1214-4BB9-868A-F775AC4C2D7D	A	73155A8A-95D1-4F01-9DC5-561B6E9CAEA5	NA	NA	NA	3453	NA	70	NO	NA	NA	NA	TCGA-D3-A8GQ.73155A8A-95D1-4F01-9DC5-561B6E9CAEA5.pdf	NA	1	66	Male	WHITE	DECEASED	NA	29.04	NA	26.02	NA	Recurred/Progressed	D3	8720-03-01	C17.9	NOT HISPANIC OR LATINO	Small Bowel	NA	Trunk	NA
[truncated: 45 more columns]
