# Supplementary material for: Immunometabolic Network Interactions of the Kynurenine Pathway in Cutaneous Malignant Melanoma
Source: Front Oncol. 2020 Feb 3;10:51. doi: 10.3389/fonc.2020.00051 (PMC7017805; doi:10.3389/fonc.2020.00051)
Supplement: Supplementary file 2 [file Data_Sheet_1.zip › Supplemental Table 3.xlsx]

## Sheet: Supplementary table 3
Supplementary table 3: KPMs associated mRAN expression of the TCGA melanoma cohort consists of 479 samples included in this study
	TDO2	QPRT	KYNU	KMO	CCBL1	CCBL2	AADAT	IDO2	IDO1	HAAO	FACTOR	Composite.Element.REF	years_to_birth	vital_status	days_to_death	days_to_last_followup	days_to_submitted_specimen_dx	pathologic_stage	pathology_T_stage	pathology_N_stage	pathology_M_stage	melanoma_ulceration	melanoma_primary_known	Breslow_thickness	gender	date_of_initial_pathologic_diagnosis	radiation_therapy	race	ethnicity
TCGA-D3-A1Q4	6.45743998115805	9.53512001605405	5.21027975416907	4.73148196149966	6.84771009231391	7.9591319970447	6.42641404913832	-0.419082711336793	5.21027975416907	6.82409700181163	mutation	value	53	0	NA	3408	29	stage iiic	t2b	n1b	m0	yes	yes	1.45	female	2003	no	white	not hispanic or latino
TCGA-D3-A1Q5	4.14601974900259	7.58842606771634	5.36174730826789	3.97265589697447	7.21972709354985	8.5657951672881	7.2471034233221	NA	3.1918152897069	4.04980499573531	mutation	value	60	1	3424	NA	2438	i/ii nos	tx	n0	m0	NA	yes	NA	male	1996	no	white	not hispanic or latino
TCGA-D3-A1Q6	4.92536810136513	4.12890374439907	12.2386653384075	2.91924472601639	5.68833144751803	8.77860974388705	8.97900811829591	-0.119040261417219	6.96843870840552	1.46592223930394	mutation	value	55	1	2184	NA	50	stage iii	t4	n1b	m0	NA	yes	50	male	2003	no	white	not hispanic or latino
TCGA-D3-A1Q7	7.80884515168967	11.4061646582984	8.09801312771868	8.00330595458872	6.17079436396318	9.17236499884063	7.01169242161522	3.60310999771214	12.3501838887762	6.47288738163197	mutation	value	42	0	NA	4053	683	stage ib	t1b	n0	m0	no	yes	0.68	female	2002	yes	white	not hispanic or latino
TCGA-D3-A1Q9	5.35250077703245	11.3592104252517	5.02765834030364	3.87889206070926	6.72023194358854	6.95630296784408	7.57073083089271	-1.60164962965404	6.21208485747744	6.97950408051131	mutation	value	72	1	961	NA	275	stage iiib	t4b	n2a	m0	yes	yes	6	male	2005	no	white	not hispanic or latino
TCGA-D3-A1QA	6.07495278399856	9.77293408212296	6.69324439707376	5.73238317767716	6.09083649731135	9.342903812618	4.43574859142166	-2.00694160941885	6.23120965830877	2.51636821097614	mutation	value	55	0	NA	2765	1371	stage ib	t2a	n0	m0	no	yes	1.12	male	2005	no	white	not hispanic or latino
TCGA-D3-A2J7	3.727561097084	11.1012650441362	6.07151813853578	10.414349307701	5.82153930574664	8.2539694176955	7.17178227716955	-0.972845948496273	7.54282371679326	5.0494913701651	mutation	value	67	1	3136	NA	541	stage iiic	t3b	n1b	m0	yes	yes	3.6	male	2003	no	white	not hispanic or latino
TCGA-D3-A2JA	6.25031926458061	8.82528827997007	7.30065182272356	7.06914145828256	6.25883170085721	8.7201902096601	8.46782601290318	1.17139900312265	8.25458176102654	6.49329667189579	mutation	value	68	0	NA	3514	822	stage iiia	t2a	n1a	m0	no	yes	1.2	male	2003	no	white	not hispanic or latino
TCGA-D3-A2JD	3.02327309751763	11.3090923230246	6.9345259371016	5.70696699707868	6.70339006253618	8.09539491281655	3.990101694129	-0.436158521119672	5.82122549419163	8.11265999941725	mutation	value	58	1	361	NA	14	stage iiic	t4b	n1b	m0	yes	yes	18	male	2007	no	white	not hispanic or latino
TCGA-D3-A2JG	3.90833256978242	11.7152057924582	7.06618608463202	4.54802965331405	6.92625566399631	8.94996032526497	5.98728447971906	-1.41349944471858	6.36119285070914	3.63080150587439	mutation	value	30	1	3453	NA	3225	stage iiia	t3a	n1a	m0	no	yes	2.5	female	2001	no	white	not hispanic or latino
TCGA-D3-A2JK	2.95454996001581	12.3724095491868	4.95455926541441	5.02494460528519	7.16401087056715	7.62131343936677	3.53951866434271	NA	NA	6.76191152879283	mutation	value	24	1	368	NA	176	stage iiic	t4b	n2b	m0	yes	yes	4.3	male	2005	no	white	not hispanic or latino
TCGA-D3-A2JN	7.42878726447081	10.8807285275592	10.7516279907036	5.68342697637019	8.20715540934158	7.57039386095479	7.81150699470153	1.44694432395473	8.94199011355717	7.46930236753002	mutation	value	46	1	2022	NA	0	stage iii	t0	n1b	m0	NA	no	NA	female	2007	no	white	not hispanic or latino
TCGA-D3-A2JP	5.75606522227658	11.0782391550866	5.72631899116435	7.12042866859811	6.63854307129863	7.54919014355894	4.57876364742523	0.141301987625258	8.00554202692288	7.70105134665886	mutation	value	37	0	NA	1812	0	stage iiic	t0	n3	m0	NA	no	NA	male	2008	no	white	not hispanic or latino
TCGA-D3-A3C1	4.6203987305972	11.1979498358125	6.72857904421718	4.54489953902271	4.89911277711563	9.36334873042968	5.9564470196442	-1.31043245604953	1.85957205681725	5.16539344003469	mutation	value	NA	0	NA	NA	NA	i/ii nos	tx	n0	m0	NA	yes	NA	male	NA	yes	white	not hispanic or latino
TCGA-D3-A3C3	4.13555128631595	10.5537442825911	7.85802017122823	5.13526396963408	6.79090624187014	8.31619553324341	7.19905685996639	-0.508403405589552	6.84042672541792	8.54968996090873	mutation	value	NA	0	NA	NA	NA	i/ii nos	tx	n0	m0	NA	yes	NA	female	NA	no	white	not hispanic or latino
TCGA-D3-A3C6	7.02056553848871	11.1792723603393	3.52958360054925	7.70088979652508	6.39158902143184	8.88728337971627	8.32153400498397	NA	4.8436874382277	3.74638801681229	mutation	value	54	1	1766	NA	1302	stage ib	t2a	n0	m0	no	yes	1.3	female	2006	no	white	not hispanic or latino
TCGA-D3-A3C7	4.75632947633737	5.57651004486864	8.06694378793595	9.00994195753115	5.74501676904871	8.47030176538597	5.84379294558487	0.756340152251853	7.36366083030777	6.68706768897819	mutation	value	57	0	NA	1429	0	stage iii	t0	n1b	m0	NA	no	NA	female	2009	no	white	not hispanic or latino
TCGA-D3-A3CB	7.08890375567842	11.3601441065179	8.4159749464181	7.67194648577323	6.82070742822155	9.04533620851377	4.50394019521067	0.281549893366642	8.57616913026399	6.99579428063719	mutation	value	39	0	NA	5065	2562	i/ii nos	t2	n0	m0	NA	yes	1.75	male	1999	no	white	not hispanic or latino
TCGA-D3-A3CE	5.96524403849838	11.0565135567187	7.22539640918019	6.76666273678799	6.20359271420771	8.99708122751873	5.15139613218298	1.16652264432811	8.68875734918815	5.52405427013737	mutation	value	74	1	1832	NA	1427	stage iii	t0	n1b	m0	NA	no	NA	female	2001	yes	white	not hispanic or latino
TCGA-D3-A3MO	7.11323166377448	10.4911937141837	6.2165712694083	4.93738205993632	6.4380133356117	8.29148062094281	7.84948266815684	-1.54498190303027	4.03998059769088	3.26237301902733	mutation	value	47	1	284	NA	0	stage iii	tx	n2c	m0	NA	yes	NA	male	2009	no	white	not hispanic or latino
TCGA-D3-A3MR	6.7020826223598	11.7443373422355	7.33951244400166	8.03880982306595	7.09287234053975	8.6389408593865	6.49563121195845	2.5887326223174	10.4586310491858	7.14568866252883	mutation	value	42	0	NA	3151	0	stage iii	t0	n1b	m0	NA	no	NA	male	2004	no	white	not hispanic or latino
TCGA-D3-A3MU	5.84248360582037	10.9748900558568	8.09720255814199	3.49090381134815	6.66819856605871	8.57306734234666	4.79185573684293	0.247562997071354	8.6312410932051	5.92936020752618	mutation	value	53	0	NA	1209	407	stage iiia	t3a	n2a	m0	no	yes	2.9	male	2010	no	white	not hispanic or latino
TCGA-D3-A51F	7.46882276887199	9.37254906876757	8.17498209127319	9.32417604522314	6.81092889047822	8.70119520118608	5.43455150424189	3.90404086473437	13.1605088853805	7.97012717847766	mutation	value	51	0	NA	1695	30	stage iiic	t4b	n1b	m0	yes	yes	7	male	2009	no	white	not hispanic or latino
TCGA-D3-A51J	6.4070654752947	10.0113936031097	7.14792532923645	7.14605743710717	6.61265032614302	8.77226904046083	3.74193073157327	1.78257631041223	8.88177656086969	6.74707583841678	mutation	value	19	0	NA	4414	2762	stage iii	t0	n1b	m0	NA	no	NA	male	2001	no	white	not hispanic or latino
TCGA-D3-A51N	5.89810916986294	9.19553240225633	8.44978708755846	8.18570601674013	6.50816240128772	9.38527075280923	7.36167713554516	0.328262028609413	8.31977552167473	5.16114196291444	mutation	value	56	0	NA	688	36	stage iv	t0	n3	m1c	NA	no	NA	female	2012	no	white	not hispanic or latino
TCGA-D3-A5GN	3.82706700165751	10.6991896502192	6.16945604934518	4.90601509502167	7.09652541773307	8.42122919119985	7.32804835200654	1.82704667127117	9.27709743083905	4.77459732284571	mutation	value	15	0	NA	4129	2547	stage i	t1	n0	m0	NA	yes	0.6	female	2001	yes	white	not hispanic or latino
TCGA-D3-A5GR	7.3652997244163	9.74966817332019	8.02241164809644	6.32927072932764	7.94330952790008	7.85554875109307	6.40632747514218	2.12429504528693	8.85468421756017	5.72014163258364	mutation	value	23	0	NA	5424	5008	stage iii	t1b	n1	m0	NA	yes	0.98	female	1998	no	white	not hispanic or latino
TCGA-D3-A5GS	6.08386009538357	10.4419299368274	6.01876545982289	7.34552411723049	6.9152615460761	8.06068242324378	6.76458235942926	NA	8.72091148939391	5.38871649998095	mutation	value	58	0	NA	553	14	stage iv	t1b	n1b	m1c	no	yes	0.62	male	2012	no	white	not hispanic or latino
TCGA-D3-A5GU	4.37570674072304	11.1723811266295	5.45205834329958	5.83923906754431	5.17407079469229	8.82513878781426	7.11423999222676	-0.147841316336962	7.89380388355537	5.13754860726554	mutation	value	36	0	NA	3808	3105	stage ib	t1b	n0	m0	no	yes	0.48	male	2002	no	white	not hispanic or latino
TCGA-D9-A148	5.89205824474002	10.2284110715679	9.26351827560582	7.90275375339857	6.69249554816555	8.61834842488671	5.86418119118641	-0.230397501766746	7.97423388308593	9.63745628659233	mutation	value	40	0	NA	4609	NA	NA	tx	n3	m1b	no	yes	NA	male	1999	yes	white	not hispanic or latino
TCGA-D9-A1JX	5.51426431286372	11.4968709498496	6.15942130716296	7.01487411458538	6.65373791301525	8.82541231489384	6.78090847287784	-0.540988135523618	8.10823693455218	4.78090847287784	mutation	value	80	1	216	NA	NA	NA	tx	nx	m0	no	yes	NA	female	2010	no	white	not hispanic or latino
TCGA-D9-A3Z3	5.39722795932385	11.3698020679538	6.34704195979693	5.96673499591303	7.1814981639724	7.79888583809326	3.77478705960117	-1.47312991364317	7.64839569382385	6.4216794352262	mutation	value	39	0	NA	678	11	stage iiib	t3a	n1b	m0	no	yes	3.9	female	2012	no	white	not hispanic or latino
TCGA-D9-A6E9	3.81538073386668	11.1543697915217	6.9801270075682	6.51072936087331	6.82697042977068	8.43434049386514	1.86120107605304	1.18313711286916	10.8970155921136	7.0803538724333	mutation	value	75	0	NA	301	0	stage iiia	t3a	n1	m0	no	yes	4	female	2013	no	white	not hispanic or latino
TCGA-DA-A1HW	6.14447266870817	10.4851847810875	6.81598522720104	5.99402072999469	5.27773931953676	9.13435931805909	3.19028298637962	0.512176309114141	8.23193586985386	5.99763113470695	mutation	value	37	1	1096	NA	7	stage iiib	t1a	n1b	m0	no	yes	0.7	female	2009	no	white	not hispanic or latino
TCGA-DA-A1HY	4.16021834895347	6.44150505876074	9.59438432615739	4.10091038764691	6.57525635254973	8.97614364004663	8.71310190044552	NA	3.41655603802849	3.60500829654557	mutation	value	42	0	NA	4407	2010	stage iii	t2b	n1	m0	yes	yes	1.13	male	2002	no	white	not hispanic or latino
TCGA-DA-A1I0	1.77707248003022	11.830833143196	8.31621680703447	3.60080495498947	7.66782898465765	7.31438837948756	0.19206788447965	-1.39289461624151	5.6945960820187	5.62950233949197	mutation	value	63	1	620	NA	189	stage iv	t4b	n3	m1a	yes	yes	4.5	male	2008	no	white	not hispanic or latino
TCGA-DA-A1I2	6.7359540005376	10.8837386382893	4.68442042694443	5.48855035609573	5.87460764277793	8.66568624344293	7.3624953127825	-0.0969617298870879	11.5652868076802	6.0779885120966	mutation	value	45	1	5370	NA	4679	stage iii	t4b	n2b	m0	yes	yes	NA	male	1996	no	white	not hispanic or latino
TCGA-DA-A1I4	8.14976947094485	10.9534344040669	7.44379145179117	7.18795278235126	5.39488107981026	8.59700220826313	6.23734000064432	NA	4.18076052627433	7.4497899757951	mutation	value	51	1	1093	NA	789	stage iiic	t3b	n2b	m0	yes	yes	3.4	male	2006	no	white	not hispanic or latino
TCGA-DA-A1I5	6.40371764212246	10.3490942027195	8.53698421057363	7.82398940744051	4.81209257077009	9.26484063531069	6.49391627726393	2.96410285402304	8.0344837082085	6.95050574083518	mutation	value	27	0	NA	4107	1911	stage iv	t1a	n0	m1c	no	yes	0.6	female	2003	no	white	not hispanic or latino
TCGA-DA-A1I7	3.2589108262429	4.69949055654799	7.90277425012208	5.16016589897931	6.80029164017115	7.93964444263624	7.01761686152038	NA	7.42310666341946	5.08092196269365	mutation	value	62	0	NA	2703	745	stage iiib	t0	n2b	m0	NA	no	NA	male	2007	no	white	not hispanic or latino
TCGA-DA-A1I8	4.78833595560266	11.5714637438082	8.56763176521959	5.08145041617721	5.87484613667084	7.02726133822449	7.58872737620948	NA	0.897550232853788	4.72199597906743	mutation	value	63	1	1640	NA	875	stage iic	t4b	n0	m0	yes	yes	8	female	2005	no	white	not hispanic or latino
TCGA-DA-A3F5	2.46936505370484	4.4693585409823	11.4183513606671	4.00042372943605	7.34850420933837	8.12381050425908	6.61620034948811	-1.33788566879034	4.1855652918192	2.90992667627803	mutation	value	45	1	6873	NA	6019	stage i	t1a	n0	m0	NA	yes	0.4	male	1994	no	white	not hispanic or latino
TCGA-DA-A3F8	5.39419170831011	10.7309103509918	7.33518219853584	6.91949502319246	6.36639216140061	9.24408311858689	5.51051575380139	2.06122320249932	10.6240369964779	6.54564255250793	mutation	value	39	0	NA	1319	26	stage iiib	t2a	n2b	m0	no	yes	1.9	male	2011	no	white	not hispanic or latino
TCGA-EB-A5UN	7.15330172330489	10.2562793470039	6.88756791734642	7.67896485981819	5.0748008297845	7.94926060812316	7.11689182137047	-1.17299399036102	5.05569023751037	2.82686368490066	mutation	value	49	0	NA	1792	1180	stage iic	t4b	nx	m0	yes	yes	14	male	2009	no	white	not hispanic or latino
TCGA-EE-A17Y	5.02940871196187	7.36092256313203	7.90824248860848	2.67176890785067	5.86847194499513	7.63023290043563	8.59148083226002	NA	2.85949254539278	5.96382088399119	mutation	value	69	1	828	NA	507	stage iiib	t3b	n1a	m0	yes	yes	2.8	male	2007	no	asian	NA
TCGA-EE-A183	4.27928556084654	12.0910449396867	5.39476106368004	5.01929270738898	7.83045816354108	8.20487872338497	4.43128865429159	2.77232909153455	7.28926826592543	6.49018020354096	mutation	value	48	1	818	NA	447	stage 0	tis	n0	m0	NA	yes	NA	male	2007	no	white	not hispanic or latino
TCGA-EE-A20B	4.06333036080695	11.0552991131764	6.31524739948158	4.77563529932711	6.18172474780584	8.13509719710149	6.24166669896844	NA	7.65775288996351	4.62275468742086	mutation	value	66	0	NA	4070	2238	stage ii	t3	n0	m0	NA	yes	2.6	female	2002	no	white	not hispanic or latino
TCGA-EE-A20F	6.70196206769107	10.1832821694698	6.61260167537479	6.773794618448	6.26509741169107	8.21544466382098	7.27095028982516	1.12994238397696	7.87908940195464	5.33381011815125	mutation	value	53	0	NA	2785	2303	stage i	t1	n0	m0	NA	yes	0.5	male	2002	yes	white	not hispanic or latino
TCGA-EE-A20H	2.61736901705405	9.98407846681111	3.32784541971549	3.60286066045644	6.05274409776243	7.28491568965976	6.36737980287402	-0.257045243302508	5.62553351757115	3.32784541971549	mutation	value	56	1	5118	NA	4838	stage i	t2	n0	m0	NA	yes	1.05	male	1995	no	white	not hispanic or latino
TCGA-EE-A29A	2.6725384900866	4.89493414409595	3.6725384900866	1.84631277974214	7.0510544650137	8.9387918345172	6.44513240933982	NA	3.08758164653826	4.01357838538381	mutation	value	68	1	1927	NA	1684	stage iiia	t3a	n1a	m0	no	yes	2.3	male	2003	no	white	NA
TCGA-EE-A29C	5.52048825267202	9.02809281624497	6.36461795350859	3.0977793259229	6.70769181095035	7.16047451950243	6.53776663697664	0.730400845399368	4.63730303515928	5.87337028401446	mutation	value	20	1	2402	NA	300	stage ib	t2a	n0	m0	no	yes	1.7	male	2007	no	white	not hispanic or latino
TCGA-EE-A29E	2.36011139643906	10.8055737208204	2.4381065136182	5.09754337939513	6.35004456586269	10.220458381142	7.79008714243706	NA	6.88714139455826	1.89060233580554	mutation	value	54	0	NA	1940	30	stage iiib	t3a	n1b	m0	no	yes	3.2	male	2008	no	white	not hispanic or latino
TCGA-EE-A29H	5.30021526322841	11.793889340934	9.70031902610385	5.44929724150358	6.31651686985917	8.47816977040371	4.1261882105221	-0.159234662676126	7.02566005698892	4.69876299838696	mutation	value	59	0	NA	1966	845	stage ia	t1a	n0	m0	no	yes	1	female	2008	no	white	not hispanic or latino
TCGA-EE-A29M	4.85308244953157	11.106584073646	10.2722264271033	6.75983892774064	6.2118766166974	10.511829924816	5.11611935122857	1.02863987080863	8.96037820043805	7.19858058702727	mutation	value	33	0	NA	1729	524	stage ib	t2a	n0	m0	no	yes	1.02	female	2007	no	white	not hispanic or latino
TCGA-EE-A29P	5.78902494416274	11.4454041347152	7.49608919605178	7.40436926571755	6.13782932291392	9.05604859597048	7.08356761490751	2.08858261683722	10.7077864413128	6.49608999519887	mutation	value	73	0	NA	1716	1350	stage iic	t4b	n0	m0	yes	yes	4.5	female	2006	no	white	not hispanic or latino
TCGA-EE-A29W	5.55833805251103	7.93218285579913	5.84684429395945	5.09066292116886	7.38289632982673	9.02694139006774	8.49358209166316	NA	1.98433414484049	5.16877038350082	mutation	value	42	0	NA	5932	4954	stage 0	tis	n0	m0	NA	yes	0	male	1997	yes	white	not hispanic or latino
TCGA-EE-A2A6	5.12736089167728	11.7528260151229	6.3731174552653	8.22344571936946	6.68923904699015	8.50349225010515	5.62256728944326	-0.586839224409186	7.50587267368028	5.45750893053115	mutation	value	43	0	NA	2620	1515	stage ia	t1a	n0	m0	no	yes	0.55	male	2006	no	white	not hispanic or latino
TCGA-EE-A2GB	4.64683660243367	10.8263458919897	4.98025841653398	5.89464074952791	5.42083269180158	8.24937470267111	6.99450052767813	-0.997117491466879	5.46240902097427	3.7034219027592	mutation	value	51	0	NA	1803	248	stage iiib	t2b	n1a	m0	yes	yes	1.65	male	2007	yes	white	not hispanic or latino
TCGA-EE-A2GE	7.71281998050408	8.74290121549887	7.919426493759	8.33967722535519	6.66769489045563	8.09458339825269	5.86995774820141	1.76561960828123	9.8662836475653	6.80124532903508	mutation	value	44	0	NA	5286	3073	stage i	t2	n0	m0	no	yes	0.9	male	1999	yes	white	not hispanic or latino
TCGA-EE-A2GH	5.06773765785858	8.63455224920833	8.03736355119431	7.16506677044165	5.98102606273281	9.725329614851	4.68440920533465	3.24830712008724	10.5051425400024	7.19426930853853	mutation	value	34	0	NA	6699	4892	stage i	t2	n0	m0	NA	yes	0.8	male	1996	no	white	not hispanic or latino
TCGA-EE-A2GS	5.2584774673616	11.1268346708407	7.56692319990997	6.44200792819165	5.06743220948552	8.5688073754232	6.85087816524776	0.83220140590282	8.10988862203711	5.89830269064926	mutation	value	28	1	2470	NA	1295	stage ib	t2a	n0	m0	no	yes	1.8	female	2006	no	white	not hispanic or latino
TCGA-EE-A2GT	3.60261128010098	11.4227921868618	6.39338530878335	6.76559706732106	6.91295278947118	8.12955813326572	2.65919389490695	0.958731337567836	7.33813556160201	6.46655207967761	mutation	value	77	0	NA	1365	301	stage iia	t3a	n0	m0	no	yes	2.2	male	2009	no	white	not hispanic or latino
TCGA-EE-A2M5	6.60457991452085	6.55727375498918	5.67028233908256	4.43883841719987	7.12791696259996	8.81288644289103	7.97631322301764	NA	7.77047691677285	4.45773873797883	mutation	value	49	1	659	NA	390	stage i	t2	n0	m0	no	yes	0.8	male	1999	no	white	not hispanic or latino
TCGA-EE-A2M6	4.67745186386573	10.2052864458238	7.06351264940221	6.35208934404991	7.44202369189135	8.47136185138294	6.74549954313662	1.21803715897946	6.95273193005422	4.48480839676531	mutation	value	61	0	NA	3932	943	stage i	t1	n0	m0	no	yes	0.7	male	1997	no	white	not hispanic or latino
TCGA-EE-A2M7	5.64697192955076	9.82150390968796	5.42284857174586	6.37878210321719	6.97924340001535	8.18268633923692	7.57788044929582	0.113033665299891	5.80415684099774	4.88558412546859	mutation	value	66	1	877	NA	795	stage ii	t3a	n0	m0	NA	yes	2.2	male	1999	no	white	not hispanic or latino
TCGA-EE-A2M8	6.06444314878803	9.90838151152879	7.85315170813302	9.8534450843879	6.27521009849863	8.59424957436631	4.56598704075077	2.75864430027374	11.1781264473015	7.97457175756283	mutation	value	54	1	601	NA	413	stage iii	t3a	n1	m0	no	yes	2	female	2000	no	white	not hispanic or latino
TCGA-EE-A2ME	6.21744594095839	10.551261543309	8.29572210632745	7.99126106033843	6.6376638565466	9.2440174515827	6.5078961008975	4.09850377764992	11.1291726851992	6.97502251607394	mutation	value	51	1	3141	NA	2245	stage i	t2	n0	m0	no	yes	0.52	male	1995	no	white	not hispanic or latino
TCGA-EE-A2MG	7.51144985366387	10.8093550328154	7.27931899487491	7.66277303608685	6.76118818608128	9.15863594174363	5.62101153232405	3.97592361080838	8.78547241236006	6.32822791430004	mutation	value	23	1	3139	NA	1793	stage i	t2	n0	m0	NA	yes	0.7	male	1997	no	white	not hispanic or latino
TCGA-EE-A2MH	7.35313976642251	9.88837872451437	6.49431639769989	8.44342307077505	6.21158463975709	8.90231360642705	5.36656002073692	1.61169175120865	8.3069010800323	5.28409950612804	mutation	value	66	1	516	NA	274	stage iii	t4a	n0	m0	no	yes	3.4	male	2001	no	white	not hispanic or latino
TCGA-EE-A2MK	5.57404094027558	9.92040541084062	6.39506965641688	6.87333336834716	7.42537202068641	7.48301280286254	7.09760131626863	0.252052275031513	10.9368599938994	5.64442738392194	mutation	value	18	0	NA	5487	1003	stage iii	t4a	n0	m0	no	yes	5.2	female	1999	no	white	not hispanic or latino
TCGA-EE-A2MP	4.89030562659199	11.3942964428318	6.81313728495658	6.3495174376594	7.18798543317704	7.92680833484176	6.86758516401362	-1.69478822392181	7.06356549800164	5.78107639286242	mutation	value	34	0	NA	7563	6742	stage i	t2	n0	m0	NA	yes	1.05	female	1991	no	white	not hispanic or latino
TCGA-EE-A3AB	6.9489640450993	8.43393089551968	8.73966147705358	7.81180494906874	6.5079309763648	7.59681292544062	8.42469748918582	1.14162897365166	7.7563188003439	5.64940277519384	mutation	value	30	0	NA	3733	0	stage iii	t0	n2a	m0	NA	no	NA	male	2001	yes	white	not hispanic or latino
TCGA-EE-A3AD	2.95020710031022	11.8199500121657	9.90113691074108	6.87129538921234	6.13923617607857	9.23892224917031	6.42008822451347	NA	0.891341411432119	2.30634974384972	mutation	value	50	1	875	NA	0	stage iii	t0	n1b	m0	NA	no	NA	male	2009	no	white	not hispanic or latino
TCGA-EE-A3AF	3.79363582035063	11.7408656819956	8.39354748276736	6.81693883823527	6.37190207169204	9.2978489551179	6.12355653355904	-1.37632039170599	6.56622456302109	5.82338252680012	mutation	value	48	1	420	NA	0	stage iiic	t0	n3	m0	NA	no	NA	female	2009	yes	white	not hispanic or latino
TCGA-EE-A3AG	1.3664760935101	9.96846837298752	9.02708160080301	2.89977501729573	7.77399500685852	7.9190492256379	6.7043615650657	-0.803392955905182	1.89700802644832	7.10044788970632	mutation	value	25	1	1265	NA	229	stage iii	t0	n2c	m0	NA	no	NA	male	2009	no	white	not hispanic or latino
TCGA-EE-A3AH	5.69633886093582	11.6147086940071	3.10280927892155	6.42896141462505	6.6441879714807	8.02229123718252	6.07024762766985	-1.70462961204652	3.8190243444737	3.38291621027316	mutation	value	30	1	4222	NA	3835	stage ii	t3b	n0	m0	no	yes	3.7	male	1998	no	white	not hispanic or latino
TCGA-EE-A3J3	6.38128510318298	10.0445412503556	5.63504041137665	4.46681633493354	6.48820005985973	8.8680184332676	6.24765983071598	-0.0561911686737452	6.95137331412364	5.21689715138906	mutation	value	42	1	5237	NA	5139	stage ib	t2	n0	m0	NA	yes	0.98	male	1986	no	white	not hispanic or latino
TCGA-EE-A3J4	2.26237301902733	11.2890960682428	8.20656410955635	5.26892838263818	6.5264820245032	9.03699255605769	0.0399805976908813	-1.54498190303027	10.5961693457795	3.9468711932994	mutation	value	72	1	3869	NA	3172	stage ii	t3a	n0	m0	yes	yes	2	male	1991	no	white	not hispanic or latino
TCGA-EE-A3JB	8.4366753181706	9.14047985243115	7.12036645683038	5.92869957052119	7.23128263196988	8.3574759092448	7.97802569564658	-1.7345631039509	5.8200870355547	7.60534839168062	mutation	value	60	0	NA	6138	6109	stage iii	t3a	n1	m0	NA	yes	1.86	female	1992	no	white	not hispanic or latino
TCGA-EE-A3JE	7.65544414096682	8.53514976724495	7.93969497786683	7.35507442486349	6.30109373896833	8.34632313413421	5.8640301022457	2.6490175651316	11.1425874713572	5.84166372123076	mutation	value	75	0	NA	1562	1002	stage iiib	t3b	n1a	m0	yes	yes	3.7	male	2009	no	white	not hispanic or latino
TCGA-ER-A193	5.654183459652	9.83293114304236	6.74424587832875	6.09980435048252	6.80927937819598	7.94119025438269	5.75666572969885	3.00588499669464	12.5394481452213	5.81324761599259	mutation	value	62	1	955	NA	0	stage iib	t3b	n0	m0	no	yes	NA	male	2006	no	white	not hispanic or latino
TCGA-ER-A198	4.3615999416077	11.8341092247364	6.00466542767233	6.4747329236266	6.86526188254313	9.66264559125802	5.74163147122508	-0.243318260190996	5.14905608598499	4.72636259193624	mutation	value	45	1	1544	NA	376	NA	NA	nx	m0	yes	yes	10	male	2003	no	white	not hispanic or latino
TCGA-ER-A19B	2.5593939170904	12.0475862367883	3.42613054426981	6.41684649608729	6.58567165146432	7.6139595948643	7.82286778366202	NA	3.11578237063467	4.35457205105981	mutation	value	42	1	2993	NA	2227	NA	tx	n0	m0	NA	yes	NA	male	2000	no	white	not hispanic or latino
TCGA-ER-A19C	6.0440727560371	7.10547275410401	3.97994301490505	10.037259621762	5.6702568416872	8.55867517151729	6.96345447174513	-1.47955260668107	3.22094900446678	4.6702568416872	mutation	value	77	1	1487	NA	1372	stage i	t2a	nx	m0	no	yes	0.75	male	1998	no	white	not hispanic or latino
TCGA-ER-A19E	5.09742960567302	9.92619205175376	4.8609876203397	4.84449110931203	7.38883960244659	9.31657886601161	6.45906598026853	-0.3287972234581	6.8510731272462	3.42605001201709	mutation	value	36	1	396	NA	34	stage ib	t2a	n0	m0	no	yes	1.1	female	2008	no	white	not hispanic or latino
TCGA-ER-A19G	4.93453537255541	9.74495523400258	7.23221752041944	7.17506944563917	7.18967731742059	9.53510095941334	5.27014018460723	1.8641366092102	8.55344652176995	5.69196679689295	mutation	value	48	0	NA	9188	4708	NA	NA	n0	m0	no	yes	1.6	female	1987	no	white	not hispanic or latino
TCGA-ER-A19H	6.24418113768462	10.7952116473262	6.92225375650413	5.69365700428419	5.289033975185	9.20319650592811	8.11588690544375	0.896698102700426	6.39770201074116	4.77586176346293	mutation	value	40	1	4634	NA	3573	NA	NA	n0	m0	NA	yes	0.4	male	1995	no	white	not hispanic or latino
TCGA-ER-A19J	3.83981853498984	9.68090941871255	5.40053109862513	6.11735635186324	6.30579181412035	7.92102863473256	7.26272253960643	NA	2.91021457997966	5.17609932911483	mutation	value	54	1	196	NA	68	stage iv	tx	n3	m1	NA	no	NA	male	2004	no	white	not hispanic or latino
TCGA-ER-A19M	6.00457105339776	11.3874706264631	7.05403879548242	7.09364996152919	6.05403879548242	7.44125272819235	7.1057828236738	2.16327329356988	12.4190833425721	5.5440896665488	mutation	value	36	1	1857	NA	987	stage ib	t2a	n0	m0	no	yes	1.9	male	2006	no	white	not hispanic or latino
TCGA-ER-A19O	5.59674436018107	11.8739026105745	6.87967881350768	5.8938378527855	7.48859534210969	7.93661026254652	2.68985823631925	0.104873376726018	5.51428325216604	8.15745911254238	mutation	value	56	1	NA	NA	48	stage iiib	t3b	n1b	m0	NA	yes	NA	male	2006	no	white	not hispanic or latino
TCGA-ER-A19P	6.81826772196857	10.9748150756899	7.93964738077951	8.35715652882045	6.70052849664276	8.73871110048634	4.47813700005362	4.80463700533449	9.90971611032257	7.18735603256396	mutation	value	47	1	4930	NA	3875	NA	NA	n0	m0	NA	yes	NA	female	1996	no	white	not hispanic or latino
TCGA-ER-A19Q	7.07328040672889	10.2176302379754	8.71202755924445	8.68344206565787	5.40190347160796	7.92036357509073	6.30236657939941	1.64703814883352	8.31944090997594	7.20773085162575	mutation	value	37	1	1548	NA	1257	NA	NA	n0	m0	no	yes	1.2	female	2001	no	white	not hispanic or latino
TCGA-ER-A19S	6.08950450668319	11.5465795110302	7.18211621670791	7.42491956953698	6.42886262048307	8.13913536652127	4.37101513594597	2.04907309665431	13.0543322693474	6.13655234307218	mutation	value	81	0	NA	1505	36	NA	NA	NA	NA	NA	no	NA	female	2008	no	white	not hispanic or latino
TCGA-ER-A2NC	6.55990932673167	10.9924079526906	6.79362801776035	5.88143948651821	6.97991329960335	8.27043176275789	7.89570008335669	NA	7.3544151335647	6.26264362300599	mutation	value	50	1	1333	NA	974	stage ib	t2a	n0	m0	no	yes	1.97	male	2006	no	white	not hispanic or latino
TCGA-ER-A2ND	3.43098102487046	11.6306479553511	9.57583777629569	5.52412951353922	7.57502182592942	7.05867582565329	5.55530388284844	-1.212901918389	9.59527911704954	5.10904707770071	mutation	value	57	1	710	NA	653	stage iiic	t1b	n3	m0	no	yes	1	female	2004	no	white	not hispanic or latino
TCGA-ER-A2NG	6.33905184710475	9.05616025984121	9.32536370146111	6.91752961854448	6.95481979221012	7.90069777941342	5.71196288066022	2.46803584917242	12.5882753430132	6.22573379804925	mutation	value	43	1	1490	NA	567	stage iiic	t3b	n3	m0	yes	yes	3	female	2009	no	white	not hispanic or latino
TCGA-ER-A3PL	7.7225418459396	10.2262615328776	4.88222729767109	5.93124337460543	7.16108652242713	8.13608267137849	6.80599144639198	NA	5.53623011697891	4.92404761313432	mutation	value	30	0	NA	1010	958	stage iv	t3b	n0	m1a	yes	yes	2.2	male	2009	no	white	not hispanic or latino
TCGA-ER-A42K	3.70925754600809	11.3392727537401	4.8743150036237	5.57295331532724	7.05287666215659	8.60655289861401	7.04856425159462	-1.33497113236296	5.51035117567254	5.52284042813955	mutation	value	40	1	394	NA	35	stage iiic	t4b	n3	m0	yes	yes	5.5	female	2012	no	white	not hispanic or latino
TCGA-ER-A42L	4.59733451093893	11.924737732365	7.67559578485162	9.35737077666364	6.53254138881352	8.9783864240114	3.24586070184035	1.55782667514965	8.24119284627595	6.75420606859857	mutation	value	49	0	NA	4533	3389	stage ii	t3	n0	m0	no	yes	1.46	male	2001	no	white	not hispanic or latino
TCGA-FR-A44A	7.19281850087752	11.2066532961107	7.62245527824816	8.5938825825488	7.164743043297	9.54335165311122	4.43406104527693	3.23243052112616	10.9973015119666	6.82538496451943	mutation	value	29	0	NA	5299	2691	stage ii	t3a	n0	m0	no	yes	2.51	female	1999	yes	white	not hispanic or latino
TCGA-FS-A1YX	6.8396610940386	9.95500919705646	5.1325110397992	4.80894101441163	6.9768596487347	8.27294231560965	8.02475460764085	-0.326986384710391	3.04231163878549	3.89546743594888	mutation	value	39	1	1478	NA	1373	stage i	t2	n0	m0	no	yes	1.1	female	2001	no	white	not hispanic or latino
TCGA-FS-A1YY	4.77762486084438	9.26557566775583	4.89413868819967	4.48191887783479	6.7121128754948	9.78230502477647	6.01343546026896	NA	0.0361868028478463	4.03615162846155	mutation	value	55	1	6953	NA	6618	stage iia	t3a	n0	m0	no	yes	2.7	female	1987	no	white	not hispanic or latino
TCGA-FS-A1Z7	5.99714785987786	10.9598267991188	6.70116365840911	6.10047522325224	6.68680864273418	7.98921509208086	6.60264839300313	-1.54203805554732	6.74339244040354	6.9736893313827	mutation	value	19	1	237	NA	14	stage iiic	t4b	n1b	m0	yes	yes	17	male	2005	no	white	not hispanic or latino
TCGA-FS-A1ZC	1.27011027582362	9.27434134279428	3.85508274620821	5.37623828198792	7.27574553173502	8.91233519900848	7.66672606208995	NA	2.66243339556135	4.77791411879101	mutation	value	51	1	10870	NA	10250	i/ii nos	tx	n0	m0	NA	yes	NA	male	1978	no	white	not hispanic or latino
TCGA-FS-A1ZD	5.51445369469948	9.16518412872413	4.42564728330921	6.37916172992979	7.15572393834713	8.76456710020423	8.30789932799543	NA	-0.551733339936045	7.3908791635398	mutation	value	63	1	1628	NA	1378	stage iia	t2b	n0	m0	yes	yes	1.18	male	2001	no	white	not hispanic or latino
TCGA-FS-A1ZF	6.7602129610475	10.7803721131224	1.51227746214071	5.38719019025091	6.57597936240291	8.39764254893604	8.07706938218869	-0.657672826893352	4.17525312213759	6.9680688579448	mutation	value	78	1	470	NA	133	stage iic	t4b	n0	m0	yes	yes	4.3	female	2007	no	white	not hispanic or latino
TCGA-FS-A1ZH	5.33173029292301	8.70936818676975	7.16002972187518	6.28509145107725	6.55736566776134	8.71300323473244	8.78287702399768	1.51298533481368	8.2393784686572	7.00482382775594	mutation	value	71	1	996	NA	57	stage iv	t3b	n2c	m1c	yes	yes	3	female	2003	no	white	not hispanic or latino
TCGA-FS-A1ZM	5.72486033117142	10.1104193626215	7.02359136528723	6.17864891778948	5.27095122393998	8.97120410707935	7.3068701014372	2.28303277461641	7.8878858994251	5.84373768078866	mutation	value	74	0	NA	3080	1639	stage iii	t2	n2c	m0	NA	yes	1.2	male	2001	no	white	not hispanic or latino
TCGA-FS-A1ZR	3.57797256871381	10.5044798697642	5.03114372616657	9.52364996561074	5.62028435121244	8.7841073966787	7.35307270348182	1.35558014737736	6.89301387339412	8.52550475731061	mutation	value	36	1	347	NA	79	stage ii	t2	n0	m0	NA	yes	2	male	1995	no	white	not hispanic or latino
TCGA-FS-A1ZS	4.75430496323767	5.05737661920567	5.50988899054312	3.51785517482265	7.36096468920236	8.15141642847642	8.71393255629915	NA	4.24240434086153	3.18795772949358	mutation	value	54	0	NA	4526	3031	stage i	t2	n0	m0	NA	yes	1.15	male	1998	no	white	not hispanic or latino
TCGA-FS-A4F8	8.01087268912169	9.60455248780972	6.47052059645055	6.97572761901159	7.2005337789275	8.49087293306294	4.19634737338668	3.89936900827598	8.93875361552977	6.68297071407722	mutation	value	52	1	5318	NA	4886	stage i	t1	n0	m0	NA	yes	0.9	male	1997	no	white	not hispanic or latino
TCGA-FS-A4FB	4.60920533816383	10.7924250201361	1.87223777364246	10.4819662903796	5.97843590627607	8.53913631730032	7.90443652912546	NA	1.87223777364246	6.38179210278577	mutation	value	46	1	813	NA	631	stage iii	t2	n1a	m0	NA	yes	2	female	2009	no	white	not hispanic or latino
TCGA-FW-A3TV	3.90331790982909	10.7202465672819	4.73666981136405	7.99257244836084	6.16635593133874	7.77763538033136	7.27930785028488	-1.87779113829977	6.87350563338022	4.69181887926559	mutation	value	57	0	NA	411	0	stage iiib	t1	n2b	m0	NA	yes	0.5	female	2012	no	white	not hispanic or latino
TCGA-FW-A5DY	6.35737429586978	11.2669634707711	7.67605579596981	8.26635928981396	7.40520189334439	9.22653526219148	7.21255669381458	3.88164504394954	8.33696752373974	5.63652892101519	mutation	value	48	0	NA	587	60	stage iii	t3	n1	NA	NA	yes	NA	female	2012	no	white	not hispanic or latino
TCGA-GF-A4EO	6.18521441076097	10.3955463453019	8.23321892573782	8.04625858107018	6.83728984567287	9.19204494556926	4.80235867785216	3.0368197951977	10.1919773599925	8.84073764714076	mutation	value	74	0	NA	591	0	stage iiic	t0	n3	m0	NA	no	NA	female	2012	yes	white	not hispanic or latino
TCGA-GF-A6C8	6.00886108562358	11.4394688664825	5.31286843752536	10.8258403125063	6.33434659157385	8.77715699484633	5.96363133217649	1.25398926623079	8.74716212881486	4.59974625334823	mutation	value	62	0	NA	62	36	stage iib	t3b	nx	m0	yes	yes	4	female	2012	no	white	not hispanic or latino
TCGA-GF-A6C9	7.16559845024574	8.87823978456147	8.22794703942605	7.23888905960151	6.8796273568124	9.12387075754752	5.69014887012746	3.31669606313796	9.84310182635119	6.57150541150181	mutation	value	78	0	NA	480	4	stage iiib	NA	NA	NA	NA	no	NA	male	2012	yes	white	not hispanic or latino
TCGA-GN-A262	2.84098683965802	10.5613620353438	0.177981556313371	4.05084992217468	6.95499887709524	8.15128449746488	7.55883930197365	NA	NA	2.05248545346944	mutation	value	47	0	NA	4255	2908	NA	NA	NA	NA	NA	yes	3	female	2001	no	white	not hispanic or latino
TCGA-GN-A265	8.43717696000189	7.08436727548212	10.23641823348	7.13254496977926	6.88900132821731	8.844765385161	6.92770449237383	1.97775616324959	8.58843468811232	7.18719863949713	mutation	value	53	0	NA	2948	0	NA	NA	NA	NA	NA	no	NA	male	2004	no	white	not hispanic or latino
TCGA-HR-A2OH	5.76167089803785	11.1989960457229	7.7512541520266	8.0137218545589	6.077358375735	8.32605775425098	1.64274777429728	2.96465738837658	11.9942209362078	6.64835470560547	mutation	value	46	1	2004	NA	1523	stage iiib	t3b	n2a	m0	yes	yes	3.4	female	NA	yes	NA	NA
TCGA-QB-A6FS	3.44966701431826	11.9168460787373	5.62800655868185	6.70937749261519	8.18758417253097	8.08795709179097	4.20174362726867	-0.79836613883035	8.04409243339982	7.61536994687958	mutation	value	49	0	NA	220	27	stage iiic	t0	n3	m0	NA	no	NA	male	2013	no	white	not hispanic or latino
TCGA-D3-A1Q1	0.518736548313917	11.4830419346209	3.21913753607487	5.07420998244824	6.18403625357922	8.02324204324407	6.97402790719105	NA	6.83611349131509	7.83611349131509	wild	value	79	1	504	NA	3	stage iiic	t1b	n3	m0	no	yes	0.4	female	2004	no	white	not hispanic or latino
TCGA-D3-A1Q3	5.84124605488186	9.34081793131176	5.90080402825321	5.19825447033833	7.03734268353386	9.37878578728971	5.3983024803948	0.620680241224301	7.63829978377008	4.65882842434365	wild	value	64	1	507	NA	248	stage iic	t4b	n0	m0	yes	yes	4.6	male	2001	no	white	not hispanic or latino
TCGA-D3-A1Q8	7.73028263408486	10.1095914473616	6.03272020486079	4.39864451660369	5.16818470319679	8.11249424214043	4.81530387334548	-1.55979192498625	4.88320534631007	6.67866773908928	wild	value	33	1	854	NA	0	stage iv	t0	n3	m1b	NA	no	NA	male	2004	yes	white	not hispanic or latino
TCGA-D3-A1QB	3.98883917182789	10.83580638638	6.84779777084041	7.60165640805059	6.45596663228685	8.63511661509905	7.9566607474249	0.31637748191973	10.4048727946863	8.73637588477176	wild	value	75	0	NA	2912	441	stage iii	t0	n2c	m0	NA	no	NA	female	2005	no	white	not hispanic or latino
TCGA-D3-A2J6	4.71210049119084	11.1709102560809	4.97817732125278	5.1774314981058	7.63473265253754	8.1420141089996	6.88810028456342	NA	9.07276797374765	4.4306867092483	wild	value	65	1	1321	NA	1008	stage iib	t3b	n0	m0	yes	yes	3.2	male	2002	no	white	not hispanic or latino
TCGA-D3-A2J8	7.31615841651641	9.57139770824079	7.58618376602734	6.09446622385103	7.86475196641554	8.52817472638094	6.30295872572012	4.51927769660733	11.4000614460399	5.70734808748327	wild	value	48	1	1992	NA	1737	stage ib	t2a	n0	m0	no	yes	1.4	male	2003	no	white	not hispanic or latino
TCGA-D3-A2J9	7.98981284203597	10.1047379059935	8.00882747911235	7.64295277988232	7.12012069411784	9.40220115882688	3.30839000142969	3.48172517635972	10.4308575993858	6.95101538675459	wild	value	75	1	723	NA	80	stage iiic	t4b	n3	m0	yes	yes	21	male	2003	no	white	not hispanic or latino
TCGA-D3-A2JB	4.87856350733101	10.1182695183514	10.7661985913485	7.81290761538999	6.89891090259634	9.07519833813979	6.33799468011913	3.77668305598518	10.4380265431282	7.163964594422	wild	value	70	1	5110	NA	3035	stage 0	tis	n0	m0	NA	yes	NA	female	1997	no	black or african american	not hispanic or latino
TCGA-D3-A2JC	5.4462926276998	10.3171149989512	6.42611544481484	6.20805093050529	6.61621799679208	7.97625364208307	7.67154602016275	0.691444831191137	11.0898826290171	5.04895979337277	wild	value	53	0	NA	2639	0	stage iii	t0	n2b	m0	NA	no	NA	female	2006	no	white	not hispanic or latino
TCGA-D3-A2JF	6.40258234760198	6.57346693401808	6.59630755279074	5.86399046974001	7.12740216589964	8.17761387759911	4.01887448461538	1.01884778542798	10.7005556319501	5.80023727256019	wild	value	74	0	NA	1888	544	stage ia	t1a	n0	m0	no	yes	0.28	male	2008	no	white	not hispanic or latino
TCGA-D3-A2JH	5.21282221630329	11.0355518144129	7.06721599038675	6.52943055414615	6.99523010272793	9.75235773051923	7.1266208508861	2.4169748193944	10.3967844647228	5.62207818318578	wild	value	68	0	NA	1280	180	stage ib	t1b	n0	m0	no	yes	1	male	2010	yes	white	not hispanic or latino
TCGA-D3-A2JL	6.00714166849534	10.5357288210118	5.82716356708039	5.67907749623067	5.67851985999727	8.21341484572098	4.93407768194923	1.98921168538849	10.3375057235719	5.81703992245115	wild	value	43	0	NA	5219	2408	i/ii nos	tx	n0	m0	NA	yes	NA	female	1999	no	white	not hispanic or latino
TCGA-D3-A2JO	3.87673302768205	9.75201963490698	8.04985834885529	7.22022449651917	6.22722892676684	7.79502206081102	6.06576400910958	2.55480984335306	10.2144422546681	6.7989292435408	wild	value	50	0	NA	2010	50	stage iiic	tx	n3	m0	yes	yes	NA	female	2008	yes	white	not hispanic or latino
TCGA-D3-A3BZ	4.18995103618879	10.9048195186204	8.94968637303081	5.36249443609919	7.40647459516053	8.23706365186748	6.08806949424504	1.73053127423073	9.59547792556787	6.95933663254269	wild	value	63	0	NA	3976	488	stage iib	t4a	n0	m0	no	yes	4.6	male	2002	yes	white	hispanic or latino
TCGA-D3-A3C8	5.89654795944683	9.95050632405698	9.06386340924462	8.57557214671328	7.06777529666836	8.59875450297764	6.2114211068558	5.64053416939109	13.5270291121742	7.19720686210524	wild	value	58	0	NA	1409	0	stage iiic	tx	n3	m0	NA	yes	NA	female	2009	yes	white	not hispanic or latino
TCGA-D3-A3CC	4.74261529206612	10.9396902035385	4.97209523620123	2.79281371554115	6.58507370417798	7.99830665771148	4.89958169391741	NA	3.58507069879185	6.56176602721072	wild	value	69	0	NA	2644	777	stage iic	t4b	n0	m0	yes	yes	7.2	female	2005	no	white	not hispanic or latino
TCGA-D3-A3CF	7.34480275971313	10.6347695834353	8.74660904212706	7.11946200953161	6.22074397371117	8.16352137484963	5.91346390530233	1.45401792522672	7.9152836587767	6.40304782413033	wild	value	61	1	746	NA	16	stage iiic	t4b	n3	m0	yes	yes	9	female	2009	no	white	not hispanic or latino
TCGA-D3-A3ML	4.37268052261029	4.95065503791869	2.2641460548681	2.75855902704967	5.69041709553247	9.30566141708282	4.83400830205663	NA	3.84911856655328	1.07148810558418	wild	value	70	1	422	NA	230	stage iiia	t3a	n2a	m0	no	yes	2.3	male	2003	no	white	not hispanic or latino
TCGA-D3-A3MV	4.79755259016046	9.88596002997803	6.60032179570032	3.45220004940622	6.87934921385582	7.22205875952711	7.02337734626165	NA	3.30570792367212	3.82926099879123	wild	value	38	0	NA	1378	489	stage iiib	t2b	n2a	m0	yes	yes	1.2	female	2010	no	white	not hispanic or latino
TCGA-D3-A51E	4.50882793728883	9.83890072730946	7.19453723293246	7.21140358437403	7.43912026738039	9.13956004947034	5.5622699038649	1.58827688922783	8.3992945893832	4.73510512183273	wild	value	39	0	NA	5318	2483	i/ii nos	t2	n0	m0	NA	yes	1.2	female	1999	no	white	not hispanic or latino
TCGA-D3-A51G	3.23681403186822	7.92439507095212	5.38186822386009	3.74505442854729	6.36926754971972	9.93398270475401	9.07844198654259	-1.46354916980529	8.60918021593384	6.90706491072797	wild	value	NA	0	NA	NA	NA	stage 0	tis	n0	m0	NA	yes	0	male	NA	no	white	not hispanic or latino
TCGA-D3-A51H	6.8041271481713	7.71485956286032	8.53282499280158	9.07526226095629	7.45620325793008	9.17491295278239	5.79586043737535	4.90750601421266	10.6049898631735	7.54767268807771	wild	value	60	0	NA	1714	762	stage iiic	t1b	n3	m0	yes	yes	0.91	male	2009	no	white	not hispanic or latino
TCGA-D3-A51K	2.44670617468522	11.9189653624592	5.06561969986648	5.53973887506567	7.01439435055978	8.78299296870189	6.09878587844519	NA	7.41414145397681	8.4207143943373	wild	value	51	0	NA	1002	20	stage iiib	tis	n2b	m0	NA	yes	0	male	2011	no	white	hispanic or latino
TCGA-D3-A51R	4.2969272162748	9.67577694937557	2.26129009525938	4.82836247284521	7.69426245897401	9.54486380757779	8.33383784083254	-1.06069818590032	3.02683546246861	3.10929368902294	wild	value	60	0	NA	1941	949	stage iia	t3a	n0	m0	no	yes	2.5	male	2008	no	white	not hispanic or latino
TCGA-D3-A51T	3.64746418283263	9.93730186756925	6.64746706101287	5.59995151184523	6.32553932589763	8.50701957797449	6.27039812213248	0.00360223668019553	6.28901368049563	4.36116477124008	wild	value	59	0	NA	818	34	stage iiic	t4b	n1b	m0	yes	yes	4.2	female	2011	yes	white	not hispanic or latino
TCGA-D3-A5GO	6.81252132880581	11.2516734160064	6.50331692937068	5.27058874197207	2.40879336692142	9.66334764395542	7.3076525627075	-0.176087632512198	8.0185935621649	6.52427685383464	wild	value	61	0	NA	4195	2739	stage ii	t4	n0	m0	NA	yes	4.3	male	2001	no	white	not hispanic or latino
TCGA-D9-A149	4.73043888835992	11.9099511953157	6.2312423048766	7.26818359197344	6.04658491438932	8.42605546486359	4.8414699994658	1.08657998126414	7.77658173587736	5.80083002779585	wild	value	65	0	NA	1663	NA	NA	tx	n1b	m0	no	yes	NA	female	2007	no	white	not hispanic or latino
TCGA-D9-A1JW	4.47515623750365	11.0963233338246	8.53798245762464	4.18083211950316	7.74817808705305	8.53798245762464	5.08897687631389	1.01571164557342	8.19894983500241	5.18565250324681	wild	value	82	0	NA	111	NA	NA	t1a	n2a	m0	no	yes	NA	male	2010	no	white	not hispanic or latino
TCGA-D9-A1X3	4.28005806048788	10.9294519387444	2.25770463505512	3.04062946104854	5.58860671046196	8.75938756273051	6.71712116991909	NA	-0.157302697150199	2.84265707994492	wild	value	63	0	NA	551	NA	NA	t4b	n2b	NA	yes	yes	12	male	2010	yes	white	not hispanic or latino
TCGA-D9-A3Z1	5.90474660116263	10.2524388405831	6.9868489110286	6.03074437215488	6.12155838224675	9.63550011273017	5.51972116100638	2.28024369586602	7.59011168686081	5.5697644878719	wild	value	66	1	468	NA	223	stage iiic	t2a	n3	m0	NA	yes	1.7	male	2011	no	white	not hispanic or latino
TCGA-D9-A4Z6	6.66389392311203	12.074204294902	3.24648409657392	3.35752385419631	7.00978495804089	7.71578906234092	6.67803809155136	-1.00144341686967	4.55314543480797	7.38657559281973	wild	value	54	1	561	NA	164	stage iiic	t3b	n1b	m0	NA	yes	NA	male	2012	no	white	not hispanic or latino
TCGA-D9-A6EA	3.77169545976103	11.4089052708305	3.08579853912692	3.17871464117544	6.61752182935356	8.21998694509355	7.11682841746599	NA	4.23466225822713	3.56224242422107	wild	value	70	0	NA	766	422	stage iiic	t4a	n3	m0	no	yes	6	male	2012	no	white	not hispanic or latino
TCGA-D9-A6EC	0.685357123568012	10.6597355061695	4.64879329100984	3.93689230198905	7.33205982827999	9.58826264524883	5.00724933230441	-1.63666068837052	3.82282190654847	2.75572081858552	wild	value	56	0	NA	2359	1613	stage iiia	t3a	n1	m0	no	yes	3	male	2008	no	white	not hispanic or latino
TCGA-DA-A1HV	5.3279100738093	11.5393790282908	8.3299815114342	6.44568201565566	6.97242959087846	8.56666182146909	6.24251867018386	2.69231559916945	8.78734201897507	6.30281984901756	wild	value	75	0	NA	2329	3	stage iiib	t0	n2b	m0	NA	no	NA	female	2008	no	white	not hispanic or latino
TCGA-DA-A1I1	4.7634381334126	7.34840063413375	6.56811421197547	6.24906603385587	5.47392974563665	8.70072094690157	7.28781394170538	1.95609383479513	8.78551720407	5.46243519747695	wild	value	55	0	NA	6768	4734	stage iii	t0	n2a	m0	NA	no	NA	male	1996	no	white	not hispanic or latino
TCGA-DA-A1IA	2.13812637123065	11.2385235656869	7.82742337221335	2.80533373383825	6.59755501037659	7.49370416843138	5.63637520848627	NA	2.40116623944929	3.33976450731194	wild	value	32	1	2005	NA	1855	stage iiib	t2a	n1b	m0	no	yes	1.3	female	2005	no	white	not hispanic or latino
TCGA-DA-A1IB	7.80396318112504	9.82166493879916	8.76789377115233	8.44049547158	6.64733465877851	8.69400539820562	4.20107706162857	4.12708019564555	9.94591241668473	7.80099111676786	wild	value	69	1	1235	NA	33	stage iiic	t2b	n2b	m0	yes	yes	1.5	female	2010	no	white	not hispanic or latino
TCGA-DA-A1IC	9.21154765179448	10.4206316645461	3.63631139847527	3.40676794000859	5.96751909188442	8.44005729351409	6.92529094780356	NA	6.03084587591731	7.54009780852376	wild	value	81	1	2071	NA	1869	stage iiib	t3a	n2c	m0	no	yes	2.5	male	2005	no	white	not hispanic or latino
TCGA-DA-A3F2	6.59074422213594	10.334457326142	7.85127243615583	6.19244077560529	6.97156654492361	8.070309354856	3.7062210941412	0.00575926928868495	7.12472308488296	9.71830939086373	wild	value	55	1	1032	NA	281	stage iiib	t4a	n2b	m0	no	yes	5.1	male	2010	no	white	not hispanic or latino
TCGA-DA-A3F3	1.52867132892528	9.80198587926846	5.2620121347494	6.96198326265011	6.16092422075329	8.8097890255346	6.64967149891782	0.206768235468322	5.35647485948095	6.08937102807684	wild	value	52	1	319	NA	106	stage iiib	t0	n2b	m0	NA	no	NA	male	2010	no	white	not hispanic or latino
TCGA-EB-A44Q	4.88006835465803	10.191581402772	6.49114119115845	6.25515323595133	6.4044876337081	8.26916175234645	6.0477935598941	1.49758681966327	9.23810016476378	5.5850586771847	wild	value	51	0	NA	422	22	stage iiic	tx	n3	m0	yes	yes	NA	female	2012	no	asian	not hispanic or latino
TCGA-EB-A44R	2.24695526504295	11.0057444647269	4.8518289807447	4.78901972578916	6.26933430005944	7.95790995674958	7.01073173320033	0.983896544602295	6.90517758090347	5.71728708275245	wild	value	52	1	315	NA	303	stage iiib	tx	n2b	m0	NA	yes	NA	male	2011	no	asian	not hispanic or latino
TCGA-EB-A5SG	5.77671989789661	9.72553650802058	8.28329443759558	7.70974760979312	6.77671989789661	8.69624356363592	3.46859634942349	3.77672516095001	11.1427059067831	7.15842892979591	wild	value	57	0	NA	2076	1372	NA	NA	NA	NA	no	yes	NA	female	2008	no	white	not hispanic or latino
TCGA-EB-A5SH	0.0454429707611671	11.3101672381755	3.13288936532587	3.85843860510969	7.33083353990712	7.98233423216614	4.04543423348277	0.0454429707611671	5.02270958029193	5.53728364072345	wild	value	60	0	NA	1643	1065	stage iii	t4	n0	m0	yes	yes	5	female	2009	no	white	not hispanic or latino
TCGA-EB-A5UL	6.00274976944368	10.6839053703312	5.31087448779322	6.05030578409431	7.33153235643221	7.80104804350874	7.62724130324603	0.610416597148905	8.99952681987694	5.08616807810803	wild	value	71	0	NA	891	120	stage iii	tx	n1	m0	NA	yes	4	male	2012	no	white	not hispanic or latino
TCGA-EE-A17X	2.62489632220904	11.0352759770445	3.23786960086751	1.1005740402132	7.25510034860468	8.56242523034368	5.12238696734144	NA	4.18127750867222	4.06098984410732	wild	value	54	1	907	NA	555	stage ia	t1a	n0	m0	no	yes	0.8	male	2006	no	white	NA
TCGA-EE-A17Z	2.48142811691058	11.8544413929638	1.89646561618943	4.73138420542298	6.06639277045647	9.30524849137371	7.25753493351193	-1.42546247869794	2.15950002202322	9.67913944250934	wild	value	57	1	263	NA	71	stage iib	t4a	n0	m0	no	yes	29	male	2008	no	white	not hispanic or latino
TCGA-EE-A180	3.83212037155332	11.3100963293646	4.38605905956566	5.60737470368333	5.89224286275423	8.26882922416078	5.90689059560852	NA	5.28876089544165	3.0848806535913	wild	value	69	1	2889	NA	2642	stage iii	t4a	n0	m0	no	yes	4.9	male	2001	no	white	not hispanic or latino
TCGA-EE-A181	3.28751662140577	11.3371788797741	6.74694958324261	6.77072202896971	6.55365847388024	8.78652808055045	5.34839886355279	0.0144981269993528	8.52229433672414	4.78708763089628	wild	value	82	1	1026	NA	992	stage ii	t3	n0	m0	NA	yes	2.5	female	2005	no	white	not hispanic or latino
TCGA-EE-A182	5.65323776269784	12.6358085466378	6.20212970237213	4.71417956438531	8.36187448762883	8.2065753421158	4.80524085614289	NA	4.62626974150515	6.95904561244225	wild	value	84	1	447	NA	406	stage iiic	t4b	n1b	m0	yes	yes	14	female	2008	no	white	not hispanic or latino
TCGA-EE-A184	2.90238235055586	11.2929881212852	6.80446277062165	3.51639342652536	7.09221378201654	9.28546279228623	5.23867223413523	0.165429620424185	6.72511945327534	4.62485539178728	wild	value	72	1	2073	NA	1917	stage ib	t2a	n0	m0	no	yes	1.95	male	2003	no	white	not hispanic or latino
TCGA-EE-A185	2.95136398815284	11.1380101199496	2.14401372908817	1.93062380955195	6.87872043768169	9.25407598222394	4.31393510375951	NA	-0.855953630383293	3.23147849039005	wild	value	55	1	151	NA	20	stage iiic	t4b	n3	m0	yes	yes	6	female	2008	no	white	not hispanic or latino
TCGA-EE-A20C	-0.594443236656243	10.7698597400375	2.65338108996857	3.21177540471637	6.25720112889974	8.95706372400205	6.92901335162152	-1.59466108415245	2.9290145355719	2.31234570088097	wild	value	59	1	4601	NA	4469	stage 0	tis	n0	m0	NA	yes	NA	male	1997	no	white	not hispanic or latino
TCGA-EE-A20I	6.13030490743262	9.83118228928146	5.69621086895138	6.3146983380861	4.75632947633737	10.0610356274626	5.45450493755737	-0.858305638035469	6.20231780305938	5.53393705500093	wild	value	79	1	412	NA	376	stage iv	tx	n0	m1c	yes	yes	NA	male	2008	no	white	not hispanic or latino
TCGA-EE-A29B	2.49380102199349	12.6173210302853	4.52127692570837	4.19321190064473	7.7905361733852	9.35118417587336	6.32473861085374	NA	2.11529964402555	5.02217692074835	wild	value	67	1	2588	NA	2151	stage iib	t3b	n0	m0	yes	yes	4	male	2004	no	white	not hispanic or latino
TCGA-EE-A29D	3.64192746052188	11.2909411509282	3.00145998973376	4.02377874447913	6.54699629359055	8.1748508001919	8.06882018807059	NA	1.3734533334307	3.89128307711996	wild	value	87	1	425	NA	86	stage iiic	t3b	n1b	m0	yes	yes	3.2	male	2008	no	white	not hispanic or latino
TCGA-EE-A29G	3.22661641963428	9.41327017245382	7.0132076440973	8.33628919077217	6.09845535181714	9.10145731031897	5.7725798272514	1.16774328010894	5.99214527306384	6.13734367084146	wild	value	53	1	2192	NA	1932	stage iiia	t4a	n2a	m0	no	yes	7.4	male	2003	no	white	not hispanic or latino
TCGA-EE-A29L	2.65161430430432	10.1922443539004	0.844224942849694	3.45660904628039	7.17815490076255	9.80650418966798	4.71872328212525	-1.74081791966181	0.581206608836821	1.8442651220663	wild	value	78	1	79	NA	46	stage iiic	t4b	n3	m0	yes	yes	7	male	2009	no	white	not hispanic or latino
TCGA-EE-A29N	7.37348813498711	10.2626234234203	8.34580085241938	6.60026083180199	5.72515490846971	8.19263556795839	7.38062383260155	1.30264075142857	7.16611988904094	5.52501332968152	wild	value	78	1	566	NA	277	i/ii nos	tx	n0	m0	NA	yes	NA	male	2009	no	white	not hispanic or latino
TCGA-EE-A29Q	4.70229737870774	10.1683715149051	4.80032529528456	5.69489411835979	6.20612157480082	8.45105817805236	7.08599924876576	-1.29760841569195	3.05983978671428	3.83157327060919	wild	value	70	1	2030	NA	890	stage iib	t3b	n0	m0	yes	yes	2.3	female	2007	no	white	not hispanic or latino
TCGA-EE-A29R	3.36773448955115	9.86907141749146	4.96764358556711	3.1454166053932	6.33927459123849	9.29330104437346	8.24884551569067	NA	4.67151417625328	3.17509340476952	wild	value	48	0	NA	440	171	stage iiic	t3b	n1b	m0	yes	yes	3.5	female	2010	no	white	not hispanic or latino
TCGA-EE-A29S	5.91658890276369	6.34954928308402	5.80411552907285	5.16536529910444	6.36548958270056	8.85119996337448	6.19754501019134	0.594644089104767	6.94515819545351	5.27273241444117	wild	value	79	1	1864	NA	1397	stage iia	t3a	n0	m0	no	yes	2.5	male	2006	no	white	not hispanic or latino
TCGA-EE-A29V	4.83897697104766	11.2556474854424	6.03432357882421	NA	6.34486754579341	8.46589449389739	6.90936629893906	NA	2.58743700386665	7.64839137932939	wild	value	85	1	787	NA	713	stage iiic	t3b	n1b	m0	yes	yes	3.5	male	2008	no	white	not hispanic or latino
TCGA-EE-A29X	4.31393510375951	11.6202502097749	5.5590481682796	5.80820740596179	6.00199134756719	9.34433674670511	5.84445093638879	NA	5.536326488874	9.1598900008942	wild	value	58	1	545	NA	299	stage ib	t2a	n0	m0	no	yes	2	female	2009	no	white	not hispanic or latino
TCGA-EE-A2A0	7.30668057084227	9.65218978693768	7.71359066031512	7.23461244610643	5.24598616267448	9.00219083765947	6.6296888388653	0.830985412483076	7.868036650578	4.86069468783952	wild	value	77	1	1424	NA	1080	stage iia	t3a	n0	m0	no	yes	2.2	female	2006	no	white	not hispanic or latino
TCGA-EE-A2A1	5.04720681697055	11.3518365547664	6.90865441389286	6.63630124662239	6.25029841790633	8.97214608378985	6.53682068227131	1.79085542822883	9.49015011220832	8.3649348113842	wild	value	46	0	NA	3527	1633	stage ib	t2a	n0	m0	no	yes	1.3	male	2004	no	white	not hispanic or latino
TCGA-EE-A2A2	6.12300602403589	9.04748658569371	6.89531474069639	5.57296543822921	6.03986438526499	8.0741912469172	7.10266652886573	-1.84269753368103	6.41461082675952	4.74218411072123	wild	value	71	0	NA	1814	16	stage iiic	t4b	n1b	m0	yes	yes	7	male	2009	no	white	not hispanic or latino
TCGA-EE-A2A5	4.65835431677408	11.0966094847354	4.74081965089482	4.6229596260907	6.55730439323054	9.33555895703289	7.03359919780549	-1.75097948971404	3.57088790484552	4.33642622188672	wild	value	43	1	1195	NA	901	stage ib	t2a	n0	m0	no	yes	1.1	male	2007	no	white	not hispanic or latino
TCGA-EE-A2GC	6.1084491837689	9.4782874947803	6.36522534915319	5.86602765575133	5.48552021288923	9.14226714926764	5.33351676165603	NA	9.96190080973273	4.54210324585659	wild	value	82	0	NA	2051	1008	stage iib	t3b	n0	m0	yes	yes	2.3	male	2008	no	white	not hispanic or latino
TCGA-EE-A2GD	14.4743750918208	10.486695671605	7.1235575681536	5.54988783764669	5.54765341098338	8.27716370203754	8.22339648387632	0.397912460176906	5.20526347172353	5.15279590699545	wild	value	58	1	10346	NA	9021	stage iib	t4	n0	m0	yes	yes	4.4	female	1984	no	white	not hispanic or latino
TCGA-EE-A2GI	4.47246177672332	10.7139609008214	8.18535467430369	7.02568663040358	6.62192585276586	9.46213434356186	7.6625672676214	-0.0923401721467106	7.75942884386373	5.54188649247228	wild	value	39	0	NA	1482	567	stage ia	t1a	n0	m0	no	yes	0.65	male	2008	no	white	not hispanic or latino
TCGA-EE-A2GJ	4.37553299196138	9.52827671772007	8.16247390998382	6.7702383713914	4.76672765886312	8.4895738424067	3.8023483371012	1.44477306552245	8.58306922453938	5.63462230790874	wild	value	83	1	3266	NA	2126	stage ia	t1a	n0	m0	no	yes	0.4	male	2004	no	white	not hispanic or latino
TCGA-EE-A2GK	7.29174996381618	8.12402254330399	8.51078710846542	9.19275884066841	7.95409741257907	9.41315167644517	3.71847122843582	4.62225685798771	9.10189480424747	7.66513975417907	wild	value	46	0	NA	1665	1178	stage i	t1	n0	m0	NA	yes	0.8	female	2007	no	white	not hispanic or latino
TCGA-EE-A2GL	6.25128167386729	10.5323823241261	6.60843817400096	7.36668415414188	6.47135656711701	9.22444213557334	6.6376682032421	3.91851027035448	8.34413742470986	5.34033438211824	wild	value	40	0	NA	2423	1342	stage iia	t3a	n0	m0	no	yes	3.1	female	2006	no	white	not hispanic or latino
TCGA-EE-A2GM	4.38563120587202	10.6232604855271	4.15345677775845	2.75088515601475	5.59402894246086	8.15014736105551	5.32592602905417	NA	4.10691778015536	3.76113631485646	wild	value	70	0	NA	2296	1435	stage iic	t4b	n0	m0	yes	yes	6.5	female	2004	no	white	not hispanic or latino
TCGA-EE-A2GN	4.20547853408866	12.2492094118589	4.70504344025561	4.23013382876124	5.81509889193434	8.31616067975881	6.87887489932521	0.932439186553471	5.43495842524341	4.7904384281852	wild	value	67	1	3106	NA	1738	stage iia	t2b	n0	m0	yes	yes	1.9	male	2003	no	white	not hispanic or latino
TCGA-EE-A2GO	0.564134243458237	3.19643393548262	3.37151704475834	9.33912290621896	6.64737207803304	8.54502893739051	9.59592822066443	-1.75779385142913	2.82718897795955	3.24223664146474	wild	value	66	0	NA	3857	2163	stage ii	t3b	n0	m0	no	yes	3.4	female	2002	no	white	not hispanic or latino
TCGA-EE-A2GP	6.81209128687205	9.35984288232563	6.69201563428865	5.18380407885444	5.75069224939244	9.02032050852297	7.12598268671162	-1.35771431694042	5.32866774749028	5.19675653027328	wild	value	80	1	423	NA	258	stage iiib	t4b	n1a	m0	yes	yes	4.2	male	2009	no	white	not hispanic or latino
TCGA-EE-A2GR	2.74073331754406	11.2215177034891	0.740711733399101	3.69072996215656	6.51551535072936	9.48284324233738	5.71800810199113	NA	-0.259288266600899	1.91065592076399	wild	value	78	1	1301	NA	400	stage ii	t4	n0	m0	NA	yes	6.9	male	2009	no	white	not hispanic or latino
TCGA-EE-A2GU	2.67124807522287	12.206608581433	6.17205741115079	5.96686186386317	7.72088652935787	10.135531663381	4.79558514511806	-0.387600316571993	8.39043897935996	4.2753274452192	wild	value	65	0	NA	2884	1779	stage ia	t1a	n0	m0	no	yes	0.3	female	2005	no	white	not hispanic or latino
TCGA-EE-A2MC	6.18428029441938	8.89144804774946	6.77719086515337	6.80757259801185	7.4393214364854	7.90898999200955	7.82398495069585	-0.315630070986993	10.0600163000899	6.76124936512889	wild	value	73	1	1871	NA	426	stage i	t2	n0	m0	no	yes	1	male	2000	no	white	not hispanic or latino
TCGA-EE-A2MD	5.98925710729199	10.9621223370249	10.1737833047592	7.17695401309113	8.97308026878869	10.0666005029316	5.24323111877883	-0.160524078506245	6.49772093088132	4.13719199914349	wild	value	52	1	1438	NA	1148	stage ii	t3a	n0	m0	yes	yes	3	male	1998	no	white	not hispanic or latino
TCGA-EE-A2MF	5.27877280869607	9.71163462655083	5.79545007687798	6.49289787034239	5.88810028456342	9.43490694106963	7.03872149660629	NA	7.03872149660629	3.93562946665036	wild	value	39	1	8174	NA	8091	stage i	t2	n0	m0	NA	yes	1.5	female	1979	no	white	not hispanic or latino
TCGA-EE-A2MI	2.8980728818254	7.217121152558	6.58065504212994	5.88350840680509	6.88722061546838	9.11330147780904	6.53499536550579	-0.160846612610179	9.42665242690322	5.52100989347541	wild	value	43	1	6225	NA	5782	stage iib	t4	n0	m0	NA	yes	0.4	male	1986	no	white	not hispanic or latino
TCGA-EE-A2MJ	5.89954544289977	10.4513808246164	7.30459956478923	6.9230837964699	7.37784907991108	9.07160367539142	6.12902743118517	2.30459865220891	9.46699125507431	6.25101840126276	wild	value	60	1	2927	NA	998	stage iii	t4b	n0	m0	no	yes	11	male	1999	no	white	not hispanic or latino
TCGA-EE-A2ML	6.26168876590768	9.7855134442354	6.09553205483886	4.89656249012204	5.69173793678547	8.82324271066283	6.24346534987886	-0.639130096185714	7.0819211733677	4.53074497464675	wild	value	35	1	6590	NA	2772	stage ii	t3a	n0	m0	no	yes	3	male	1994	no	white	not hispanic or latino
TCGA-EE-A2MM	5.45722654554463	9.15161278037169	5.8425162909459	3.88018593132042	7.4123708406609	9.04682552428822	4.48637328526822	-1.74226519787136	7.01244017496024	3.01244352724154	wild	value	63	1	5107	NA	3403	stage i	t2	n0	m0	NA	yes	0.6	female	1993	no	white	not hispanic or latino
TCGA-EE-A2MN	2.55003872929254	10.8709094036742	6.30178333359654	6.20283299497524	6.9664050870206	8.5280629574765	4.74798347586116	1.04753838876336	9.12791567325855	5.23076405482688	wild	value	58	1	1446	NA	683	stage i	t2	n0	m0	no	yes	1	male	2000	no	white	not hispanic or latino
TCGA-EE-A2MQ	6.53629229313197	10.9852421833378	5.82579834510127	6.13331486298974	5.64930217054887	8.94650278963899	6.36034320489435	0.044464066513246	5.30496728767596	4.34212090463395	wild	value	70	1	1315	NA	658	stage iiia	t3a	n2a	m0	no	yes	3.1	female	2006	no	white	not hispanic or latino
TCGA-EE-A2MR	6.34933165867109	6.92251661452258	7.3593498542761	7.51390678688898	6.29816707051684	9.51749046710878	7.33924251820271	2.50634804939327	8.66117061309007	6.30854654484806	wild	value	61	0	NA	4088	2248	stage i	t2	n0	m0	no	yes	1.25	male	2002	yes	white	not hispanic or latino
TCGA-EE-A2MS	1.12134701687844	10.6630819896666	5.4311950348899	5.69604668869528	7.21585717536103	7.22217761123975	7.28121139746228	-0.463549169805291	7.60515575504358	4.39435636428186	wild	value	72	0	NA	4942	3325	stage ii	t3a	n0	m0	no	yes	1.8	male	1999	no	white	not hispanic or latino
TCGA-EE-A2MT	4.78070379396761	10.350786950409	11.6832823480698	4.12162883048862	7.25764712732381	8.29498734901117	8.16582654011399	NA	6.35123961967274	5.41505553285415	wild	value	45	0	NA	2166	564	stage ib	t2a	n0	m0	no	yes	1.5	male	2007	yes	white	not hispanic or latino
TCGA-EE-A2MU	7.37054966862114	10.8578916789684	9.43681708609546	6.89529292576954	6.8695395580234	8.98437373883432	6.47405471380693	2.45169907242434	10.9656609289626	7.09193145059768	wild	value	71	0	NA	1620	1451	stage ia	t1a	n0	m0	no	yes	0.5	male	2005	no	white	not hispanic or latino
TCGA-EE-A3AA	6.10427584725954	11.7588476782177	5.80142771329189	9.59209332762379	6.0697172017847	8.78554466691246	4.06094662544774	1.51075942155217	7.9980166222548	5.00717755732444	wild	value	47	0	NA	3781	0	stage iii	t0	n2a	m0	NA	no	NA	male	2001	no	white	not hispanic or latino
TCGA-EE-A3AC	4.14619901335248	9.38983114110729	6.56268814049696	6.04268810783191	7.2952877262837	8.59719481902693	7.20322758981909	1.89242988586252	7.21990613966497	4.74658687394247	wild	value	47	0	NA	1948	0	stage iii	t0	n2b	m0	NA	no	NA	male	2009	no	white	not hispanic or latino
TCGA-EE-A3AE	3.67893951541342	10.8825369065054	6.92518292588509	5.61083586937192	6.74551164403263	8.20588950729445	6.08190839465788	0.187134291474536	7.68294614201304	5.37691545280732	wild	value	52	0	NA	1658	741	stage ia	t1a	n0	m0	no	yes	0.9	female	2009	no	white	not hispanic or latino
TCGA-EE-A3J5	5.78662511096206	9.27887476985755	7.75511524298761	5.35198161045256	6.56051779305766	9.03784013031856	6.44677563894978	1.25411024187472	11.7458408082935	5.48020048373187	wild	value	71	1	1124	NA	467	stage iii	t4a	n1	m0	no	yes	4.8	male	2000	no	white	not hispanic or latino
TCGA-EE-A3J7	2.94775965312091	10.6962122602296	5.48380288160849	6.03941698967936	6.85464152266214	8.77760053423697	6.64374509797949	-0.696190032978715	8.05711176235319	2.47381288248845	wild	value	43	0	NA	1949	1292	stage i	t2	n0	m0	yes	yes	1.12	male	1998	no	white	not hispanic or latino
TCGA-EE-A3J8	3.29036542085088	8.40306359314073	6.30828623654736	5.02805191696438	7.41964675253143	9.13923668778424	8.25845438263915	NA	2.77578803485639	-0.0315036910220627	wild	value	59	1	1044	NA	553	stage iiia	t4a	n1a	m0	no	yes	4.8	male	2006	no	white	not hispanic or latino
TCGA-EE-A3JA	4.0831452748407	9.18701177480503	6.82010746425213	5.39671094593138	6.64113703412349	8.51156647480564	4.72056850753721	0.913186225488995	5.93558468167207	4.23514496353097	wild	value	44	1	1618	NA	942	stage ib	t2a	n0	m0	no	yes	1.5	male	2006	no	white	not hispanic or latino
TCGA-EE-A3JD	6.95065503791869	6.21947058336994	9.66572780795171	7.93065810541367	7.01855851255581	9.06608515305929	6.81401969708119	3.38297152833455	11.0996672195505	5.33050462063478	wild	value	70	1	832	NA	0	stage iii	tx	n2b	m0	NA	no	NA	male	2009	no	white	not hispanic or latino
TCGA-EE-A3JH	7.33453609783066	11.13189367043	9.03798971514816	7.86365850475594	6.76474821016038	8.43141319211498	3.66428940613816	2.66427802684653	9.45670308417182	7.8093385515413	wild	value	54	0	NA	4086	2672	stage ib	t2	n0	m0	NA	yes	1.3	male	2003	no	white	not hispanic or latino
TCGA-EE-A3JI	0.581399456723873	10.1276116143774	7.91078302105699	5.62539031927785	5.61110744549985	9.42134092373684	-0.418696963997358	-1.00346662971978	6.23480210614255	3.87903914991352	wild	value	48	1	4648	NA	3482	stage i	t2	n0	m0	no	yes	1.2	male	1999	yes	white	not hispanic or latino
TCGA-ER-A195	5.86674975753698	11.406462371164	6.9582476147935	6.12052198121995	5.33241435291959	8.43063402710565	8.41254147952185	3.2293264297934	8.99111704105356	8.19553117194889	wild	value	46	1	1078	NA	512	NA	tx	n0	m0	NA	yes	NA	male	2005	no	white	not hispanic or latino
TCGA-ER-A197	7.50916375794596	11.0008110061892	7.02126317364853	6.44123114523965	5.88981178663306	8.62614706360372	4.87070500750939	0.641915903475113	8.72802116749404	6.8217943867948	wild	value	83	1	424	NA	30	stage iiib	t4b	n1a	m0	yes	yes	8	female	2006	no	white	not hispanic or latino
TCGA-ER-A199	6.5049651362589	10.980956183276	7.08227467279496	7.40755499981623	6.47410502261153	9.63532978270482	5.15217530488689	2.64316352990343	8.7142125414026	5.8375396343794	wild	value	86	1	279	NA	105	stage iiic	t4b	n3	m0	yes	yes	3	female	2007	no	white	not hispanic or latino
TCGA-ER-A19A	6.700047085202	8.84800535982144	9.28308487943625	7.70442658532206	6.02581727590683	8.40276992031282	6.00105008007824	2.60873828871561	10.5565683210425	7.28629160660442	wild	value	79	0	NA	2365	41	stage iv	tx	n0	m1	NA	no	NA	male	2006	no	white	not hispanic or latino
TCGA-ER-A19D	4.93296351865614	10.9683477668202	6.54404019395511	4.65794291650061	7.04234885231073	8.66237606888596	7.32056951869986	2.44358013110243	8.12900269467626	6.40847580757269	wild	value	46	1	383	NA	276	stage ib	t2a	n0	m0	no	yes	1.75	female	2004	no	white	not hispanic or latino
TCGA-ER-A19F	4.20692448459294	10.8443188757136	7.14418712343726	5.91480606858917	5.67470356612887	7.94713895787018	6.44675083066781	0.652325867840766	4.95611707329771	5.02737525250397	wild	value	82	1	802	NA	464	NA	NA	n0	m0	NA	yes	6.7	male	2003	no	white	not hispanic or latino
TCGA-ER-A19L	2.90712140835053	8.69175084601987	4.63503460521373	3.92504046703289	5.84963153547187	7.5068803794794	5.28215435149027	-1.0929555251272	7.71768738887776	4.6620060611991	wild	value	35	1	4000	NA	3591	NA	NA	NA	NA	NA	yes	NA	male	1994	no	white	not hispanic or latino
TCGA-ER-A19N	5.64879329100984	9.14192881600237	7.94745226116703	8.07240811719888	7.30261790574945	7.75744068199405	5.07818710820776	1.00496873174868	8.14789582821547	7.38575974783561	wild	value	47	1	1341	NA	37	NA	NA	NA	NA	NA	no	NA	male	2008	yes	white	not hispanic or latino
TCGA-ER-A19T	4.04287192911025	9.302559876098	6.25837570336124	5.42421332788954	6.49353045608538	8.09943302815855	5.58443942895635	NA	8.86049202069859	6.68029903631104	wild	value	51	1	270	NA	70	stage iv	t4a	n3	m1a	no	yes	15	male	2006	yes	white	not hispanic or latino
TCGA-ER-A19W	5.54173474572448	10.1983019926822	7.94555737464358	8.02636353380488	5.73278203039513	8.11032669941216	6.78764533200618	2.89147751565511	10.9340520947643	6.59807334928122	wild	value	48	1	4507	NA	3968	NA	NA	NA	NA	no	yes	0.75	female	1994	no	white	not hispanic or latino
TCGA-ER-A1A1	7.26245570896157	8.55563404318959	8.62897440099359	8.74885298315192	7.38041950448317	9.05718678298229	5.30704594169272	3.59084151064492	9.01901993088559	6.80585219110947	wild	value	58	0	NA	3196	47	stage iiic	tx	n3	m0	NA	no	NA	male	2005	yes	white	not hispanic or latino
TCGA-ER-A2NE	1.25713134077343	10.807878206635	7.10888090477604	4.63234383866074	6.12749709213011	9.55100529317296	6.24581697807691	NA	4.73286612811578	1.25713134077343	wild	value	39	1	613	NA	567	stage 0	tis	n0	m0	NA	yes	NA	male	2007	yes	white	not hispanic or latino
TCGA-ER-A2NF	1.76068934703879	11.3416611398981	4.49763791112112	5.06550338041795	5.19065831422498	8.56875456383344	2.83866945099319	NA	5.73029486329071	2.83866945099319	wild	value	53	1	877	NA	100	stage iiib	t3b	n3	m0	yes	yes	4	male	2010	no	white	not hispanic or latino
TCGA-ER-A2NH	6.1553566146859	9.09208240432502	7.44241441066219	7.28057313984648	6.19779267303719	8.7087352484183	6.44681863896132	2.41118216012902	10.5430524162238	6.80351249852439	wild	value	49	0	NA	1264	618	stage iiic	t3a	n3	m0	no	yes	4	male	2009	no	white	not hispanic or latino
TCGA-ER-A3ES	1.43306626961762	10.3921104498944	NA	3.628423667147	4.6029972076246	9.11382080901442	4.54855376184557	NA	4.54855376184557	1.43306626961762	wild	value	25	1	7514	NA	7239	NA	NA	NA	NA	NA	yes	NA	male	1987	no	white	not hispanic or latino
TCGA-ER-A3ET	7.86110862382179	10.2378290990519	6.95421841602863	5.22054665245174	6.14976947094485	8.32208497944262	4.64387927271072	-1	5.68652293780591	4.52358077369569	wild	value	64	1	2829	NA	2243	stage iiia	t3a	n1a	m0	NA	yes	3.55	female	2005	yes	white	not hispanic or latino
TCGA-ER-A3EV	1.18605677826867	10.5643597803362	4.82992057683997	4.04504100117777	5.70962700475485	7.39551871235938	5.80077568047049	NA	7.68591072254773	4.43399430327836	wild	value	55	1	1429	NA	745	stage iii	t4	n0	m0	NA	yes	4.4	male	2001	no	white	not hispanic or latino
TCGA-FR-A3YN	3.77343727794104	9.83171861453433	6.44285228810679	4.70797749464069	6.9088477260246	8.95784583920716	5.43801999138317	-0.781156848798126	9.50713953171534	3.67828603926539	wild	value	44	0	NA	2828	2268	stage ib	t2a	n0	m0	no	yes	1.25	male	2005	no	white	not hispanic or latino
TCGA-FR-A3YO	6.28901368049563	12.3519244565	8.35012503325656	4.25002169714806	7.62932018792665	7.35715520891993	2.32553033156756	NA	1.0036022366802	3.39592651228695	wild	value	NA	0	NA	NA	NA	i/ii nos	t2	n0	m0	NA	yes	NA	female	NA	no	white	not hispanic or latino
TCGA-FR-A69P	3.35491756200348	11.5910381256608	5.61271813962816	4.70541950934627	4.71400367422801	8.58948112129868	8.51610657364377	-1.16877130682594	4.11676397129772	4.4163195755001	wild	value	34	0	NA	478	0	stage iiic	tx	n3	NA	NA	no	NA	female	2013	yes	white	not hispanic or latino
TCGA-FS-A1YW	4.48291925469239	9.67332268082738	7.5426589146875	3.28297348862159	6.0175055146218	8.39597533774427	5.25343340399413	-1.60471779586777	4.7530054281952	3.56537783054262	wild	value	52	1	6598	NA	4637	stage ib	t1b	n0	m0	no	yes	1	male	1987	no	white	not hispanic or latino
TCGA-FS-A1Z0	4.20892298023982	9.40020680434612	6.80717843874514	6.99128940889783	5.22221722630157	9.12272163256201	7.03523239362739	1.03899797879751	9.72549458643088	5.49842640602349	wild	value	32	1	6164	NA	5440	stage ia	t1a	n0	m0	no	yes	0.95	female	1990	no	white	not hispanic or latino
TCGA-FS-A1Z3	5.54194842533373	10.2593342852323	5.61811823017723	5.37597079877139	4.85340687554875	8.22347757673437	7.26230442037153	NA	4.65875988830477	2.97425396272813	wild	value	72	1	636	NA	203	stage iv	tx	n0	m1	NA	no	NA	female	2002	no	white	not hispanic or latino
TCGA-FS-A1Z4	7.07363174538008	8.61909419435473	7.20581181741029	6.7220629425635	7.27967186237215	9.63606592115579	4.54003967201576	2.65962777098599	8.91013271321045	5.53110381248524	wild	value	62	1	854	NA	382	stage i	t1	n0	m0	no	yes	0.85	male	2001	no	white	not hispanic or latino
TCGA-FS-A1ZA	5.49099042742627	7.70718655058168	6.56595201813368	5.03114813830064	7.37591347448658	8.45038936607122	6.94867209281762	0.847114990083586	7.78180753524726	4.56595049539191	wild	value	45	1	843	NA	621	stage iiib	t4b	n2c	m0	yes	yes	4.5	female	2003	no	white	not hispanic or latino
TCGA-FS-A1ZB	5.29212649912848	10.5909691918574	7.1157449234873	7.17186132103043	5.72423551914423	8.53926856034654	6.30352871108	-0.685245477718879	5.80669783094885	7.81668161734178	wild	value	57	1	1486	NA	1383	stage ii	t3a	n0	m0	no	yes	3	male	2002	no	white	not hispanic or latino
TCGA-FS-A1ZE	3.12318610102064	10.2615624302651	2.67068173945594	3.77536665623612	6.78469634689235	9.0845394847748	5.59267828337612	NA	3.32964029003823	3.81507326721003	wild	value	40	1	1413	NA	631	stage iic	t4b	n0	m0	yes	yes	5	male	2008	no	white	not hispanic or latino
TCGA-FS-A1ZG	3.88353284439376	12.4066629644801	2.65221112326372	3.9756393567007	6.13427434149304	8.54026600362634	3.4861994925681	NA	3.29857034367261	2.58808495853398	wild	value	60	1	295	NA	77	stage iiic	t4b	n2b	m0	yes	yes	6	female	2007	no	white	not hispanic or latino
TCGA-FS-A1ZJ	6.40135058281071	10.3265492572996	4.79970902340355	4.07720881144112	7.28333750323669	8.888877772417	5.79129575367299	-0.626602350805788	6.18079831203228	4.25608977630058	wild	value	75	1	1441	NA	1048	stage i	t2	n0	m0	no	yes	1.22	female	2001	no	white	not hispanic or latino
TCGA-FS-A1ZK	5.15732672233101	10.9183336799588	1.68602982367232	0.924784005644499	5.86321493978983	7.38580546805462	6.10923308506252	-1.77349147019132	1.39648833344054	5.09695334419779	wild	value	68	1	728	NA	336	stage ii	t4	n0	m0	NA	yes	5	male	2005	no	white	not hispanic or latino
TCGA-FS-A1ZP	3.13137546759291	10.9144513600553	5.95654924122881	6.17387497805733	4.94767083175616	9.55577091678467	5.69528397949371	-1.39213709716876	6.03408582819323	5.14697692548842	wild	value	52	1	2273	NA	689	stage ii	t3	n0	m0	NA	yes	2.5	male	1997	no	white	not hispanic or latino
TCGA-FS-A1ZQ	3.05451858120854	12.309742471856	9.66308003221973	3.83131991285765	7.15254952340735	8.36836764181157	6.70317408421381	NA	5.91249897754559	7.44683435018431	wild	value	31	1	4062	NA	3799	i/ii nos	tx	n0	m0	NA	yes	NA	male	1997	yes	white	not hispanic or latino
TCGA-FS-A1ZT	3.74748407739153	10.4246172967643	6.12741867525797	6.51198504729127	6.4220849553499	8.57812772378049	7.14858335037143	2.26945212566395	8.16078761109384	8.27906636302522	wild	value	55	0	NA	1617	381	stage iii	t2	n1b	m0	NA	yes	1.15	male	2005	no	white	not hispanic or latino
TCGA-FS-A1ZU	4.01800205549546	11.6937819131796	4.01800205549546	7.94181586067657	5.93447875890688	9.59228453893488	6.21963514231445	NA	6.02699034092591	3.60296752455697	wild	value	70	1	808	NA	544	stage iic	t4b	n0	m0	yes	yes	8.4	female	2002	no	white	not hispanic or latino
TCGA-FS-A1ZW	6.06437847530762	10.2026807092948	7.56894642403205	7.41404671518293	6.36026769562422	8.89477169331896	6.71431971150326	-0.878056266489599	8.2614146916718	4.02875478115998	wild	value	65	0	NA	1505	672	stage iiib	t2b	n1a	m0	yes	yes	1.2	male	2005	no	white	not hispanic or latino
TCGA-FS-A1ZY	0.888538700417797	12.5684878642699	-0.433428359373239	3.57248953784235	5.37399614213124	8.17592922948259	5.56663861090493	NA	4.05848967787792	6.92419135796988	wild	value	71	1	824	NA	799	stage iib	t3b	n0	m0	yes	yes	2.9	male	2006	no	white	not hispanic or latino
TCGA-FS-A1ZZ	1.25368678273227	11.6085755341268	1.99066447745617	4.28835856219366	6.07814226631412	7.65932806789387	2.54322365113118	NA	5.47610621410257	0.89110806002993	wild	value	54	1	822	NA	663	stage iib	t3b	n0	m0	yes	yes	3.8	female	2006	yes	white	hispanic or latino
TCGA-FS-A4F0	2.48005826922726	11.4238095084318	3.18632623202652	4.23595677005921	4.81709621945	9.01938306539844	7.45372086571128	-0.182949841567479	5.48006150153078	2.2321388365289	wild	value	67	0	NA	2367	729	stage iib	t4a	n0	m0	no	yes	14	female	2003	no	white	not hispanic or latino
TCGA-FS-A4F4	3.78587483397335	10.5414304299151	4.16438404348467	3.93773044034241	7.47517407559095	8.73260601970247	6.82149848859327	1.78588529347709	2.27130614379734	6.21883540342028	wild	value	64	1	2028	NA	1804	stage ii	t3a	n0	m0	yes	yes	2	male	2001	no	white	NA
TCGA-FS-A4F5	7.49064473407708	9.00976228825371	5.33034327041723	4.37167037096268	6.2215291223084	9.54524425372505	6.17422263419487	1.04495360166355	5.99135857704506	4.54743748992732	wild	value	77	1	874	NA	0	stage ib	t2a	n0	m0	no	yes	1.48	female	2005	no	white	not hispanic or latino
TCGA-FS-A4F9	6.98038295833175	11.6841924270325	4.17303146387802	3.98125901739007	8.1459168656509	9.64780286924949	7.51325780480618	NA	3.97598778946936	3.14200491598488	wild	value	80	0	NA	1035	50	stage iiic	t4b	n3	m0	yes	yes	10	male	2011	no	white	not hispanic or latino
TCGA-FS-A4FC	4.7221927608959	10.4634854445016	4.7221927608959	4.18387552121099	5.85628607692844	9.80982728201302	7.9412366266342	1.45538640657935	5.44409056267145	5.08476162566029	wild	value	75	1	1655	NA	1309	stage iia	t3a	n0	m0	no	yes	4	female	2007	no	white	not hispanic or latino
TCGA-FS-A4FD	2.17373509275824	11.4276883988604	4.4956631876456	8.18711449150554	5.85385346586663	8.47817826629889	8.38849394194077	NA	5.76958398629256	4.7586975934794	wild	value	39	1	2454	NA	2300	stage iiic	t2	n3	m0	NA	yes	2	male	2004	no	white	not hispanic or latino
TCGA-FW-A3I3	1.83086375675176	10.2696364426502	5.68882657255571	5.06687707436126	6.57500518065584	10.0841910585854	7.60957916436563	-1.4912671204876	4.95185818155015	2.83084347979913	wild	value	59	0	NA	531	0	stage iv	NA	n0	m1	NA	no	NA	female	2011	no	white	not hispanic or latino
TCGA-FW-A3R5	5.49757085321162	7.07893960344363	6.00891037375736	5.26765938814439	6.540005564174	10.1015224438708	6.68414687533697	1.01642500349979	7.69357616486938	4.45384677374993	wild	value	68	0	NA	1124	667	stage iii	tx	n2	m0	NA	yes	NA	male	2010	no	white	not hispanic or latino
TCGA-FW-A3TU	NA	11.5189368479692	9.43744852315107	3.27114177071839	8.38920798623179	7.61973212315813	6.46097676979052	NA	5.63654922144564	4.18087189198408	wild	value	72	1	1691	NA	1442	NA	NA	NA	NA	NA	yes	NA	female	2007	no	white	not hispanic or latino
TCGA-GF-A3OT	6.41954731844619	9.06474545885613	10.6067656100897	5.36286610205744	6.21567471421562	8.06474545885613	7.78553093555657	0.730226921946368	8.31521116424583	5.40832124805635	wild	value	58	0	NA	301	0	stage iiic	t3	n3	m0	NA	yes	NA	female	2011	no	white	not hispanic or latino
TCGA-GN-A264	4.72161873885594	10.6189632905301	4.84317989025717	4.29639867049961	6.26910423185584	8.89990217370656	5.90730891651678	NA	1.02119542451449	4.68955636230495	wild	value	60	1	3587	NA	2634	NA	NA	NA	NA	no	yes	7	male	1997	no	white	not hispanic or latino
TCGA-GN-A266	7.08374098321929	6.75553389844455	7.42062640167627	6.27791595736531	7.35094536766811	9.28608271446955	6.75553389844455	1.4291070817805	9.97262000053371	5.8469570901838	wild	value	45	1	308	NA	0	NA	NA	NA	NA	NA	no	NA	male	2004	yes	white	not hispanic or latino
TCGA-GN-A267	5.0916152161104	10.3573774851429	5.39771741052135	7.23512581163561	7.86100065197157	8.7544816871128	7.16200252922639	NA	5.81804781804333	3.9541125385653	wild	value	38	1	1960	NA	1466	stage iiia	t4a	n1a	m0	no	yes	5.2	male	2005	no	white	not hispanic or latino
TCGA-GN-A268	4.7086231797442	10.9517391651846	3.91854843310397	4.75194032738337	5.65551211915668	7.71914373021984	6.68673021956422	NA	4.5234051328555	2.58151997356402	wild	value	83	1	1910	NA	1441	stage iib	t4a	n0	m0	no	yes	9.8	female	2005	no	white	not hispanic or latino
TCGA-GN-A26A	5.73367701262811	9.45101344907152	8.54843970737446	8.58477501332415	6.10918501804224	8.08656777448532	8.3380044887692	2.10919337763906	10.5237536492654	5.20604927145495	wild	value	63	1	988	NA	618	stage iiia	t3a	n1a	m0	no	yes	2.3	female	2006	no	white	not hispanic or latino
TCGA-GN-A26D	5.34731840401695	10.8358915551577	4.24928604419569	3.97557516253739	5.57121565627925	7.96828144713279	6.6671385147191	NA	5.13193102219649	3.24929363016074	wild	value	72	1	1460	NA	757	stage iic	t4b	n0	NA	yes	yes	12	female	2008	no	white	not hispanic or latino
TCGA-HR-A2OG	7.8952214189744	7.75521407532591	6.58471451619922	5.91895861891761	6.54805586326313	8.92158122859266	7.63801227508489	-1.53951952995999	7.67004647097945	6.3794563484794	wild	value	59	0	NA	7	0	NA	NA	NA	NA	NA	yes	NA	female	NA	no	NA	NA
TCGA-RP-A690	NA	11.1529947955608	3.73482882390538	2.84685432064763	5.54979852699309	9.06359461783121	4.02433741132637	-1.02004784204833	3.14986090504882	4.06740639398326	wild	value	66	0	NA	6	0	NA	NA	NA	NA	NA	no	NA	female	2005	NA	white	not hispanic or latino
TCGA-RP-A693	7.36270920758835	11.270441048834	6.39185534287511	6.52192074134961	6.37527232957791	9.27149430930237	5.69553176502189	-0.0593446017126194	7.01745985990925	6.51807399455784	wild	value	77	0	NA	10	0	stage iv	tx	nx	m1c	NA	no	NA	male	2008	no	white	not hispanic or latino
TCGA-RP-A694	1.55227869099044	10.2304286810565	6.09916262854463	6.64206324888703	6.36604938793369	8.61021983675101	6.56907634258818	-1.44772130900956	6.17432052224382	4.99521314005596	wild	value	71	0	NA	21	0	stage iv	tx	nx	m1c	NA	no	NA	male	2009	no	white	not hispanic or latino
TCGA-RP-A695	NA	11.4111361775772	8.25340314684225	2.78642908320306	6.307025898808	9.46112067297617	4.39035127037233	NA	5.02357029746561	4.13319359866411	wild	value	NA	0	NA	NA	NA	stage iv	tx	nx	m1c	NA	yes	NA	male	NA	no	white	not hispanic or latino
