# Supplementary material for: Immunometabolic Network Interactions of the Kynurenine Pathway in Cutaneous Malignant Melanoma
Source: Front Oncol. 2020 Feb 3;10:51. doi: 10.3389/fonc.2020.00051 (PMC7017805; doi:10.3389/fonc.2020.00051)
Supplement: Supplementary file 2 [file Data_Sheet_1.zip › Supplemental Table 4.xlsx]

## Sheet: Supplementary table 4
Supplementary table 4: KPMs and immuno-oncology related proteins level (measured by LC-MS/MS and PEA using Olink® immuno-oncology panel, respectively) in PRE and TRM samples
	pre_001	pre_002	pre_003	pre_004	pre_005	trm_001	trm_002	trm_003	trm_004	trm_005	pval	pre_mean	trm_mean	fold	nlog10p	log2fold
TRP(uM)	55.655561	37.73983341	14.07377756	66.36362175	47.58451739	47.70690936	23.92062714	54.99054385	46.72978932	58.59701127	0.6875	45.39520921	42.98165948	0.9468325012264	0.1627272974977	-0.0788188656279184
KYN(uM).	2.841018252	2.631604227	8.618760807	2.158824207	2.753121998	9.077839577	13.71388088	15.09913545	5.626753122	9.429010567	0.06125	3.542821966	9.78494732616667	2.76190771652415	1.50514997831991	1.4656651157085
KYNA(nM)	21.16402116	29.62962963	45.22222222	36.08888889	78.30687831	25.87301587	34.81481481	32.53968254	21.32275132	38.67724868	0.15625	43.446031745	27.5749559066667	0.634694465734264	0.806179973983887	-0.655865831898844
3-HK (nM)	27.65388046	16.05709188	189.6208742	44.58519179	86.97591436	366.3247101	261.8198037	354.3264942	315.3434434	321.2310437	0.03125	73.2300029683333	324.89592625	4.43665045856265	1.50514997831991	2.14947089492901
3-HAA (nM)	64.66361855	212.2795558	295.081646	97.55192685	104.5068583	872.5669497	681.0581319	825.6041803	846.7668191	805.4212933	0.03125	147.955802316667	804.474199883333	5.43726023100827	1.50514997831991	2.44287987816373
AA (nM)	18.04878049	66.34146341	33.57073171	18.93073171	14.63414634	45.90243902	64.09756098	40.04878049	35.12195122	37.26829268	0.0625	28.5063414633333	43.845528455	1.53809735673716	1.20411998265592	0.621146824259814
XA (nM)	47.39682077	34.27154732	24.28175587	73.74653639	NA	121.4816975	35.51115648	61.98045793	113.6794517	99.0958145	0.1875	57.23144233	88.5105245266667	1.54653667500304	0.726998727936262	0.62904104630635
IL.8	6.002246982	8.125707454	9.093549921	4.219662283	7.762301438	6.762420634	6.554744108	7.656193726	5.865972112	4.465182979	0.6875	6.6268771665	5.98216814966667	0.902712997293439	0.1627272974977	-0.14766071537155
TNFRSF9	5.21564086	5.211968751	5.024747981	4.465169018	6.536141498	5.313565746	8.015369238	5.324299319	4.31719256	5.953844076	0.5625	5.2429676995	5.7141495875	1.08986930971269	0.2498774732166	0.124155146439283
TIE2	7.06124279	7.037150326	7.831234391	7.171199994	8.14445825	7.04760009	7.329737372	7.442936903	7.157702985	7.523832545	0.21875	7.39138853583333	7.2431117035	0.979939245296809	0.660051938305649	-0.0292357877269104
CCL7	1.150228097	1.810483343	1.171605248	0.633043049	1.795093414	1.043183582	2.875815336	0.678588273	1.106905784	0.719215003	0.6875	1.298398601	1.22934881783333	0.946819271744835	0.1627272974977	-0.0788390236186527
CD40.L	3.100743357	3.592197607	3.092615043	2.655245329	2.880458752	4.021614427	5.964600013	3.053048238	2.878078938	2.134559166	0.6875	3.0405179055	3.38214703366667	1.11235886082062	0.1627272974977	0.153622294540509
CD244	5.658003246	5.054108282	5.026685669	5.250113637	5.595917483	6.009950255	6.287824089	5.577249629	5.399925921	5.836649888	0.21875	5.42180342366667	5.77610958633333	1.06534839701493	0.660051938305649	0.0913253069299869
EGF	5.412460369	6.289403886	5.625560616	3.99045034	4.794830307	6.440272715	6.688652237	5.03134808	4.615219855	3.206763968	1	5.07085113616667	4.99279301916667	0.984606505909182	0	-0.0223808224972907
ANG.1	8.391053902	8.761826386	7.594081992	5.969039759	6.236491354	6.492342074	8.268843061	5.686200142	7.47716141	5.346839642	0.4375	7.167953143	6.66242670516667	0.929474087267574	0.359021942641668	-0.105513449959579
IL.7	4.616845223	4.58088433	3.722102169	2.629801533	2.650675806	3.740561933	3.649503961	3.311565888	3.868084458	2.877918598	0.6875	3.7010421355	3.56778599516667	0.963994968050984	0.1627272974977	-0.0529024791238673
PlGF	8.264931563	7.968956735	11.19018666	8.139153145	11.43905634	8.493476907	9.411910734	8.552583292	8.016606538	8.720036924	0.5625	9.17485331433333	8.51915907883333	0.928533545656185	0.2498774732166	-0.106974062726027
IL.6	3.465458133	4.306551908	7.478425849	4.100947931	5.802302594	5.174823574	4.830760879	2.570969264	2.843593944	2.206211727	0.5625	4.83313791216667	3.58490925666667	0.741735353266502	0.2498774732166	-0.431023561187767
ADGRG1	3.429998511	0.854279902	6.079652516	1.003791695	5.594874221	3.336500069	0.97883217	4.811528759	0.686401265	4.459223101	0.15625	2.97018417866667	2.51205995383333	0.845758984199092	0.806179973983887	-0.241681497546629
CCL2	10.34893559	11.31248455	10.36364634	9.168243678	10.39706124	10.73710366	11.75254611	9.687469173	9.708369207	9.174334446	0.6875	10.1766863355	10.0172446481667	0.984332651898964	0.1627272974977	-0.0227821429986882
CRTAM	4.191628383	3.319879521	4.55686457	3.948431258	4.120294436	4.579312458	6.273844066	4.944418168	3.99410898	5.194520973	0.09375	4.11329858333333	4.8995563125	1.19115017138617	1.02802872360024	0.252355308967461
CXCL11	4.384540176	6.781846163	4.221679714	3.644688797	3.973611349	5.77116435	8.851873337	4.711589258	4.817828082	4.320431561	0.03125	4.711188805	5.7559535415	1.22176244250521	1.50514997831991	0.288963797156027
CCL13	5.367063737	5.076130945	2.277485186	4.320990502	3.176634446	5.509488876	7.886729024	4.04067724	5.380365413	3.393063103	0.15625	4.3156083015	5.17934427783333	1.20014234749551	0.806179973983887	0.263205532372446
TRAIL	7.91984413	7.650138853	6.745950241	7.48088052	7.23623101	7.806988101	8.072028099	8.071736042	7.81448218	7.590470967	0.15625	7.46162807816667	7.82018000716667	1.04805277417259	0.806179973983887	0.0677113648907538
FGF.2	-0.234339892	-0.167981697	2.653993321	-0.159125652	NA	0.293752826	0.321743732	1.795537107	-0.043646473	NA	0.625	0.4191158556	0.4947255098	1.18040275305681	0.204119982655925	0.239279190688364
CXCL9	7.214308424	10.65270853	6.974255237	6.228647785	6.639796303	7.516125671	12.00506273	7.919014293	6.035882997	7.166574789	0.0625	7.69858346616667	8.30938967483333	1.07934007747672	1.20411998265592	0.110149499476292
CD8A	8.792227472	8.865946237	9.149483869	9.237291283	9.846542898	9.667751114	11.66200554	9.515725251	9.5244488	9.361104682	0.15625	9.4189460515	10.1452354728333	1.07710941514711	0.806179973983887	0.107164809466473
CA9	2.804969733	3.06717395	3.396507394	3.42938978	2.645466242	2.800037502	3.658352765	3.007770608	3.645332518	2.78499354	0.3125	3.08772365416667	3.26678821483333	1.05799241795004	0.505149978319906	0.0813292884868458
ADA	2.942241461	2.068497258	3.182446638	2.636443744	3.710623897	3.015420075	3.308219319	2.7650146	2.272356619	2.989670426	0.84375	2.78154585666667	2.76684284583333	0.994714086486083	0.0737862141609185	-0.00764618760694344
CD4	-0.128271378	0.207086593	0.249248115	-0.003023245	0.421786066	0.289400767	0.845744078	0.317827884	0.230920785	0.260340348	0.15625	0.149372046833333	0.373907175333333	2.50319375853859	0.806179973983887	1.32376996648124
Gal.9	7.271756805	7.526881494	7.331578527	6.556311331	7.695527898	7.482483476	8.477557136	7.278145967	6.661926357	7.742255823	0.09375	7.29013608833333	7.59958228066667	1.04244724496002	1.02802872360024	0.059974375170786
VEGFR.2	6.987174912	6.68698402	6.868496291	6.626665432	7.078444677	6.826197355	7.0634032	6.937592489	6.6045184	7.083164138	1	6.84926326766667	6.8841228295	1.00508953451941	0	0.00732402404462547
CD40	10.26394556	10.38647982	10.39358926	9.860760631	11.00871989	10.66012	12.03648504	10.40877696	9.978450425	10.40795049	0.3125	10.4072115168333	10.6759394191667	1.02582131648796	0.505149978319906	0.0367794558312097
IL.18	9.246049134	7.496575702	8.533454998	7.68389357	9.353752728	10.69833208	10.36642999	8.23072689	7.603861522	9.732367662	0.15625	8.460020231	9.23468873716667	1.09156816237012	0.806179973983887	0.126402221435402
GZMH	4.10149853	2.73135744	4.041089775	3.478859905	4.059033997	4.565740983	7.584487362	3.550660965	3.562902117	4.377113178	0.3125	3.83121764016667	4.743227592	1.23804702251101	0.505149978319906	0.308066110881032
VEGF.C	1.314542996	1.111304563	0.161109469	-0.104246539	NA	0.080184633	0.558437514	-0.362139025	0.416356776	-0.395403066	0.3125	0.485219823	0.0534836836666667	0.110225677376472	0.505149978319906	-3.18146775202603
LAP.TGF.beta.1	1.426351111	1.444535747	2.43029885	1.255812607	2.102758507	1.361939197	1.954638293	1.240211159	1.290096123	1.36764768	0.6875	1.63990610683333	1.41795541	0.864656460569001	0.1627272974977	-0.209801050090744
CXCL1	9.179214108	9.041710269	9.249389412	6.393853093	7.450022602	8.36026902	8.615645859	7.734325865	9.097375592	6.966000365	0.5625	8.0566790005	8.0357696795	0.997404722094712	0.2498774732166	-0.00374906159909719
TNFSF14	3.595110944	3.309293047	5.88797912	2.687714012	4.438701116	3.661930295	4.540856879	3.012394604	2.312548129	2.12631492	0.5625	3.7969092365	3.12635663166667	0.823395145086099	0.2498774732166	-0.280343152641658
TWEAK	7.484855853	8.002396187	6.261343287	8.111747348	7.722042476	7.528650734	8.179851698	8.732619395	8.415145713	8.180282339	0.3125	7.647843882	8.14200044466667	1.06461384022623	0.505149978319906	0.090330226867255
PDGF.subunit.B	10.00181051	9.893657269	8.855723779	7.734644077	7.985754979	8.606360753	10.01201112	7.019669752	9.034479465	5.747346785	0.4375	8.69756613816667	8.06390630983333	0.927145155521991	0.359021942641668	-0.10913286740908
PDCD1	2.735763182	2.264380328	2.745184252	2.201583742	2.747737583	2.866769626	4.677704437	2.960004338	1.921240707	3.325365063	0.15625	2.60063194383333	3.21533375383333	1.23636632298453	0.806179973983887	0.306106262701764
FasL	5.885305468	5.90986859	5.554133703	5.385873967	4.88980258	6.326412089	7.916542385	6.448157335	5.529711482	5.821065238	0.09375	5.52814781616667	6.2319496605	1.12731241416431	1.02802872360024	0.172887387653503
CD28	0.739901141	0.558222788	0.969644354	0.735381924	0.414627081	0.991691437	1.746736875	0.655031918	0.481355955	0.641955376	0.84375	0.6964280205	0.9155954585	1.31470221121007	0.0737862141609185	0.394736056504264
CCL19	9.069376454	7.979904123	8.596362351	7.59011048	7.66583934	9.34166967	11.23606102	8.413479848	7.587879216	7.256567884	1	8.3231041475	8.79075710333333	1.05618732477039	9.64327466553287e-17	0.0788657329444162
CCL8	6.628182636	8.215142342	5.674671772	5.700530233	5.180163964	7.077952558	8.694191244	6.2616615	6.492603926	5.321579229	0.0625	6.31370658833333	6.717967737	1.06402913138436	1.20411998265592	0.0895376500199424
CCL4	6.81116587	7.722982418	7.432495437	6.175288529	6.760940563	7.964889385	8.282871119	8.114716573	6.795067038	6.44939946	0.09375	6.842941818	7.31174405016667	1.06850887303082	1.02802872360024	0.0955988883668527
Gal.1	5.916997116	6.079309383	6.1067929	6.195721037	6.207465842	5.76968272	6.240768232	5.848635061	6.154963528	5.854474277	0.21875	6.09056311233333	5.96197104416667	0.97888667011655	0.660051938305649	-0.0307862523464876
PD.L1	4.160990289	4.023761929	4.534826848	3.633299504	5.156525374	4.648880157	6.590011482	4.829630393	3.607615221	4.669081105	0.3125	4.2852362735	4.7868116745	1.11704731524415	0.505149978319906	0.159690295957644
CD27	7.254482427	7.124485029	7.031141044	7.074933907	7.628091183	7.330772556	9.184760283	6.870085056	7.051713927	7.163537708	0.84375	7.35349351533333	7.59686267483333	1.03309571960491	0.0737862141609185	0.0469739306808903
CXCL5	10.57772216	11.05075063	6.114180698	6.873005366	5.786735035	8.424755153	8.393092945	7.230214738	10.07225918	6.031753711	0.84375	7.84115905316667	8.05439382016667	1.02719429175638	0.0737862141609185	0.0387090903633093
HGF	7.896078604	7.044799168	8.673371131	6.854938058	9.468532958	7.797256796	7.472204122	6.9424001	6.895061107	6.873826886	0.3125	7.79448688666667	7.08913833916667	0.90950673754977	0.505149978319906	-0.13684376960693
GZMA	5.314282575	5.18736263	4.562893242	4.74718795	4.318505088	5.767155687	7.354829208	4.549069189	4.909631338	4.803762511	0.0625	4.87525341883333	5.48712047133333	1.12550466610337	1.20411998265592	0.170572037911785
HO.1	12.05112235	11.52872171	11.57117474	12.16629392	12.06774179	12.66737055	12.94569263	11.68244229	12.1980916	12.58159402	0.15625	11.9381986733333	12.3544472866667	1.03486695310768	0.806179973983887	0.0494453006425491
CX3CL1	5.679770952	5.599009348	5.046896125	5.694508027	6.398426567	6.028501211	7.687536955	5.574128615	5.797429667	6.010392722	0.4375	5.741051361	6.16394607783333	1.07366154563712	0.359021942641668	0.102539278812156
CXCL10	7.290108745	8.563226259	6.737531152	6.468530308	6.262717877	9.094055713	12.05345431	7.326850639	5.794301266	7.145997799	0.21875	7.17471991116667	8.178002779	1.13983582359387	0.660051938305649	0.188826040579523
CD70	2.588014066	3.155648023	2.28191996	3.018562295	2.063959391	2.428452116	4.529144594	2.401296551	3.191935165	2.351800011	0.09375	2.77626753983333	3.14178423083333	1.13165758910323	1.02802872360024	0.178437501252575
IL.10	2.559924997	2.674384092	5.10512452	2.362309088	3.79562463	3.17727718	5.526876358	3.199590494	2.38946495	3.89798756	0.3125	3.13762527983333	3.50138649716667	1.1159352009532	0.505149978319906	0.158253256577836
TNFRSF12A	5.874227929	5.794105094	7.160313831	6.283246717	7.964022302	5.959733102	6.05631798	5.863885259	5.45674166	7.080525607	0.21875	6.4776367835	6.01722165733333	0.928922361417447	0.660051938305649	-0.106370072529922
CCL23	9.20647241	9.178823303	11.42283897	9.794686201	11.2558822	10.0633403	10.73876634	10.43023235	9.134863374	9.734147484	0.84375	10.230148249	10.0247926313333	0.979926427978525	0.0737862141609185	-0.0292546578788574
CD5	4.359764066	3.977287332	3.820478573	3.741477038	4.149034524	4.526980969	6.193618244	4.165728374	3.919484752	3.857466651	0.3125	4.067609868	4.49170896	1.10426247987458	0.505149978319906	0.143083137156359
CCL3	5.257325324	5.498315962	5.641542874	4.300336115	4.898348642	6.480197696	7.025649034	6.141799762	4.833867147	4.461534929	0.0625	5.05202247633333	5.7026337055	1.12878233068331	1.20411998265592	0.174767310096823
MMP7	8.864594796	8.382520832	9.056053132	8.681680216	9.593676804	9.711716642	8.471916085	9.991745363	8.981870567	6.960154362	0.4375	8.70161831783333	8.89787864066667	1.02255446236146	0.359021942641668	0.0321776847184383
ARG.1	4.008138336	2.537546137	3.081261246	2.285322451	2.615543761	3.32319735	3.986286718	NA	2.323352171	NA	0.75	2.9055623862	2.9432164585	1.01295930608093	0.1249387366083	0.0185762174811165
NCR1	3.409178071	3.242362928	3.438805275	2.824692287	4.219383287	4.106571347	5.920307	3.528292362	3.055796626	4.067386701	0.09375	3.458354312	4.103889681	1.18665969729015	1.02802872360024	0.246906267396528
DCN	4.098969922	3.874131011	4.040975164	4.105039234	3.980971501	3.995056272	4.288676562	3.841794836	4.174690881	3.764368009	0.5625	3.96569471533333	3.91895049733333	0.988212855160216	0.2498774732166	-0.0171062716912274
TNFRSF21	7.415197036	7.378164347	7.375230051	7.306739649	8.485364823	7.451051267	8.040170288	7.247895811	7.397508519	7.850374683	0.84375	7.568163575	7.54570762466667	0.997032840251034	0.0737862141609185	-0.00428707001612415
TNFRSF4	2.584424909	2.422268766	2.178165618	1.871242746	3.727257725	2.647416554	5.140863787	2.250363977	1.976843209	2.440274265	0.3125	2.54939709216667	2.85875107083333	1.1213439756471	0.505149978319906	0.165228897089892
MIC.A.B	3.929137762	3.730477414	6.542504511	3.397376052	5.259819158	3.896195849	4.546324109	4.945300347	3.248284893	3.628496052	0.4375	4.28481342133333	3.86157936983333	0.901224625232737	0.359021942641668	-0.150041360302286
CCL17	6.394767086	6.46091618	2.664294383	4.907388358	3.518610415	4.91163653	7.975445216	4.812787627	5.299990395	4.0699669	0.3125	4.895707101	5.3704050815	1.09696208754054	0.505149978319906	0.133513665155484
ANG.2	4.690753438	4.601684534	5.669324949	3.744133816	6.91477472	5.033120493	6.151322711	4.910096979	3.986978588	5.571637517	1	5.08951860833333	5.076155404	0.997374367722823	0	-0.00379296831740989
PTN	0.290674675	2.287190525	-0.543936687	0.381975291	1.043200132	0.84448112	2.266292321	-0.010202283	0.616930921	0.253807771	0.84375	1.07781309883333	1.06502207783333	0.988132431296441	0.0737862141609185	-0.0172236875196214
SDF.1	NA	0.367758439	0.423843633	NA	NA	0.168323779	0.278600773	NA	0.449685546	NA	0.5	0.49025904	0.30578591575	0.62372315612987	0.301029995663981	-0.681022273979241
LAMP.3	3.386996891	3.150662826	2.693167782	2.730413638	4.127690495	3.4701216	5.392399569	2.108139433	3.017704098	4.129931321	0.3125	3.372942768	3.80538522116667	1.1282092472097	0.505149978319906	0.174034666952503
CASP.8	3.763766392	3.153711797	4.354334362	2.318950567	4.154499623	3.429313659	5.406020933	2.401527275	2.540008735	2.682316235	0.84375	3.39101332866667	3.19348374333333	0.941749097927904	0.0737862141609185	-0.086585348626627
ICOSLG	4.481292885	4.121581253	3.35463121	4.617217828	4.838238405	4.370115766	4.999277369	3.912894889	4.497368747	4.374332358	1	4.27975766416667	4.3206113085	1.00954578449041	0	0.0137063406440694
MMP.12	5.983145458	7.227091631	5.961180034	5.469430115	4.94143658	6.133585968	8.794979241	5.488806465	6.110977712	4.01469101	0.6875	5.96520288633333	6.17873426416667	1.03579616350058	0.1627272974977	0.0507401199736227
CXCL13	7.36390647	6.996072126	8.249909332	10.67539894	8.868410953	7.560192677	8.64282544	8.82609462	7.573011321	10.20054405	0.5625	8.318552926	8.42392231383333	1.01266679298319	0.2498774732166	0.0181595490755956
PD.L2	1.93402546	1.436609172	3.155507754	1.750862182	2.386881144	2.244959967	2.550861643	2.340941864	1.835479266	1.887361173	1	2.0662792345	2.05674909366667	0.99538777689181	9.64327466553287e-17	-0.00666942369103645
VEGF.A	7.861558911	8.393687082	8.731658692	7.900442925	9.684284494	7.989545825	9.065654788	7.968128012	8.05498657	7.833286283	1	8.43118626966667	8.16335220133333	0.968232931906992	9.64327466553287e-17	-0.0465739303612649
IL12RB1	1.328782139	1.095610626	1.81573336	1.081929696	1.351845496	1.720481099	3.18730393	1.428344857	1.345241232	1.504548735	0.15625	1.29989685	1.80488657866667	1.3884844621838	0.806179973983887	0.473511032788159
CCL20	4.066212018	6.965899172	5.959629806	2.771813779	4.507497333	5.850727248	5.366354067	5.533504149	4.89166626	2.975856491	1	4.6720720655	4.65173135816667	0.99564631986661	0	-0.00629474535649253
KLRD1	5.140736334	3.989489339	5.094365102	4.239595168	5.230535807	5.81101192	6.631740267	5.22193219	4.383493006	5.875885646	0.03125	4.91699214916667	5.664005596	1.15192488093761	1.50514997831991	0.204046639147995
GZMB	2.263255977	2.905173458	3.360434171	2.110691815	1.79307853	3.116853105	7.462956841	2.416826111	2.110705335	2.070958423	0.3125	2.502606292	3.35937165316667	1.34234923963288	0.505149978319906	0.424760067020804
CD83	1.799091301	1.581740762	2.144392768	1.675047053	1.988306768	2.014591729	3.944978623	2.627898216	1.487684127	1.972913956	0.4375	1.83469098133333	2.308875708	1.25845481963511	0.359021942641668	0.33165342257087
IL.12	5.840153593	6.761882203	5.204756345	5.023199554	5.338793252	6.283526688	10.66533308	6.195527931	4.717222688	4.274335151	0.4375	5.59746964133333	6.33589757133333	1.13192173916357	0.359021942641668	0.178774213979261
CSF.1	7.301201907	7.393926126	8.066587342	7.258367755	7.828881734	7.572759748	7.985187281	7.534435414	7.221191058	7.389198499	1	7.52410072866667	7.50976378033333	0.998094529984333	0	-0.00275163455408486
