# Supplementary material for: Immunometabolic Network Interactions of the Kynurenine Pathway in Cutaneous Malignant Melanoma
Source: Front Oncol. 2020 Feb 3;10:51. doi: 10.3389/fonc.2020.00051 (PMC7017805; doi:10.3389/fonc.2020.00051)
Supplement: Supplementary file 2 [file Data_Sheet_1.zip › Supplemental Table 5.xlsx]

## Sheet: Supplementary table 5
Supplementary table 5: Correlations of the KPMs and immuno-oncology related proteins level in PRE samples
	AA	AA	KYN	KYN	KYNA	KYNA	TRP	TRP	IL-8	IL-8	TNFRSF9	TNFRSF9	TIE2	TIE2	CCL7	CCL7	CD40-L	CD40-L	CD244	CD244	EGF	EGF	ANG-1	ANG-1	IL-7	IL-7	PlGF	PlGF	IL-6	IL-6	ADGRG1	ADGRG1	CCL2	CCL2	CRTAM	CRTAM	CXCL11	CXCL11	CCL13	CCL13	TRAIL	TRAIL	FGF-2	FGF-2	CXCL9	CXCL9	CD8A	CD8A	CA9
TRP	-0.542857142857143	0.297222222222222	-0.6	0.241666666666667	-0.257142857142857	0.658333333333333	1	0.00277777777777778	-0.942857142857143	0.0166666666666667	-0.314285714285714	0.563888888888889	-0.142857142857143	0.802777777777778	-0.657142857142857	0.175	-0.485714285714286	0.355555555555556	0.6	0.241666666666667	-0.771428571428571	0.102777777777778	-0.542857142857143	0.297222222222222	-0.142857142857143	0.802777777777778	-0.142857142857143	0.802777777777778	-0.771428571428571	0.102777777777778	-0.257142857142857	0.658333333333333	-0.771428571428571	0.102777777777778	-0.257142857142857	0.658333333333333	-0.371428571428571	0.497222222222222	0.485714285714286	0.355555555555556	0.542857142857143	0.297222222222222	-0.5	0.45	-0.371428571428571	0.497222222222222	0.0857142857142857	0.919444444444444	0.142857142857143
KYN	-0.0285714285714286	1	1	0.00277777777777778	-0.0857142857142857	0.919444444444444	-0.6	0.241666666666667	0.771428571428571	0.102777777777778	0.6	0.241666666666667	0.2	0.713888888888889	0.0857142857142857	0.919444444444444	0.485714285714286	0.355555555555556	-0.314285714285714	0.563888888888889	0.657142857142857	0.175	0.6	0.241666666666667	0.371428571428571	0.497222222222222	0.6	0.241666666666667	0.371428571428571	0.497222222222222	0.714285714285714	0.136111111111111	0.485714285714286	0.355555555555556	0.542857142857143	0.297222222222222	0.0857142857142857	0.919444444444444	-0.428571428571429	0.419444444444444	-0.257142857142857	0.658333333333333	0.1	0.95	0.0857142857142857	0.919444444444444	-0.485714285714286	0.355555555555556	-0.371428571428571
KYNA	-0.257142857142857	0.658333333333333	-0.0857142857142857	0.919444444444444	1	0.00277777777777778	-0.257142857142857	0.658333333333333	0.0285714285714286	1	0.0285714285714286	1	0.771428571428571	0.102777777777778	0.314285714285714	0.563888888888889	-0.6	0.241666666666667	0.142857142857143	0.802777777777778	-0.371428571428571	0.497222222222222	-0.542857142857143	0.297222222222222	-0.6	0.241666666666667	0.428571428571429	0.419444444444444	0.485714285714286	0.355555555555556	0.314285714285714	0.563888888888889	0.0285714285714286	1	0.314285714285714	0.563888888888889	-0.314285714285714	0.563888888888889	-0.314285714285714	0.563888888888889	-0.542857142857143	0.297222222222222	0.9	0.0833333333333333	-0.314285714285714	0.563888888888889	0.885714285714286	0.0333333333333333	-0.0857142857142857
3-HK	-0.2	0.713888888888889	0.371428571428571	0.497222222222222	0.771428571428571	0.102777777777778	-0.371428571428571	0.497222222222222	0.257142857142857	0.658333333333333	-0.0285714285714286	1	0.885714285714286	0.0333333333333333	-0.0857142857142857	0.919444444444444	-0.485714285714286	0.355555555555556	-0.142857142857143	0.802777777777778	-0.2	0.713888888888889	-0.428571428571429	0.419444444444444	-0.542857142857143	0.297222222222222	0.714285714285714	0.136111111111111	0.6	0.241666666666667	0.771428571428571	0.102777777777778	-0.0857142857142857	0.919444444444444	0.714285714285714	0.136111111111111	-0.485714285714286	0.355555555555556	-0.6	0.241666666666667	-0.714285714285714	0.136111111111111	0.9	0.0833333333333333	-0.485714285714286	0.355555555555556	0.542857142857143	0.297222222222222	0.142857142857143
3HAA	0.771428571428571	0.102777777777778	0.257142857142857	0.658333333333333	0.314285714285714	0.563888888888889	-0.885714285714286	0.0333333333333333	0.714285714285714	0.136111111111111	-0.142857142857143	0.802777777777778	0.0857142857142857	0.919444444444444	0.542857142857143	0.297222222222222	0.314285714285714	0.563888888888889	-0.6	0.241666666666667	0.542857142857143	0.297222222222222	0.257142857142857	0.658333333333333	-0.0285714285714286	1	-0.142857142857143	0.802777777777778	0.714285714285714	0.136111111111111	0.0285714285714286	1	0.485714285714286	0.355555555555556	0.257142857142857	0.658333333333333	0.371428571428571	0.497222222222222	-0.371428571428571	0.497222222222222	-0.542857142857143	0.297222222222222	0.7	0.233333333333333	0.371428571428571	0.497222222222222	0.142857142857143	0.802777777777778	0.257142857142857
AA	1	0.00277777777777778	-0.0285714285714286	1	-0.257142857142857	0.658333333333333	-0.542857142857143	0.297222222222222	0.428571428571429	0.419444444444444	-0.428571428571429	0.419444444444444	-0.485714285714286	0.355555555555556	0.314285714285714	0.563888888888889	0.542857142857143	0.297222222222222	-0.542857142857143	0.297222222222222	0.542857142857143	0.297222222222222	0.371428571428571	0.497222222222222	0.257142857142857	0.658333333333333	-0.657142857142857	0.175	0.257142857142857	0.658333333333333	-0.428571428571429	0.419444444444444	0.257142857142857	0.658333333333333	-0.0285714285714286	1	0.6	0.241666666666667	0.0285714285714286	1	-0.0857142857142857	0.919444444444444	0.4	0.516666666666667	0.6	0.241666666666667	-0.2	0.713888888888889	0.485714285714286
XA	-0.5	0.45	-0.8	0.133333333333333	0.3	0.683333333333333	0.7	0.233333333333333	-0.9	0.0833333333333333	-0.5	0.45	-0.1	0.95	-0.2	0.783333333333333	-0.6	0.35	0.9	0.0833333333333333	-0.8	0.133333333333333	-0.6	0.35	-0.1	0.95	-0.4	0.516666666666667	-0.7	0.233333333333333	-0.4	0.516666666666667	-0.8	0.133333333333333	-0.1	0.95	0	1	0.7	0.233333333333333	0.5	0.45	-0.1	0.95	0	1	0.6	0.35	0.1
IL-8	0.428571428571429	0.419444444444444	0.771428571428571	0.102777777777778	0.0285714285714286	1	-0.942857142857143	0.0166666666666667	1	0.00277777777777778	0.485714285714286	0.355555555555556	0.0857142857142857	0.919444444444444	0.542857142857143	0.297222222222222	0.6	0.241666666666667	-0.657142857142857	0.175	0.885714285714286	0.0333333333333333	0.714285714285714	0.136111111111111	0.257142857142857	0.658333333333333	0.257142857142857	0.658333333333333	0.714285714285714	0.136111111111111	0.371428571428571	0.497222222222222	0.828571428571429	0.0583333333333333	0.2	0.713888888888889	0.314285714285714	0.563888888888889	-0.542857142857143	0.297222222222222	-0.485714285714286	0.355555555555556	0.2	0.783333333333333	0.314285714285714	0.563888888888889	-0.371428571428571	0.497222222222222	-0.257142857142857
TNFRSF9	-0.428571428571429	0.419444444444444	0.6	0.241666666666667	0.0285714285714286	1	-0.314285714285714	0.563888888888889	0.485714285714286	0.355555555555556	1	0.00277777777777778	0.0857142857142857	0.919444444444444	0.485714285714286	0.355555555555556	0.371428571428571	0.497222222222222	0.0857142857142857	0.919444444444444	0.485714285714286	0.355555555555556	0.6	0.241666666666667	0.371428571428571	0.497222222222222	0.485714285714286	0.355555555555556	0.142857142857143	0.802777777777778	0.314285714285714	0.563888888888889	0.714285714285714	0.136111111111111	-0.0857142857142857	0.919444444444444	0.142857142857143	0.802777777777778	-0.142857142857143	0.802777777777778	0.0285714285714286	1	-0.6	0.35	0.142857142857143	0.802777777777778	-0.314285714285714	0.563888888888889	-0.942857142857143
TIE2	-0.485714285714286	0.355555555555556	0.2	0.713888888888889	0.771428571428571	0.102777777777778	-0.142857142857143	0.802777777777778	0.0857142857142857	0.919444444444444	0.0857142857142857	0.919444444444444	1	0.00277777777777778	-0.142857142857143	0.802777777777778	-0.714285714285714	0.136111111111111	-0.142857142857143	0.802777777777778	-0.371428571428571	0.497222222222222	-0.542857142857143	0.297222222222222	-0.771428571428571	0.102777777777778	0.828571428571429	0.0583333333333333	0.6	0.241666666666667	0.771428571428571	0.102777777777778	-0.0857142857142857	0.919444444444444	0.371428571428571	0.497222222222222	-0.771428571428571	0.102777777777778	-0.714285714285714	0.136111111111111	-0.771428571428571	0.102777777777778	0.8	0.133333333333333	-0.771428571428571	0.102777777777778	0.542857142857143	0.297222222222222	0.0285714285714286
CCL7	0.314285714285714	0.563888888888889	0.0857142857142857	0.919444444444444	0.314285714285714	0.563888888888889	-0.657142857142857	0.175	0.542857142857143	0.297222222222222	0.485714285714286	0.355555555555556	-0.142857142857143	0.802777777777778	1	0.00277777777777778	0.428571428571429	0.419444444444444	-0.0857142857142857	0.919444444444444	0.542857142857143	0.297222222222222	0.485714285714286	0.355555555555556	0.257142857142857	0.658333333333333	-0.2	0.713888888888889	0.371428571428571	0.497222222222222	-0.314285714285714	0.563888888888889	0.828571428571429	0.0583333333333333	-0.257142857142857	0.658333333333333	0.6	0.241666666666667	0.0285714285714286	1	-0.0857142857142857	0.919444444444444	0.1	0.95	0.6	0.241666666666667	0.142857142857143	0.802777777777778	-0.542857142857143
CD40-L	0.542857142857143	0.297222222222222	0.485714285714286	0.355555555555556	-0.6	0.241666666666667	-0.485714285714286	0.355555555555556	0.6	0.241666666666667	0.371428571428571	0.497222222222222	-0.714285714285714	0.136111111111111	0.428571428571429	0.419444444444444	1	0.00277777777777778	-0.2	0.713888888888889	0.885714285714286	0.0333333333333333	0.942857142857143	0.0166666666666667	0.885714285714286	0.0333333333333333	-0.371428571428571	0.497222222222222	-0.0857142857142857	0.919444444444444	-0.257142857142857	0.658333333333333	0.6	0.241666666666667	-0.0285714285714286	1	0.828571428571429	0.0583333333333333	0.257142857142857	0.658333333333333	0.371428571428571	0.497222222222222	-0.5	0.45	0.828571428571429	0.0583333333333333	-0.714285714285714	0.136111111111111	-0.314285714285714
CD244	-0.542857142857143	0.297222222222222	-0.314285714285714	0.563888888888889	0.142857142857143	0.802777777777778	0.6	0.241666666666667	-0.657142857142857	0.175	0.0857142857142857	0.919444444444444	-0.142857142857143	0.802777777777778	-0.0857142857142857	0.919444444444444	-0.2	0.713888888888889	1	0.00277777777777778	-0.542857142857143	0.297222222222222	-0.314285714285714	0.563888888888889	0.257142857142857	0.658333333333333	-0.0857142857142857	0.919444444444444	-0.771428571428571	0.102777777777778	-0.257142857142857	0.658333333333333	-0.428571428571429	0.419444444444444	0.142857142857143	0.802777777777778	0.142857142857143	0.802777777777778	0.771428571428571	0.102777777777778	0.714285714285714	0.136111111111111	-0.3	0.683333333333333	0.142857142857143	0.802777777777778	0.371428571428571	0.497222222222222	-0.371428571428571
EGF	0.542857142857143	0.297222222222222	0.657142857142857	0.175	-0.371428571428571	0.497222222222222	-0.771428571428571	0.102777777777778	0.885714285714286	0.0333333333333333	0.485714285714286	0.355555555555556	-0.371428571428571	0.497222222222222	0.542857142857143	0.297222222222222	0.885714285714286	0.0333333333333333	-0.542857142857143	0.297222222222222	1	0.00277777777777778	0.942857142857143	0.0166666666666667	0.6	0.241666666666667	-0.0857142857142857	0.919444444444444	0.371428571428571	0.497222222222222	0.0285714285714286	1	0.828571428571429	0.0583333333333333	-0.0285714285714286	1	0.6	0.241666666666667	-0.2	0.713888888888889	-0.0857142857142857	0.919444444444444	-0.1	0.95	0.6	0.241666666666667	-0.657142857142857	0.175	-0.314285714285714
ANG-1	0.371428571428571	0.497222222222222	0.6	0.241666666666667	-0.542857142857143	0.297222222222222	-0.542857142857143	0.297222222222222	0.714285714285714	0.136111111111111	0.6	0.241666666666667	-0.542857142857143	0.297222222222222	0.485714285714286	0.355555555555556	0.942857142857143	0.0166666666666667	-0.314285714285714	0.563888888888889	0.942857142857143	0.0166666666666667	1	0.00277777777777778	0.771428571428571	0.102777777777778	-0.142857142857143	0.802777777777778	0.0857142857142857	0.919444444444444	-0.0857142857142857	0.919444444444444	0.771428571428571	0.102777777777778	-0.142857142857143	0.802777777777778	0.657142857142857	0.175	0.0285714285714286	1	0.2	0.713888888888889	-0.5	0.45	0.657142857142857	0.175	-0.771428571428571	0.102777777777778	-0.485714285714286
IL-7	0.257142857142857	0.658333333333333	0.371428571428571	0.497222222222222	-0.6	0.241666666666667	-0.142857142857143	0.802777777777778	0.257142857142857	0.658333333333333	0.371428571428571	0.497222222222222	-0.771428571428571	0.102777777777778	0.257142857142857	0.658333333333333	0.885714285714286	0.0333333333333333	0.257142857142857	0.658333333333333	0.6	0.241666666666667	0.771428571428571	0.102777777777778	1	0.00277777777777778	-0.371428571428571	0.497222222222222	-0.485714285714286	0.355555555555556	-0.314285714285714	0.563888888888889	0.314285714285714	0.563888888888889	0.0857142857142857	0.919444444444444	0.828571428571429	0.0583333333333333	0.6	0.241666666666667	0.714285714285714	0.136111111111111	-0.7	0.233333333333333	0.828571428571429	0.0583333333333333	-0.6	0.241666666666667	-0.428571428571429
PlGF	-0.657142857142857	0.175	0.6	0.241666666666667	0.428571428571429	0.419444444444444	-0.142857142857143	0.802777777777778	0.257142857142857	0.658333333333333	0.485714285714286	0.355555555555556	0.828571428571429	0.0583333333333333	-0.2	0.713888888888889	-0.371428571428571	0.497222222222222	-0.0857142857142857	0.919444444444444	-0.0857142857142857	0.919444444444444	-0.142857142857143	0.802777777777778	-0.371428571428571	0.497222222222222	1	0.00277777777777778	0.428571428571429	0.419444444444444	0.942857142857143	0.0166666666666667	0.0857142857142857	0.919444444444444	0.428571428571429	0.419444444444444	-0.657142857142857	0.175	-0.657142857142857	0.175	-0.542857142857143	0.297222222222222	0.3	0.683333333333333	-0.657142857142857	0.175	0.0857142857142857	0.919444444444444	-0.314285714285714
IL-6	0.257142857142857	0.658333333333333	0.371428571428571	0.497222222222222	0.485714285714286	0.355555555555556	-0.771428571428571	0.102777777777778	0.714285714285714	0.136111111111111	0.142857142857143	0.802777777777778	0.6	0.241666666666667	0.371428571428571	0.497222222222222	-0.0857142857142857	0.919444444444444	-0.771428571428571	0.102777777777778	0.371428571428571	0.497222222222222	0.0857142857142857	0.919444444444444	-0.485714285714286	0.355555555555556	0.428571428571429	0.419444444444444	1	0.00277777777777778	0.485714285714286	0.355555555555556	0.542857142857143	0.297222222222222	0.0857142857142857	0.919444444444444	-0.257142857142857	0.658333333333333	-0.885714285714286	0.0333333333333333	-0.942857142857143	0.0166666666666667	0.6	0.35	-0.257142857142857	0.658333333333333	0.142857142857143	0.802777777777778	0.0857142857142857
ADGRG1	-0.428571428571429	0.419444444444444	0.714285714285714	0.136111111111111	0.314285714285714	0.563888888888889	-0.257142857142857	0.658333333333333	0.371428571428571	0.497222222222222	0.314285714285714	0.563888888888889	0.771428571428571	0.102777777777778	-0.314285714285714	0.563888888888889	-0.257142857142857	0.658333333333333	-0.257142857142857	0.658333333333333	0.0285714285714286	1	-0.0857142857142857	0.919444444444444	-0.314285714285714	0.563888888888889	0.942857142857143	0.0166666666666667	0.485714285714286	0.355555555555556	1	0.00277777777777778	0.0285714285714286	1	0.6	0.241666666666667	-0.6	0.241666666666667	-0.714285714285714	0.136111111111111	-0.6	0.241666666666667	0.3	0.683333333333333	-0.6	0.241666666666667	-0.0285714285714286	1	-0.0857142857142857
CCL2	0.257142857142857	0.658333333333333	0.485714285714286	0.355555555555556	0.0285714285714286	1	-0.771428571428571	0.102777777777778	0.828571428571429	0.0583333333333333	0.714285714285714	0.136111111111111	-0.0857142857142857	0.919444444444444	0.828571428571429	0.0583333333333333	0.6	0.241666666666667	-0.428571428571429	0.419444444444444	0.828571428571429	0.0583333333333333	0.771428571428571	0.102777777777778	0.314285714285714	0.563888888888889	0.0857142857142857	0.919444444444444	0.542857142857143	0.297222222222222	0.0285714285714286	1	1	0.00277777777777778	-0.257142857142857	0.658333333333333	0.428571428571429	0.419444444444444	-0.314285714285714	0.563888888888889	-0.257142857142857	0.658333333333333	-0.1	0.95	0.428571428571429	0.419444444444444	-0.314285714285714	0.563888888888889	-0.6
CRTAM	-0.0285714285714286	1	0.542857142857143	0.297222222222222	0.314285714285714	0.563888888888889	-0.257142857142857	0.658333333333333	0.2	0.713888888888889	-0.0857142857142857	0.919444444444444	0.371428571428571	0.497222222222222	-0.257142857142857	0.658333333333333	-0.0285714285714286	1	0.142857142857143	0.802777777777778	-0.0285714285714286	1	-0.142857142857143	0.802777777777778	0.0857142857142857	0.919444444444444	0.428571428571429	0.419444444444444	0.0857142857142857	0.919444444444444	0.6	0.241666666666667	-0.257142857142857	0.658333333333333	1	0.00277777777777778	-0.0285714285714286	1	-0.0857142857142857	0.919444444444444	-0.142857142857143	0.802777777777778	0.7	0.233333333333333	-0.0285714285714286	1	0.2	0.713888888888889	0.142857142857143
CXCL11	0.6	0.241666666666667	0.0857142857142857	0.919444444444444	-0.314285714285714	0.563888888888889	-0.371428571428571	0.497222222222222	0.314285714285714	0.563888888888889	0.142857142857143	0.802777777777778	-0.771428571428571	0.102777777777778	0.6	0.241666666666667	0.828571428571429	0.0583333333333333	0.142857142857143	0.802777777777778	0.6	0.241666666666667	0.657142857142857	0.175	0.828571428571429	0.0583333333333333	-0.657142857142857	0.175	-0.257142857142857	0.658333333333333	-0.6	0.241666666666667	0.428571428571429	0.419444444444444	-0.0285714285714286	1	1	0.00277777777777778	0.6	0.241666666666667	0.542857142857143	0.297222222222222	-0.3	0.683333333333333	1	0.00277777777777778	-0.257142857142857	0.658333333333333	-0.257142857142857
CCL13	0.0285714285714286	1	-0.428571428571429	0.419444444444444	-0.314285714285714	0.563888888888889	0.485714285714286	0.355555555555556	-0.542857142857143	0.297222222222222	-0.142857142857143	0.802777777777778	-0.714285714285714	0.136111111111111	0.0285714285714286	1	0.257142857142857	0.658333333333333	0.771428571428571	0.102777777777778	-0.2	0.713888888888889	0.0285714285714286	1	0.6	0.241666666666667	-0.657142857142857	0.175	-0.885714285714286	0.0333333333333333	-0.714285714285714	0.136111111111111	-0.314285714285714	0.563888888888889	-0.0857142857142857	0.919444444444444	0.6	0.241666666666667	1	0.00277777777777778	0.942857142857143	0.0166666666666667	-0.4	0.516666666666667	0.6	0.241666666666667	0.0285714285714286	1	-0.142857142857143
TRAIL	-0.0857142857142857	0.919444444444444	-0.257142857142857	0.658333333333333	-0.542857142857143	0.297222222222222	0.542857142857143	0.297222222222222	-0.485714285714286	0.355555555555556	0.0285714285714286	1	-0.771428571428571	0.102777777777778	-0.0857142857142857	0.919444444444444	0.371428571428571	0.497222222222222	0.714285714285714	0.136111111111111	-0.0857142857142857	0.919444444444444	0.2	0.713888888888889	0.714285714285714	0.136111111111111	-0.542857142857143	0.297222222222222	-0.942857142857143	0.0166666666666667	-0.6	0.241666666666667	-0.257142857142857	0.658333333333333	-0.142857142857143	0.802777777777778	0.542857142857143	0.297222222222222	0.942857142857143	0.0166666666666667	1	0.00277777777777778	-0.7	0.233333333333333	0.542857142857143	0.297222222222222	-0.257142857142857	0.658333333333333	-0.257142857142857
FGF-2	0.4	0.516666666666667	0.1	0.95	0.9	0.0833333333333333	-0.5	0.45	0.2	0.783333333333333	-0.6	0.35	0.8	0.133333333333333	0.1	0.95	-0.5	0.45	-0.3	0.683333333333333	-0.1	0.95	-0.5	0.45	-0.7	0.233333333333333	0.3	0.683333333333333	0.6	0.35	0.3	0.683333333333333	-0.1	0.95	0.7	0.233333333333333	-0.3	0.683333333333333	-0.4	0.516666666666667	-0.7	0.233333333333333	1	0.0166666666666667	-0.3	0.683333333333333	0.7	0.233333333333333	0.7
CXCL9	0.6	0.241666666666667	0.0857142857142857	0.919444444444444	-0.314285714285714	0.563888888888889	-0.371428571428571	0.497222222222222	0.314285714285714	0.563888888888889	0.142857142857143	0.802777777777778	-0.771428571428571	0.102777777777778	0.6	0.241666666666667	0.828571428571429	0.0583333333333333	0.142857142857143	0.802777777777778	0.6	0.241666666666667	0.657142857142857	0.175	0.828571428571429	0.0583333333333333	-0.657142857142857	0.175	-0.257142857142857	0.658333333333333	-0.6	0.241666666666667	0.428571428571429	0.419444444444444	-0.0285714285714286	1	1	0.00277777777777778	0.6	0.241666666666667	0.542857142857143	0.297222222222222	-0.3	0.683333333333333	1	0.00277777777777778	-0.257142857142857	0.658333333333333	-0.257142857142857
CD8A	-0.2	0.713888888888889	-0.485714285714286	0.355555555555556	0.885714285714286	0.0333333333333333	0.0857142857142857	0.919444444444444	-0.371428571428571	0.497222222222222	-0.314285714285714	0.563888888888889	0.542857142857143	0.297222222222222	0.142857142857143	0.802777777777778	-0.714285714285714	0.136111111111111	0.371428571428571	0.497222222222222	-0.657142857142857	0.175	-0.771428571428571	0.102777777777778	-0.6	0.241666666666667	0.0857142857142857	0.919444444444444	0.142857142857143	0.802777777777778	-0.0285714285714286	1	-0.314285714285714	0.563888888888889	0.2	0.713888888888889	-0.257142857142857	0.658333333333333	0.0285714285714286	1	-0.257142857142857	0.658333333333333	0.7	0.233333333333333	-0.257142857142857	0.658333333333333	1	0.00277777777777778	0.142857142857143
CA9	0.485714285714286	0.355555555555556	-0.371428571428571	0.497222222222222	-0.0857142857142857	0.919444444444444	0.142857142857143	0.802777777777778	-0.257142857142857	0.658333333333333	-0.942857142857143	0.0166666666666667	0.0285714285714286	1	-0.542857142857143	0.297222222222222	-0.314285714285714	0.563888888888889	-0.371428571428571	0.497222222222222	-0.314285714285714	0.563888888888889	-0.485714285714286	0.355555555555556	-0.428571428571429	0.419444444444444	-0.314285714285714	0.563888888888889	0.0857142857142857	0.919444444444444	-0.0857142857142857	0.919444444444444	-0.6	0.241666666666667	0.142857142857143	0.802777777777778	-0.257142857142857	0.658333333333333	-0.142857142857143	0.802777777777778	-0.257142857142857	0.658333333333333	0.7	0.233333333333333	-0.257142857142857	0.658333333333333	0.142857142857143	0.802777777777778	1
ADA	-0.657142857142857	0.175	0.6	0.241666666666667	0.428571428571429	0.419444444444444	-0.142857142857143	0.802777777777778	0.257142857142857	0.658333333333333	0.485714285714286	0.355555555555556	0.828571428571429	0.0583333333333333	-0.2	0.713888888888889	-0.371428571428571	0.497222222222222	-0.0857142857142857	0.919444444444444	-0.0857142857142857	0.919444444444444	-0.142857142857143	0.802777777777778	-0.371428571428571	0.497222222222222	1	0.00277777777777778	0.428571428571429	0.419444444444444	0.942857142857143	0.0166666666666667	0.0857142857142857	0.919444444444444	0.428571428571429	0.419444444444444	-0.657142857142857	0.175	-0.657142857142857	0.175	-0.542857142857143	0.297222222222222	0.3	0.683333333333333	-0.657142857142857	0.175	0.0857142857142857	0.919444444444444	-0.314285714285714
CD4	0.0857142857142857	0.919444444444444	0.314285714285714	0.563888888888889	0.714285714285714	0.136111111111111	-0.771428571428571	0.102777777777778	0.657142857142857	0.175	0.371428571428571	0.497222222222222	0.6	0.241666666666667	0.657142857142857	0.175	-0.0857142857142857	0.919444444444444	-0.428571428571429	0.419444444444444	0.314285714285714	0.563888888888889	0.0857142857142857	0.919444444444444	-0.371428571428571	0.497222222222222	0.428571428571429	0.419444444444444	0.885714285714286	0.0333333333333333	0.371428571428571	0.497222222222222	0.657142857142857	0.175	0.0857142857142857	0.919444444444444	-0.0857142857142857	0.919444444444444	-0.657142857142857	0.175	-0.771428571428571	0.102777777777778	0.7	0.233333333333333	-0.0857142857142857	0.919444444444444	0.371428571428571	0.497222222222222	-0.257142857142857
Gal-9	0.0285714285714286	1	0.142857142857143	0.802777777777778	0.542857142857143	0.297222222222222	-0.6	0.241666666666667	0.485714285714286	0.355555555555556	0.6	0.241666666666667	0.142857142857143	0.802777777777778	0.942857142857143	0.0166666666666667	0.2	0.713888888888889	0.0285714285714286	1	0.371428571428571	0.497222222222222	0.314285714285714	0.563888888888889	0.0857142857142857	0.919444444444444	0.0857142857142857	0.919444444444444	0.428571428571429	0.419444444444444	-0.0857142857142857	0.919444444444444	0.771428571428571	0.102777777777778	-0.142857142857143	0.802777777777778	0.371428571428571	0.497222222222222	-0.0857142857142857	0.919444444444444	-0.2	0.713888888888889	0.1	0.95	0.371428571428571	0.497222222222222	0.314285714285714	0.563888888888889	-0.657142857142857
VEGFR-2	-0.6	0.241666666666667	0.714285714285714	0.136111111111111	0.314285714285714	0.563888888888889	-0.257142857142857	0.658333333333333	0.371428571428571	0.497222222222222	0.828571428571429	0.0583333333333333	0.428571428571429	0.419444444444444	0.2	0.713888888888889	0.0857142857142857	0.919444444444444	0.257142857142857	0.658333333333333	0.2	0.713888888888889	0.257142857142857	0.658333333333333	0.2	0.713888888888889	0.771428571428571	0.102777777777778	0.142857142857143	0.802777777777778	0.657142857142857	0.175	0.371428571428571	0.497222222222222	0.428571428571429	0.419444444444444	-0.0857142857142857	0.919444444444444	-0.2	0.713888888888889	-0.0857142857142857	0.919444444444444	-0.1	0.95	-0.0857142857142857	0.919444444444444	-0.0285714285714286	1	-0.771428571428571
CD40	-0.142857142857143	0.802777777777778	0.257142857142857	0.658333333333333	0.828571428571429	0.0583333333333333	-0.542857142857143	0.297222222222222	0.371428571428571	0.497222222222222	0.428571428571429	0.419444444444444	0.485714285714286	0.355555555555556	0.657142857142857	0.175	-0.0857142857142857	0.919444444444444	0.2	0.713888888888889	0.0857142857142857	0.919444444444444	-0.0285714285714286	1	-0.0857142857142857	0.919444444444444	0.371428571428571	0.497222222222222	0.428571428571429	0.419444444444444	0.257142857142857	0.658333333333333	0.428571428571429	0.419444444444444	0.371428571428571	0.497222222222222	0.142857142857143	0.802777777777778	-0.142857142857143	0.802777777777778	-0.314285714285714	0.563888888888889	0.6	0.35	0.142857142857143	0.802777777777778	0.6	0.241666666666667	-0.485714285714286
IL-18	-0.771428571428571	0.102777777777778	0.6	0.241666666666667	0.371428571428571	0.497222222222222	-0.0285714285714286	1	0.142857142857143	0.802777777777778	0.657142857142857	0.175	0.6	0.241666666666667	-0.0857142857142857	0.919444444444444	-0.2	0.713888888888889	0.314285714285714	0.563888888888889	-0.0857142857142857	0.919444444444444	-0.0285714285714286	1	-0.0285714285714286	1	0.885714285714286	0.0333333333333333	0.0857142857142857	0.919444444444444	0.771428571428571	0.102777777777778	0.0857142857142857	0.919444444444444	0.485714285714286	0.355555555555556	-0.371428571428571	0.497222222222222	-0.257142857142857	0.658333333333333	-0.142857142857143	0.802777777777778	0	1	-0.371428571428571	0.497222222222222	0.0857142857142857	0.919444444444444	-0.6
GZMH	-0.485714285714286	0.355555555555556	0.142857142857143	0.802777777777778	0.314285714285714	0.563888888888889	0.257142857142857	0.658333333333333	-0.314285714285714	0.563888888888889	0.142857142857143	0.802777777777778	0.142857142857143	0.802777777777778	-0.142857142857143	0.802777777777778	-0.142857142857143	0.802777777777778	0.828571428571429	0.0583333333333333	-0.371428571428571	0.497222222222222	-0.257142857142857	0.658333333333333	0.257142857142857	0.658333333333333	0.257142857142857	0.658333333333333	-0.485714285714286	0.355555555555556	0.2	0.713888888888889	-0.371428571428571	0.497222222222222	0.657142857142857	0.175	0.0857142857142857	0.919444444444444	0.485714285714286	0.355555555555556	0.428571428571429	0.419444444444444	0.2	0.783333333333333	0.0857142857142857	0.919444444444444	0.371428571428571	0.497222222222222	-0.314285714285714
VEGF-C	0	1	0.7	0.233333333333333	-0.7	0.233333333333333	-0.3	0.683333333333333	0.6	0.35	1	0.0166666666666667	-0.6	0.35	0.3	0.683333333333333	0.9	0.0833333333333333	-0.1	0.95	0.7	0.233333333333333	0.9	0.0833333333333333	0.9	0.0833333333333333	0.1	0.95	-0.2	0.783333333333333	0.1	0.95	0.7	0.233333333333333	-0.1	0.95	0.5	0.45	0.2	0.783333333333333	0.5	0.45	-0.6	0.35	0.5	0.45	-0.9	0.0833333333333333	-0.9
LAP-TGF-beta-1	0.0857142857142857	0.919444444444444	0.771428571428571	0.102777777777778	0.142857142857143	0.802777777777778	-0.771428571428571	0.102777777777778	0.885714285714286	0.0333333333333333	0.542857142857143	0.297222222222222	0.428571428571429	0.419444444444444	0.314285714285714	0.563888888888889	0.257142857142857	0.658333333333333	-0.714285714285714	0.136111111111111	0.657142857142857	0.175	0.485714285714286	0.355555555555556	-0.0857142857142857	0.919444444444444	0.6	0.241666666666667	0.828571428571429	0.0583333333333333	0.657142857142857	0.175	0.714285714285714	0.136111111111111	0.142857142857143	0.802777777777778	-0.142857142857143	0.802777777777778	-0.828571428571429	0.0583333333333333	-0.714285714285714	0.136111111111111	0.1	0.95	-0.142857142857143	0.802777777777778	-0.314285714285714	0.563888888888889	-0.257142857142857
CXCL1	0.257142857142857	0.658333333333333	0.942857142857143	0.0166666666666667	-0.314285714285714	0.563888888888889	-0.657142857142857	0.175	0.828571428571429	0.0583333333333333	0.485714285714286	0.355555555555556	-0.0857142857142857	0.919444444444444	0.142857142857143	0.802777777777778	0.714285714285714	0.136111111111111	-0.428571428571429	0.419444444444444	0.828571428571429	0.0583333333333333	0.771428571428571	0.102777777777778	0.542857142857143	0.297222222222222	0.314285714285714	0.563888888888889	0.314285714285714	0.563888888888889	0.485714285714286	0.355555555555556	0.542857142857143	0.297222222222222	0.428571428571429	0.419444444444444	0.314285714285714	0.563888888888889	-0.314285714285714	0.563888888888889	-0.142857142857143	0.802777777777778	0.1	0.95	0.314285714285714	0.563888888888889	-0.657142857142857	0.175	-0.257142857142857
TNFSF14	-0.0857142857142857	0.919444444444444	0.942857142857143	0.0166666666666667	0.2	0.713888888888889	-0.714285714285714	0.136111111111111	0.828571428571429	0.0583333333333333	0.657142857142857	0.175	0.428571428571429	0.419444444444444	0.257142857142857	0.658333333333333	0.314285714285714	0.563888888888889	-0.371428571428571	0.497222222222222	0.6	0.241666666666667	0.485714285714286	0.355555555555556	0.142857142857143	0.802777777777778	0.714285714285714	0.136111111111111	0.6	0.241666666666667	0.771428571428571	0.102777777777778	0.6	0.241666666666667	0.485714285714286	0.355555555555556	-0.0285714285714286	1	-0.6	0.241666666666667	-0.485714285714286	0.355555555555556	0.1	0.95	-0.0285714285714286	1	-0.257142857142857	0.658333333333333	-0.428571428571429
TWEAK	0.0857142857142857	0.919444444444444	-0.942857142857143	0.0166666666666667	0.2	0.713888888888889	0.485714285714286	0.355555555555556	-0.714285714285714	0.136111111111111	-0.542857142857143	0.297222222222222	-0.257142857142857	0.658333333333333	0.0857142857142857	0.919444444444444	-0.371428571428571	0.497222222222222	0.485714285714286	0.355555555555556	-0.6	0.241666666666667	-0.542857142857143	0.297222222222222	-0.2	0.713888888888889	-0.657142857142857	0.175	-0.428571428571429	0.419444444444444	-0.771428571428571	0.102777777777778	-0.428571428571429	0.419444444444444	-0.371428571428571	0.497222222222222	0.142857142857143	0.802777777777778	0.6	0.241666666666667	0.371428571428571	0.497222222222222	0	1	0.142857142857143	0.802777777777778	0.6	0.241666666666667	0.257142857142857
PDGF-subunit-B	0.0857142857142857	0.919444444444444	0.657142857142857	0.175	-0.714285714285714	0.136111111111111	-0.257142857142857	0.658333333333333	0.542857142857143	0.297222222222222	0.6	0.241666666666667	-0.428571428571429	0.419444444444444	0.0857142857142857	0.919444444444444	0.771428571428571	0.102777777777778	-0.314285714285714	0.563888888888889	0.771428571428571	0.102777777777778	0.885714285714286	0.0333333333333333	0.657142857142857	0.175	0.0857142857142857	0.919444444444444	-0.0285714285714286	1	0.142857142857143	0.802777777777778	0.542857142857143	0.297222222222222	-0.142857142857143	0.802777777777778	0.314285714285714	0.563888888888889	-0.0857142857142857	0.919444444444444	0.2	0.713888888888889	-0.7	0.233333333333333	0.314285714285714	0.563888888888889	-0.942857142857143	0.0166666666666667	-0.428571428571429
PDCD1	-0.2	0.713888888888889	0.257142857142857	0.658333333333333	0.714285714285714	0.136111111111111	-0.314285714285714	0.563888888888889	0.142857142857143	0.802777777777778	0.257142857142857	0.658333333333333	0.371428571428571	0.497222222222222	0.371428571428571	0.497222222222222	-0.0857142857142857	0.919444444444444	0.485714285714286	0.355555555555556	-0.0857142857142857	0.919444444444444	-0.142857142857143	0.802777777777778	0.0857142857142857	0.919444444444444	0.314285714285714	0.563888888888889	0.0857142857142857	0.919444444444444	0.257142857142857	0.658333333333333	0.0857142857142857	0.919444444444444	0.657142857142857	0.175	0.2	0.713888888888889	0.142857142857143	0.802777777777778	-0.0285714285714286	1	0.5	0.45	0.2	0.713888888888889	0.6	0.241666666666667	-0.371428571428571
FasL	0.657142857142857	0.175	0.314285714285714	0.563888888888889	-0.771428571428571	0.102777777777778	-0.314285714285714	0.563888888888889	0.428571428571429	0.419444444444444	0.0857142857142857	0.919444444444444	-0.828571428571429	0.0583333333333333	0.2	0.713888888888889	0.942857142857143	0.0166666666666667	-0.257142857142857	0.658333333333333	0.771428571428571	0.102777777777778	0.828571428571429	0.0583333333333333	0.828571428571429	0.0583333333333333	-0.542857142857143	0.297222222222222	-0.2	0.713888888888889	-0.371428571428571	0.497222222222222	0.371428571428571	0.497222222222222	-0.0857142857142857	0.919444444444444	0.771428571428571	0.102777777777778	0.314285714285714	0.563888888888889	0.428571428571429	0.419444444444444	-0.5	0.45	0.771428571428571	0.102777777777778	-0.771428571428571	0.102777777777778	-0.0285714285714286
CD28	0.371428571428571	0.497222222222222	0.314285714285714	0.563888888888889	-0.0857142857142857	0.919444444444444	-0.142857142857143	0.802777777777778	0.0857142857142857	0.919444444444444	-0.485714285714286	0.355555555555556	-0.0285714285714286	1	-0.428571428571429	0.419444444444444	0.142857142857143	0.802777777777778	-0.0285714285714286	1	0.0285714285714286	1	-0.0857142857142857	0.919444444444444	0.2	0.713888888888889	-0.0285714285714286	1	-0.0857142857142857	0.919444444444444	0.257142857142857	0.658333333333333	-0.428571428571429	0.419444444444444	0.828571428571429	0.0583333333333333	0.142857142857143	0.802777777777778	0.0857142857142857	0.919444444444444	0.0285714285714286	1	0.7	0.233333333333333	0.142857142857143	0.802777777777778	-0.0285714285714286	1	0.542857142857143
CCL19	0.0857142857142857	0.919444444444444	0.485714285714286	0.355555555555556	-0.314285714285714	0.563888888888889	-0.0857142857142857	0.919444444444444	0.142857142857143	0.802777777777778	0.2	0.713888888888889	-0.428571428571429	0.419444444444444	-0.0285714285714286	1	0.6	0.241666666666667	0.428571428571429	0.419444444444444	0.314285714285714	0.563888888888889	0.428571428571429	0.419444444444444	0.828571428571429	0.0583333333333333	-0.0857142857142857	0.919444444444444	-0.485714285714286	0.355555555555556	0.0285714285714286	1	-0.0285714285714286	1	0.6	0.241666666666667	0.6	0.241666666666667	0.542857142857143	0.297222222222222	0.6	0.241666666666667	-0.2	0.783333333333333	0.6	0.241666666666667	-0.314285714285714	0.563888888888889	-0.257142857142857
CCL8	0.485714285714286	0.355555555555556	-0.2	0.713888888888889	-0.771428571428571	0.102777777777778	0.142857142857143	0.802777777777778	-0.0857142857142857	0.919444444444444	-0.0857142857142857	0.919444444444444	-1	0.00277777777777778	0.142857142857143	0.802777777777778	0.714285714285714	0.136111111111111	0.142857142857143	0.802777777777778	0.371428571428571	0.497222222222222	0.542857142857143	0.297222222222222	0.771428571428571	0.102777777777778	-0.828571428571429	0.0583333333333333	-0.6	0.241666666666667	-0.771428571428571	0.102777777777778	0.0857142857142857	0.919444444444444	-0.371428571428571	0.497222222222222	0.771428571428571	0.102777777777778	0.714285714285714	0.136111111111111	0.771428571428571	0.102777777777778	-0.8	0.133333333333333	0.771428571428571	0.102777777777778	-0.542857142857143	0.297222222222222	-0.0285714285714286
CCL4	0.485714285714286	0.355555555555556	0.6	0.241666666666667	-0.485714285714286	0.355555555555556	-0.657142857142857	0.175	0.828571428571429	0.0583333333333333	0.428571428571429	0.419444444444444	-0.314285714285714	0.563888888888889	0.371428571428571	0.497222222222222	0.771428571428571	0.102777777777778	-0.714285714285714	0.136111111111111	0.942857142857143	0.0166666666666667	0.885714285714286	0.0333333333333333	0.428571428571429	0.419444444444444	-0.0285714285714286	1	0.428571428571429	0.419444444444444	0.0857142857142857	0.919444444444444	0.771428571428571	0.102777777777778	-0.2	0.713888888888889	0.371428571428571	0.497222222222222	-0.371428571428571	0.497222222222222	-0.2	0.713888888888889	-0.2	0.783333333333333	0.371428571428571	0.497222222222222	-0.771428571428571	0.102777777777778	-0.2
Gal-1	-0.257142857142857	0.658333333333333	-0.142857142857143	0.802777777777778	0.6	0.241666666666667	-0.142857142857143	0.802777777777778	0.0857142857142857	0.919444444444444	0.0285714285714286	1	0.771428571428571	0.102777777777778	0.0857142857142857	0.919444444444444	-0.657142857142857	0.175	-0.428571428571429	0.419444444444444	-0.257142857142857	0.658333333333333	-0.428571428571429	0.419444444444444	-0.885714285714286	0.0333333333333333	0.485714285714286	0.355555555555556	0.714285714285714	0.136111111111111	0.371428571428571	0.497222222222222	0.142857142857143	0.802777777777778	-0.257142857142857	0.658333333333333	-0.714285714285714	0.136111111111111	-0.771428571428571	0.102777777777778	-0.828571428571429	0.0583333333333333	0.5	0.45	-0.714285714285714	0.136111111111111	0.428571428571429	0.419444444444444	0.0857142857142857
PD-L1	-0.314285714285714	0.563888888888889	0.6	0.241666666666667	0.714285714285714	0.136111111111111	-0.542857142857143	0.297222222222222	0.485714285714286	0.355555555555556	0.542857142857143	0.297222222222222	0.657142857142857	0.175	0.371428571428571	0.497222222222222	-0.0857142857142857	0.919444444444444	0.0857142857142857	0.919444444444444	0.142857142857143	0.802777777777778	0.0285714285714286	1	-0.0857142857142857	0.919444444444444	0.714285714285714	0.136111111111111	0.485714285714286	0.355555555555556	0.657142857142857	0.175	0.371428571428571	0.497222222222222	0.6	0.241666666666667	-0.0857142857142857	0.919444444444444	-0.371428571428571	0.497222222222222	-0.428571428571429	0.419444444444444	0.6	0.35	-0.0857142857142857	0.919444444444444	0.371428571428571	0.497222222222222	-0.485714285714286
CD27	-0.428571428571429	0.419444444444444	-0.257142857142857	0.658333333333333	0.371428571428571	0.497222222222222	0.257142857142857	0.658333333333333	-0.371428571428571	0.497222222222222	0.314285714285714	0.563888888888889	-0.0857142857142857	0.919444444444444	0.371428571428571	0.497222222222222	-0.0857142857142857	0.919444444444444	0.885714285714286	0.0333333333333333	-0.314285714285714	0.563888888888889	-0.142857142857143	0.802777777777778	0.257142857142857	0.658333333333333	-0.0857142857142857	0.919444444444444	-0.485714285714286	0.355555555555556	-0.314285714285714	0.563888888888889	-0.0285714285714286	1	0.0285714285714286	1	0.314285714285714	0.563888888888889	0.657142857142857	0.175	0.542857142857143	0.297222222222222	-0.4	0.516666666666667	0.314285714285714	0.563888888888889	0.485714285714286	0.355555555555556	-0.6
CXCL5	0.428571428571429	0.419444444444444	-0.257142857142857	0.658333333333333	-0.885714285714286	0.0333333333333333	0.257142857142857	0.658333333333333	-0.142857142857143	0.802777777777778	-0.142857142857143	0.802777777777778	-0.942857142857143	0.0166666666666667	-0.0285714285714286	1	0.6	0.241666666666667	-0.0285714285714286	1	0.314285714285714	0.563888888888889	0.485714285714286	0.355555555555556	0.6	0.241666666666667	-0.771428571428571	0.102777777777778	-0.542857142857143	0.297222222222222	-0.714285714285714	0.136111111111111	0.0285714285714286	1	-0.542857142857143	0.297222222222222	0.542857142857143	0.297222222222222	0.542857142857143	0.297222222222222	0.657142857142857	0.175	-0.9	0.0833333333333333	0.542857142857143	0.297222222222222	-0.657142857142857	0.175	0.0857142857142857
HGF	-0.371428571428571	0.497222222222222	0.771428571428571	0.102777777777778	0.2	0.713888888888889	-0.485714285714286	0.355555555555556	0.657142857142857	0.175	0.771428571428571	0.102777777777778	0.542857142857143	0.297222222222222	0.2	0.713888888888889	0.0857142857142857	0.919444444444444	-0.371428571428571	0.497222222222222	0.428571428571429	0.419444444444444	0.371428571428571	0.497222222222222	-0.0857142857142857	0.919444444444444	0.828571428571429	0.0583333333333333	0.6	0.241666666666667	0.771428571428571	0.102777777777778	0.6	0.241666666666667	0.142857142857143	0.802777777777778	-0.314285714285714	0.563888888888889	-0.714285714285714	0.136111111111111	-0.542857142857143	0.297222222222222	0	1	-0.314285714285714	0.563888888888889	-0.257142857142857	0.658333333333333	-0.542857142857143
GZMA	0.257142857142857	0.658333333333333	-0.0857142857142857	0.919444444444444	-0.828571428571429	0.0583333333333333	0.314285714285714	0.563888888888889	-0.2	0.713888888888889	-0.0285714285714286	1	-0.942857142857143	0.0166666666666667	-0.0857142857142857	0.919444444444444	0.657142857142857	0.175	0.314285714285714	0.563888888888889	0.257142857142857	0.658333333333333	0.485714285714286	0.355555555555556	0.828571428571429	0.0583333333333333	-0.657142857142857	0.175	-0.771428571428571	0.102777777777778	-0.6	0.241666666666667	-0.0857142857142857	0.919444444444444	-0.2	0.713888888888889	0.657142857142857	0.175	0.771428571428571	0.102777777777778	0.885714285714286	0.0333333333333333	-0.9	0.0833333333333333	0.657142857142857	0.175	-0.6	0.241666666666667	-0.0857142857142857
HO-1	-0.485714285714286	0.355555555555556	-0.6	0.241666666666667	0.485714285714286	0.355555555555556	0.657142857142857	0.175	-0.828571428571429	0.0583333333333333	-0.428571428571429	0.419444444444444	0.314285714285714	0.563888888888889	-0.371428571428571	0.497222222222222	-0.771428571428571	0.102777777777778	0.714285714285714	0.136111111111111	-0.942857142857143	0.0166666666666667	-0.885714285714286	0.0333333333333333	-0.428571428571429	0.419444444444444	0.0285714285714286	1	-0.428571428571429	0.419444444444444	-0.0857142857142857	0.919444444444444	-0.771428571428571	0.102777777777778	0.2	0.713888888888889	-0.371428571428571	0.497222222222222	0.371428571428571	0.497222222222222	0.2	0.713888888888889	0.2	0.783333333333333	-0.371428571428571	0.497222222222222	0.771428571428571	0.102777777777778	0.2
CX3CL1	-0.714285714285714	0.136111111111111	-0.485714285714286	0.355555555555556	0.6	0.241666666666667	0.485714285714286	0.355555555555556	-0.6	0.241666666666667	0.142857142857143	0.802777777777778	0.371428571428571	0.497222222222222	0.0857142857142857	0.919444444444444	-0.657142857142857	0.175	0.714285714285714	0.136111111111111	-0.714285714285714	0.136111111111111	-0.6	0.241666666666667	-0.371428571428571	0.497222222222222	0.2	0.713888888888889	-0.257142857142857	0.658333333333333	-0.0857142857142857	0.919444444444444	-0.257142857142857	0.658333333333333	-0.142857142857143	0.802777777777778	-0.314285714285714	0.563888888888889	0.257142857142857	0.658333333333333	0.142857142857143	0.802777777777778	-0.1	0.95	-0.314285714285714	0.563888888888889	0.714285714285714	0.136111111111111	-0.371428571428571
CXCL10	0.714285714285714	0.136111111111111	-0.0857142857142857	0.919444444444444	-0.485714285714286	0.355555555555556	-0.2	0.713888888888889	0.142857142857143	0.802777777777778	-0.142857142857143	0.802777777777778	-0.885714285714286	0.0333333333333333	0.371428571428571	0.497222222222222	0.771428571428571	0.102777777777778	0.0857142857142857	0.919444444444444	0.485714285714286	0.355555555555556	0.542857142857143	0.297222222222222	0.771428571428571	0.102777777777778	-0.828571428571429	0.0583333333333333	-0.371428571428571	0.497222222222222	-0.714285714285714	0.136111111111111	0.2	0.713888888888889	-0.0857142857142857	0.919444444444444	0.942857142857143	0.0166666666666667	0.657142857142857	0.175	0.6	0.241666666666667	-0.3	0.683333333333333	0.942857142857143	0.0166666666666667	-0.314285714285714	0.563888888888889	0.0285714285714286
CD70	0.542857142857143	0.297222222222222	-0.657142857142857	0.175	-0.257142857142857	0.658333333333333	0.257142857142857	0.658333333333333	-0.428571428571429	0.419444444444444	-0.6	0.241666666666667	-0.714285714285714	0.136111111111111	0.0857142857142857	0.919444444444444	0.2	0.713888888888889	0.314285714285714	0.563888888888889	-0.142857142857143	0.802777777777778	-0.0857142857142857	0.919444444444444	0.314285714285714	0.563888888888889	-0.942857142857143	0.0166666666666667	-0.542857142857143	0.297222222222222	-0.885714285714286	0.0333333333333333	-0.314285714285714	0.563888888888889	-0.2	0.713888888888889	0.6	0.241666666666667	0.771428571428571	0.102777777777778	0.6	0.241666666666667	-0.1	0.95	0.6	0.241666666666667	0.142857142857143	0.802777777777778	0.371428571428571
IL-10	0.0857142857142857	0.919444444444444	0.771428571428571	0.102777777777778	0.142857142857143	0.802777777777778	-0.771428571428571	0.102777777777778	0.885714285714286	0.0333333333333333	0.542857142857143	0.297222222222222	0.428571428571429	0.419444444444444	0.314285714285714	0.563888888888889	0.257142857142857	0.658333333333333	-0.714285714285714	0.136111111111111	0.657142857142857	0.175	0.485714285714286	0.355555555555556	-0.0857142857142857	0.919444444444444	0.6	0.241666666666667	0.828571428571429	0.0583333333333333	0.657142857142857	0.175	0.714285714285714	0.136111111111111	0.142857142857143	0.802777777777778	-0.142857142857143	0.802777777777778	-0.828571428571429	0.0583333333333333	-0.714285714285714	0.136111111111111	0.1	0.95	-0.142857142857143	0.802777777777778	-0.314285714285714	0.563888888888889	-0.257142857142857
TNFRSF12A	-0.485714285714286	0.355555555555556	0.428571428571429	0.419444444444444	0.371428571428571	0.497222222222222	-0.2	0.713888888888889	0.314285714285714	0.563888888888889	0.371428571428571	0.497222222222222	0.828571428571429	0.0583333333333333	-0.142857142857143	0.802777777777778	-0.428571428571429	0.419444444444444	-0.428571428571429	0.419444444444444	-0.0285714285714286	1	-0.142857142857143	0.802777777777778	-0.6	0.241666666666667	0.885714285714286	0.0333333333333333	0.657142857142857	0.175	0.828571428571429	0.0583333333333333	0.2	0.713888888888889	0.0857142857142857	0.919444444444444	-0.771428571428571	0.102777777777778	-0.885714285714286	0.0333333333333333	-0.771428571428571	0.102777777777778	0.3	0.683333333333333	-0.771428571428571	0.102777777777778	0.0285714285714286	1	-0.142857142857143
CCL23	-0.2	0.713888888888889	0.371428571428571	0.497222222222222	0.771428571428571	0.102777777777778	-0.371428571428571	0.497222222222222	0.257142857142857	0.658333333333333	-0.0285714285714286	1	0.885714285714286	0.0333333333333333	-0.0857142857142857	0.919444444444444	-0.485714285714286	0.355555555555556	-0.142857142857143	0.802777777777778	-0.2	0.713888888888889	-0.428571428571429	0.419444444444444	-0.542857142857143	0.297222222222222	0.714285714285714	0.136111111111111	0.6	0.241666666666667	0.771428571428571	0.102777777777778	-0.0857142857142857	0.919444444444444	0.714285714285714	0.136111111111111	-0.485714285714286	0.355555555555556	-0.6	0.241666666666667	-0.714285714285714	0.136111111111111	0.9	0.0833333333333333	-0.485714285714286	0.355555555555556	0.542857142857143	0.297222222222222	0.142857142857143
CD5	-0.371428571428571	0.497222222222222	0.257142857142857	0.658333333333333	-0.0857142857142857	0.919444444444444	0.142857142857143	0.802777777777778	-0.0857142857142857	0.919444444444444	0.542857142857143	0.297222222222222	-0.314285714285714	0.563888888888889	0.2	0.713888888888889	0.371428571428571	0.497222222222222	0.771428571428571	0.102777777777778	0.0857142857142857	0.919444444444444	0.314285714285714	0.563888888888889	0.714285714285714	0.136111111111111	0.0285714285714286	1	-0.6	0.241666666666667	-0.0857142857142857	0.919444444444444	0.0857142857142857	0.919444444444444	0.257142857142857	0.658333333333333	0.485714285714286	0.355555555555556	0.657142857142857	0.175	0.714285714285714	0.136111111111111	-0.5	0.45	0.485714285714286	0.355555555555556	-0.0857142857142857	0.919444444444444	-0.714285714285714
CCL3	0.485714285714286	0.355555555555556	0.828571428571429	0.0583333333333333	-0.257142857142857	0.658333333333333	-0.828571428571429	0.0583333333333333	0.942857142857143	0.0166666666666667	0.428571428571429	0.419444444444444	-0.142857142857143	0.802777777777778	0.371428571428571	0.497222222222222	0.771428571428571	0.102777777777778	-0.6	0.241666666666667	0.942857142857143	0.0166666666666667	0.828571428571429	0.0583333333333333	0.485714285714286	0.355555555555556	0.142857142857143	0.802777777777778	0.485714285714286	0.355555555555556	0.314285714285714	0.563888888888889	0.714285714285714	0.136111111111111	0.257142857142857	0.658333333333333	0.428571428571429	0.419444444444444	-0.371428571428571	0.497222222222222	-0.257142857142857	0.658333333333333	0.2	0.783333333333333	0.428571428571429	0.419444444444444	-0.6	0.241666666666667	-0.2
MMP7	-0.542857142857143	0.297222222222222	0.657142857142857	0.175	0.257142857142857	0.658333333333333	-0.257142857142857	0.658333333333333	0.428571428571429	0.419444444444444	0.6	0.241666666666667	0.714285714285714	0.136111111111111	-0.0857142857142857	0.919444444444444	-0.2	0.713888888888889	-0.314285714285714	0.563888888888889	0.142857142857143	0.802777777777778	0.0857142857142857	0.919444444444444	-0.314285714285714	0.563888888888889	0.942857142857143	0.0166666666666667	0.542857142857143	0.297222222222222	0.885714285714286	0.0333333333333333	0.314285714285714	0.563888888888889	0.2	0.713888888888889	-0.6	0.241666666666667	-0.771428571428571	0.102777777777778	-0.6	0.241666666666667	0.1	0.95	-0.6	0.241666666666667	-0.142857142857143	0.802777777777778	-0.371428571428571
ARG-1	-0.3	0.683333333333333	0.9	0.0833333333333333	-0.2	0.783333333333333	-0.3	0.683333333333333	0.3	0.683333333333333	0.5	0.45	0.1	0.95	0	1	0.4	0.516666666666667	0.3	0.683333333333333	0.3	0.683333333333333	0.4	0.516666666666667	0.7	0.233333333333333	0.5	0.45	0	1	0.6	0.35	0	1	0.8	0.133333333333333	0.4	0.516666666666667	0.1	0.95	0.1	0.95	-0.4	0.75	0.4	0.516666666666667	-0.5	0.45	-0.5
NCR1	-0.371428571428571	0.497222222222222	0.371428571428571	0.497222222222222	0.771428571428571	0.102777777777778	-0.371428571428571	0.497222222222222	0.257142857142857	0.658333333333333	0.485714285714286	0.355555555555556	0.542857142857143	0.297222222222222	0.428571428571429	0.419444444444444	-0.142857142857143	0.802777777777778	0.371428571428571	0.497222222222222	-0.0285714285714286	1	-0.0857142857142857	0.919444444444444	-0.0285714285714286	1	0.542857142857143	0.297222222222222	0.257142857142857	0.658333333333333	0.428571428571429	0.419444444444444	0.257142857142857	0.658333333333333	0.542857142857143	0.297222222222222	0.0285714285714286	1	-0.0857142857142857	0.919444444444444	-0.2	0.713888888888889	0.5	0.45	0.0285714285714286	1	0.542857142857143	0.297222222222222	-0.542857142857143
DCN	-0.371428571428571	0.497222222222222	0.0857142857142857	0.919444444444444	-0.428571428571429	0.419444444444444	0.485714285714286	0.355555555555556	-0.257142857142857	0.658333333333333	-0.142857142857143	0.802777777777778	0.2	0.713888888888889	-0.828571428571429	0.0583333333333333	-0.314285714285714	0.563888888888889	-0.257142857142857	0.658333333333333	-0.257142857142857	0.658333333333333	-0.2	0.713888888888889	-0.314285714285714	0.563888888888889	0.371428571428571	0.497222222222222	-0.0857142857142857	0.919444444444444	0.428571428571429	0.419444444444444	-0.428571428571429	0.419444444444444	-0.0857142857142857	0.919444444444444	-0.714285714285714	0.136111111111111	-0.371428571428571	0.497222222222222	-0.142857142857143	0.802777777777778	-0.3	0.683333333333333	-0.714285714285714	0.136111111111111	-0.428571428571429	0.419444444444444	0.314285714285714
TNFRSF21	-0.485714285714286	0.355555555555556	0.142857142857143	0.802777777777778	0.485714285714286	0.355555555555556	-0.0857142857142857	0.919444444444444	0.0285714285714286	1	0.657142857142857	0.175	0.142857142857143	0.802777777777778	0.542857142857143	0.297222222222222	0.0285714285714286	1	0.657142857142857	0.175	-0.0285714285714286	1	0.0857142857142857	0.919444444444444	0.257142857142857	0.658333333333333	0.257142857142857	0.658333333333333	-0.142857142857143	0.802777777777778	0.0285714285714286	1	0.314285714285714	0.563888888888889	0.142857142857143	0.802777777777778	0.257142857142857	0.658333333333333	0.314285714285714	0.563888888888889	0.257142857142857	0.658333333333333	-0.2	0.783333333333333	0.257142857142857	0.658333333333333	0.371428571428571	0.497222222222222	-0.828571428571429
TNFRSF4	-0.6	0.241666666666667	0.314285714285714	0.563888888888889	0.257142857142857	0.658333333333333	-0.0285714285714286	1	0.0857142857142857	0.919444444444444	0.828571428571429	0.0583333333333333	0.0857142857142857	0.919444444444444	0.428571428571429	0.419444444444444	0.142857142857143	0.802777777777778	0.6	0.241666666666667	0.0857142857142857	0.919444444444444	0.257142857142857	0.658333333333333	0.371428571428571	0.497222222222222	0.371428571428571	0.497222222222222	-0.2	0.713888888888889	0.142857142857143	0.802777777777778	0.371428571428571	0.497222222222222	0.0857142857142857	0.919444444444444	0.2	0.713888888888889	0.257142857142857	0.658333333333333	0.314285714285714	0.563888888888889	-0.5	0.45	0.2	0.713888888888889	0.0857142857142857	0.919444444444444	-0.942857142857143
MIC-A-B	-0.142857142857143	0.802777777777778	0.885714285714286	0.0333333333333333	0.0857142857142857	0.919444444444444	-0.6	0.241666666666667	0.771428571428571	0.102777777777778	0.6	0.241666666666667	0.485714285714286	0.355555555555556	0.0857142857142857	0.919444444444444	0.2	0.713888888888889	-0.542857142857143	0.297222222222222	0.542857142857143	0.297222222222222	0.428571428571429	0.419444444444444	-0.0285714285714286	1	0.771428571428571	0.102777777777778	0.657142857142857	0.175	0.828571428571429	0.0583333333333333	0.542857142857143	0.297222222222222	0.314285714285714	0.563888888888889	-0.257142857142857	0.658333333333333	-0.771428571428571	0.102777777777778	-0.6	0.241666666666667	0	1	-0.257142857142857	0.658333333333333	-0.371428571428571	0.497222222222222	-0.314285714285714
CCL17	0.257142857142857	0.658333333333333	-0.314285714285714	0.563888888888889	-0.657142857142857	0.175	0.257142857142857	0.658333333333333	-0.2	0.713888888888889	0.0857142857142857	0.919444444444444	-0.942857142857143	0.0166666666666667	0.257142857142857	0.658333333333333	0.6	0.241666666666667	0.314285714285714	0.563888888888889	0.257142857142857	0.658333333333333	0.485714285714286	0.355555555555556	0.714285714285714	0.136111111111111	-0.771428571428571	0.102777777777778	-0.657142857142857	0.175	-0.828571428571429	0.0583333333333333	0.142857142857143	0.802777777777778	-0.542857142857143	0.297222222222222	0.714285714285714	0.136111111111111	0.771428571428571	0.102777777777778	0.828571428571429	0.0583333333333333	-0.8	0.133333333333333	0.714285714285714	0.136111111111111	-0.428571428571429	0.419444444444444	-0.257142857142857
ANG-2	-0.314285714285714	0.563888888888889	0.6	0.241666666666667	0.714285714285714	0.136111111111111	-0.542857142857143	0.297222222222222	0.485714285714286	0.355555555555556	0.542857142857143	0.297222222222222	0.657142857142857	0.175	0.371428571428571	0.497222222222222	-0.0857142857142857	0.919444444444444	0.0857142857142857	0.919444444444444	0.142857142857143	0.802777777777778	0.0285714285714286	1	-0.0857142857142857	0.919444444444444	0.714285714285714	0.136111111111111	0.485714285714286	0.355555555555556	0.657142857142857	0.175	0.371428571428571	0.497222222222222	0.6	0.241666666666667	-0.0857142857142857	0.919444444444444	-0.371428571428571	0.497222222222222	-0.428571428571429	0.419444444444444	0.6	0.35	-0.0857142857142857	0.919444444444444	0.371428571428571	0.497222222222222	-0.485714285714286
PTN	0.142857142857143	0.802777777777778	-0.657142857142857	0.175	0.314285714285714	0.563888888888889	0.0857142857142857	0.919444444444444	-0.314285714285714	0.563888888888889	-0.0857142857142857	0.919444444444444	-0.314285714285714	0.563888888888889	0.6	0.241666666666667	-0.0285714285714286	1	0.485714285714286	0.355555555555556	-0.2	0.713888888888889	-0.142857142857143	0.802777777777778	0.0857142857142857	0.919444444444444	-0.6	0.241666666666667	-0.257142857142857	0.658333333333333	-0.771428571428571	0.102777777777778	0.0857142857142857	0.919444444444444	-0.371428571428571	0.497222222222222	0.485714285714286	0.355555555555556	0.6	0.241666666666667	0.371428571428571	0.497222222222222	-0.1	0.95	0.485714285714286	0.355555555555556	0.542857142857143	0.297222222222222	-0.2
SDF-1	-1	0.333333333333333	-0.5	1	1	0.333333333333333	0.5	1	-0.5	1	-1	0.333333333333333	0.5	1	-0.5	1	-1	0.333333333333333	0.5	1	-1	0.333333333333333	-1	0.333333333333333	-0.5	1	0.5	1	-0.5	1	0.5	1	-1	0.333333333333333	0.5	1	-0.5	1	0.5	1	0.5	1	0.5	1	-0.5	1	1	0.333333333333333	0.5
LAMP-3	-0.428571428571429	0.419444444444444	-0.257142857142857	0.658333333333333	0.371428571428571	0.497222222222222	0.257142857142857	0.658333333333333	-0.371428571428571	0.497222222222222	0.314285714285714	0.563888888888889	-0.0857142857142857	0.919444444444444	0.371428571428571	0.497222222222222	-0.0857142857142857	0.919444444444444	0.885714285714286	0.0333333333333333	-0.314285714285714	0.563888888888889	-0.142857142857143	0.802777777777778	0.257142857142857	0.658333333333333	-0.0857142857142857	0.919444444444444	-0.485714285714286	0.355555555555556	-0.314285714285714	0.563888888888889	-0.0285714285714286	1	0.0285714285714286	1	0.314285714285714	0.563888888888889	0.657142857142857	0.175	0.542857142857143	0.297222222222222	-0.4	0.516666666666667	0.314285714285714	0.563888888888889	0.485714285714286	0.355555555555556	-0.6
CASP-8	-0.0857142857142857	0.919444444444444	0.942857142857143	0.0166666666666667	0.2	0.713888888888889	-0.714285714285714	0.136111111111111	0.828571428571429	0.0583333333333333	0.657142857142857	0.175	0.428571428571429	0.419444444444444	0.257142857142857	0.658333333333333	0.314285714285714	0.563888888888889	-0.371428571428571	0.497222222222222	0.6	0.241666666666667	0.485714285714286	0.355555555555556	0.142857142857143	0.802777777777778	0.714285714285714	0.136111111111111	0.6	0.241666666666667	0.771428571428571	0.102777777777778	0.6	0.241666666666667	0.485714285714286	0.355555555555556	-0.0285714285714286	1	-0.6	0.241666666666667	-0.485714285714286	0.355555555555556	0.1	0.95	-0.0285714285714286	1	-0.257142857142857	0.658333333333333	-0.428571428571429
ICOSLG	-0.885714285714286	0.0333333333333333	-0.371428571428571	0.497222222222222	0.257142857142857	0.658333333333333	0.657142857142857	0.175	-0.6	0.241666666666667	0.257142857142857	0.658333333333333	0.371428571428571	0.497222222222222	-0.2	0.713888888888889	-0.657142857142857	0.175	0.485714285714286	0.355555555555556	-0.657142857142857	0.175	-0.485714285714286	0.355555555555556	-0.428571428571429	0.419444444444444	0.371428571428571	0.497222222222222	-0.257142857142857	0.658333333333333	0.0857142857142857	0.919444444444444	-0.257142857142857	0.658333333333333	-0.371428571428571	0.497222222222222	-0.6	0.241666666666667	0.0285714285714286	1	0.0857142857142857	0.919444444444444	-0.5	0.45	-0.6	0.241666666666667	0.314285714285714	0.563888888888889	-0.371428571428571
MMP-12	0.714285714285714	0.136111111111111	-0.0857142857142857	0.919444444444444	-0.485714285714286	0.355555555555556	-0.2	0.713888888888889	0.142857142857143	0.802777777777778	-0.142857142857143	0.802777777777778	-0.885714285714286	0.0333333333333333	0.371428571428571	0.497222222222222	0.771428571428571	0.102777777777778	0.0857142857142857	0.919444444444444	0.485714285714286	0.355555555555556	0.542857142857143	0.297222222222222	0.771428571428571	0.102777777777778	-0.828571428571429	0.0583333333333333	-0.371428571428571	0.497222222222222	-0.714285714285714	0.136111111111111	0.2	0.713888888888889	-0.0857142857142857	0.919444444444444	0.942857142857143	0.0166666666666667	0.657142857142857	0.175	0.6	0.241666666666667	-0.3	0.683333333333333	0.942857142857143	0.0166666666666667	-0.314285714285714	0.563888888888889	0.0285714285714286
CXCL13	-0.485714285714286	0.355555555555556	-0.257142857142857	0.658333333333333	0.542857142857143	0.297222222222222	0.314285714285714	0.563888888888889	-0.371428571428571	0.497222222222222	-0.314285714285714	0.563888888888889	0.828571428571429	0.0583333333333333	-0.485714285714286	0.355555555555556	-0.942857142857143	0.0166666666666667	-0.0857142857142857	0.919444444444444	-0.714285714285714	0.136111111111111	-0.828571428571429	0.0583333333333333	-0.942857142857143	0.0166666666666667	0.542857142857143	0.297222222222222	0.314285714285714	0.563888888888889	0.485714285714286	0.355555555555556	-0.485714285714286	0.355555555555556	0.0857142857142857	0.919444444444444	-0.942857142857143	0.0166666666666667	-0.542857142857143	0.297222222222222	-0.6	0.241666666666667	0.6	0.35	-0.942857142857143	0.0166666666666667	0.542857142857143	0.297222222222222	0.371428571428571
PD-L2	-0.428571428571429	0.419444444444444	0.714285714285714	0.136111111111111	0.314285714285714	0.563888888888889	-0.257142857142857	0.658333333333333	0.371428571428571	0.497222222222222	0.314285714285714	0.563888888888889	0.771428571428571	0.102777777777778	-0.314285714285714	0.563888888888889	-0.257142857142857	0.658333333333333	-0.257142857142857	0.658333333333333	0.0285714285714286	1	-0.0857142857142857	0.919444444444444	-0.314285714285714	0.563888888888889	0.942857142857143	0.0166666666666667	0.485714285714286	0.355555555555556	1	0.00277777777777778	0.0285714285714286	1	0.6	0.241666666666667	-0.6	0.241666666666667	-0.714285714285714	0.136111111111111	-0.6	0.241666666666667	0.3	0.683333333333333	-0.6	0.241666666666667	-0.0285714285714286	1	-0.0857142857142857
VEGF-A	0.0857142857142857	0.919444444444444	0.314285714285714	0.563888888888889	0.714285714285714	0.136111111111111	-0.771428571428571	0.102777777777778	0.657142857142857	0.175	0.371428571428571	0.497222222222222	0.6	0.241666666666667	0.657142857142857	0.175	-0.0857142857142857	0.919444444444444	-0.428571428571429	0.419444444444444	0.314285714285714	0.563888888888889	0.0857142857142857	0.919444444444444	-0.371428571428571	0.497222222222222	0.428571428571429	0.419444444444444	0.885714285714286	0.0333333333333333	0.371428571428571	0.497222222222222	0.657142857142857	0.175	0.0857142857142857	0.919444444444444	-0.0857142857142857	0.919444444444444	-0.657142857142857	0.175	-0.771428571428571	0.102777777777778	0.7	0.233333333333333	-0.0857142857142857	0.919444444444444	0.371428571428571	0.497222222222222	-0.257142857142857
IL12RB1	-0.2	0.713888888888889	0.885714285714286	0.0333333333333333	0.371428571428571	0.497222222222222	-0.6	0.241666666666667	0.657142857142857	0.175	0.542857142857143	0.297222222222222	0.542857142857143	0.297222222222222	0.142857142857143	0.802777777777778	0.142857142857143	0.802777777777778	-0.142857142857143	0.802777777777778	0.371428571428571	0.497222222222222	0.257142857142857	0.658333333333333	0.0857142857142857	0.919444444444444	0.771428571428571	0.102777777777778	0.485714285714286	0.355555555555556	0.828571428571429	0.0583333333333333	0.371428571428571	0.497222222222222	0.714285714285714	0.136111111111111	-0.0857142857142857	0.919444444444444	-0.485714285714286	0.355555555555556	-0.428571428571429	0.419444444444444	0.3	0.683333333333333	-0.0857142857142857	0.919444444444444	-0.0285714285714286	1	-0.371428571428571
CCL20	0.485714285714286	0.355555555555556	0.6	0.241666666666667	-0.0857142857142857	0.919444444444444	-0.885714285714286	0.0333333333333333	0.942857142857143	0.0166666666666667	0.542857142857143	0.297222222222222	-0.142857142857143	0.802777777777778	0.714285714285714	0.136111111111111	0.714285714285714	0.136111111111111	-0.6	0.241666666666667	0.942857142857143	0.0166666666666667	0.828571428571429	0.0583333333333333	0.371428571428571	0.497222222222222	0.0285714285714286	1	0.6	0.241666666666667	0.0857142857142857	0.919444444444444	0.942857142857143	0.0166666666666667	-0.0857142857142857	0.919444444444444	0.485714285714286	0.355555555555556	-0.371428571428571	0.497222222222222	-0.314285714285714	0.563888888888889	-0.1	0.95	0.485714285714286	0.355555555555556	-0.428571428571429	0.419444444444444	-0.371428571428571
KLRD1	-0.542857142857143	0.297222222222222	0.0857142857142857	0.919444444444444	0.6	0.241666666666667	0.142857142857143	0.802777777777778	-0.257142857142857	0.658333333333333	0.2	0.713888888888889	0.371428571428571	0.497222222222222	0.0285714285714286	1	-0.314285714285714	0.563888888888889	0.771428571428571	0.102777777777778	-0.428571428571429	0.419444444444444	-0.371428571428571	0.497222222222222	0.0285714285714286	1	0.371428571428571	0.497222222222222	-0.257142857142857	0.658333333333333	0.257142857142857	0.658333333333333	-0.257142857142857	0.658333333333333	0.6	0.241666666666667	-0.0285714285714286	1	0.314285714285714	0.563888888888889	0.2	0.713888888888889	0.2	0.783333333333333	-0.0285714285714286	1	0.6	0.241666666666667	-0.371428571428571
GZMB	0.885714285714286	0.0333333333333333	0.371428571428571	0.497222222222222	-0.257142857142857	0.658333333333333	-0.657142857142857	0.175	0.6	0.241666666666667	-0.257142857142857	0.658333333333333	-0.371428571428571	0.497222222222222	0.2	0.713888888888889	0.657142857142857	0.175	-0.485714285714286	0.355555555555556	0.657142857142857	0.175	0.485714285714286	0.355555555555556	0.428571428571429	0.419444444444444	-0.371428571428571	0.497222222222222	0.257142857142857	0.658333333333333	-0.0857142857142857	0.919444444444444	0.257142857142857	0.658333333333333	0.371428571428571	0.497222222222222	0.6	0.241666666666667	-0.0285714285714286	1	-0.0857142857142857	0.919444444444444	0.5	0.45	0.6	0.241666666666667	-0.314285714285714	0.563888888888889	0.371428571428571
CD83	-0.257142857142857	0.658333333333333	0.6	0.241666666666667	0.657142857142857	0.175	-0.428571428571429	0.419444444444444	0.371428571428571	0.497222222222222	0.2	0.713888888888889	0.771428571428571	0.102777777777778	-0.0285714285714286	1	-0.257142857142857	0.658333333333333	-0.0285714285714286	1	-0.0285714285714286	1	-0.2	0.713888888888889	-0.257142857142857	0.658333333333333	0.771428571428571	0.102777777777778	0.485714285714286	0.355555555555556	0.828571428571429	0.0583333333333333	0.0285714285714286	1	0.828571428571429	0.0583333333333333	-0.314285714285714	0.563888888888889	-0.485714285714286	0.355555555555556	-0.542857142857143	0.297222222222222	0.7	0.233333333333333	-0.314285714285714	0.563888888888889	0.371428571428571	0.497222222222222	-0.0857142857142857
IL-12	0.257142857142857	0.658333333333333	0.142857142857143	0.802777777777778	-0.428571428571429	0.419444444444444	-0.2	0.713888888888889	0.257142857142857	0.658333333333333	0.485714285714286	0.355555555555556	-0.771428571428571	0.102777777777778	0.6	0.241666666666667	0.828571428571429	0.0583333333333333	0.257142857142857	0.658333333333333	0.6	0.241666666666667	0.771428571428571	0.102777777777778	0.885714285714286	0.0333333333333333	-0.485714285714286	0.355555555555556	-0.371428571428571	0.497222222222222	-0.542857142857143	0.297222222222222	0.542857142857143	0.297222222222222	-0.257142857142857	0.658333333333333	0.885714285714286	0.0333333333333333	0.6	0.241666666666667	0.657142857142857	0.175	-0.6	0.35	0.885714285714286	0.0333333333333333	-0.428571428571429	0.419444444444444	-0.6
CSF-1	0.142857142857143	0.802777777777778	0.828571428571429	0.0583333333333333	0.257142857142857	0.658333333333333	-0.885714285714286	0.0333333333333333	0.942857142857143	0.0166666666666667	0.6	0.241666666666667	0.371428571428571	0.497222222222222	0.485714285714286	0.355555555555556	0.371428571428571	0.497222222222222	-0.542857142857143	0.297222222222222	0.714285714285714	0.136111111111111	0.542857142857143	0.297222222222222	0.0857142857142857	0.919444444444444	0.542857142857143	0.297222222222222	0.771428571428571	0.102777777777778	0.6	0.241666666666667	0.771428571428571	0.102777777777778	0.314285714285714	0.563888888888889	0.0857142857142857	0.919444444444444	-0.657142857142857	0.175	-0.6	0.241666666666667	0.2	0.783333333333333	0.0857142857142857	0.919444444444444	-0.2	0.713888888888889	-0.371428571428571
[truncated: 125 more columns]
