# Supplementary material for: Immunometabolic Network Interactions of the Kynurenine Pathway in Cutaneous Malignant Melanoma
Source: Front Oncol. 2020 Feb 3;10:51. doi: 10.3389/fonc.2020.00051 (PMC7017805; doi:10.3389/fonc.2020.00051)
Supplement: Supplementary file 2 [file Data_Sheet_1.zip › Supplemental Table 6.xlsx]

## Sheet: Supplementary table 6
Supplementary table 6: Correlations of the KPMs and immuno-oncology related proteins in TRM samples
	AA	AA	KYN	KYN	KYNA	KYNA	TRP	TRP	IL-8	IL-8	TNFRSF9	TNFRSF9	TIE2	TIE2	CCL7	CCL7	CD40-L	CD40-L	CD244	CD244	EGF	EGF	ANG-1	ANG-1	IL-7	IL-7	PlGF	PlGF	IL-6	IL-6	ADGRG1	ADGRG1	CCL2	CCL2	CRTAM	CRTAM	CXCL11	CXCL11	CCL13	CCL13	TRAIL	TRAIL	FGF-2	FGF-2	CXCL9	CXCL9	CD8A	CD8A	CA9
TRP	-0.542857142857143	0.297222222222222	0.257142857142857	0.658333333333333	0.428571428571429	0.419444444444444	1	0.00277777777777778	-0.0285714285714286	1	-0.2	0.713888888888889	0.6	0.241666666666667	-0.771428571428571	0.102777777777778	-0.485714285714286	0.355555555555556	-0.0857142857142857	0.919444444444444	-0.485714285714286	0.355555555555556	-0.942857142857143	0.0166666666666667	-0.657142857142857	0.175	0.142857142857143	0.802777777777778	-0.657142857142857	0.175	0.714285714285714	0.136111111111111	-0.371428571428571	0.497222222222222	0.0857142857142857	0.919444444444444	-0.942857142857143	0.0166666666666667	-0.771428571428571	0.102777777777778	-0.257142857142857	0.658333333333333	0.3	0.683333333333333	-0.6	0.241666666666667	-0.942857142857143	0.0166666666666667	-0.885714285714286
KYN	0.371428571428571	0.497222222222222	1	0.00277777777777778	0.714285714285714	0.136111111111111	0.257142857142857	0.658333333333333	0.485714285714286	0.355555555555556	0.542857142857143	0.297222222222222	0.657142857142857	0.175	-0.371428571428571	0.497222222222222	0.371428571428571	0.497222222222222	0.6	0.241666666666667	0.371428571428571	0.497222222222222	-0.314285714285714	0.563888888888889	-0.771428571428571	0.102777777777778	0.771428571428571	0.102777777777778	-0.2	0.713888888888889	0.828571428571429	0.0583333333333333	0.2	0.713888888888889	0.828571428571429	0.0583333333333333	-0.142857142857143	0.802777777777778	-0.142857142857143	0.802777777777778	0.542857142857143	0.297222222222222	1	0.0166666666666667	0.485714285714286	0.355555555555556	-0.142857142857143	0.802777777777778	-0.257142857142857
KYNA	0.0857142857142857	0.919444444444444	0.714285714285714	0.136111111111111	1	0.00277777777777778	0.428571428571429	0.419444444444444	-0.0285714285714286	1	0.6	0.241666666666667	0.885714285714286	0.0333333333333333	-0.142857142857143	0.802777777777778	0.0857142857142857	0.919444444444444	0.657142857142857	0.175	0.0857142857142857	0.919444444444444	-0.371428571428571	0.497222222222222	-0.942857142857143	0.0166666666666667	0.942857142857143	0.0166666666666667	-0.371428571428571	0.497222222222222	0.657142857142857	0.175	0.257142857142857	0.658333333333333	0.885714285714286	0.0333333333333333	-0.371428571428571	0.497222222222222	-0.2	0.713888888888889	0.371428571428571	0.497222222222222	0.8	0.133333333333333	0.0285714285714286	1	-0.371428571428571	0.497222222222222	-0.6
3HAA	-0.371428571428571	0.497222222222222	-0.314285714285714	0.563888888888889	-0.257142857142857	0.658333333333333	0.485714285714286	0.355555555555556	0.371428571428571	0.497222222222222	-0.885714285714286	0.0333333333333333	-0.142857142857143	0.802777777777778	-0.142857142857143	0.802777777777778	0.0285714285714286	1	-0.257142857142857	0.658333333333333	0.0285714285714286	1	-0.314285714285714	0.563888888888889	0.0857142857142857	0.919444444444444	-0.371428571428571	0.497222222222222	0.0857142857142857	0.919444444444444	0.0857142857142857	0.919444444444444	0.142857142857143	0.802777777777778	-0.542857142857143	0.297222222222222	-0.428571428571429	0.419444444444444	-0.0285714285714286	1	-0.0857142857142857	0.919444444444444	-0.3	0.683333333333333	-0.714285714285714	0.136111111111111	-0.428571428571429	0.419444444444444	-0.542857142857143
AA	1	0.00277777777777778	0.371428571428571	0.497222222222222	0.0857142857142857	0.919444444444444	-0.542857142857143	0.297222222222222	0.371428571428571	0.497222222222222	0.485714285714286	0.355555555555556	-0.314285714285714	0.563888888888889	0.371428571428571	0.497222222222222	0.714285714285714	0.136111111111111	0.771428571428571	0.102777777777778	0.714285714285714	0.136111111111111	0.371428571428571	0.497222222222222	0.0857142857142857	0.919444444444444	0.314285714285714	0.563888888888889	0.771428571428571	0.102777777777778	0.0857142857142857	0.919444444444444	0.485714285714286	0.355555555555556	0.485714285714286	0.355555555555556	0.771428571428571	0.102777777777778	0.657142857142857	0.175	0.257142857142857	0.658333333333333	0.4	0.516666666666667	0.828571428571429	0.0583333333333333	0.771428571428571	0.102777777777778	0.314285714285714
XA	-0.257142857142857	0.658333333333333	-0.771428571428571	0.102777777777778	-0.6	0.241666666666667	0.142857142857143	0.802777777777778	-0.0857142857142857	0.919444444444444	-0.771428571428571	0.102777777777778	-0.6	0.241666666666667	0.0857142857142857	0.919444444444444	-0.2	0.713888888888889	-0.371428571428571	0.497222222222222	-0.2	0.713888888888889	-0.0857142857142857	0.919444444444444	0.542857142857143	0.297222222222222	-0.714285714285714	0.136111111111111	0.314285714285714	0.563888888888889	-0.371428571428571	0.497222222222222	-0.0857142857142857	0.919444444444444	-0.771428571428571	0.102777777777778	-0.0857142857142857	0.919444444444444	0.0857142857142857	0.919444444444444	-0.542857142857143	0.297222222222222	-0.6	0.35	-0.6	0.241666666666667	-0.0857142857142857	0.919444444444444	-0.2
3-HK	-0.6	0.241666666666667	-0.771428571428571	0.102777777777778	-0.371428571428571	0.497222222222222	0.314285714285714	0.563888888888889	-0.257142857142857	0.658333333333333	-0.771428571428571	0.102777777777778	-0.257142857142857	0.658333333333333	0.0857142857142857	0.919444444444444	-0.371428571428571	0.497222222222222	-0.485714285714286	0.355555555555556	-0.371428571428571	0.497222222222222	-0.142857142857143	0.802777777777778	0.314285714285714	0.563888888888889	-0.542857142857143	0.297222222222222	-0.0285714285714286	1	-0.371428571428571	0.497222222222222	-0.0857142857142857	0.919444444444444	-0.714285714285714	0.136111111111111	-0.371428571428571	0.497222222222222	-0.0857142857142857	0.919444444444444	-0.428571428571429	0.419444444444444	-0.8	0.133333333333333	-0.885714285714286	0.0333333333333333	-0.371428571428571	0.497222222222222	-0.371428571428571
IL-8	0.371428571428571	0.497222222222222	0.485714285714286	0.355555555555556	-0.0285714285714286	1	-0.0285714285714286	1	1	0.00277777777777778	-0.314285714285714	0.563888888888889	-0.0285714285714286	1	-0.0285714285714286	1	0.771428571428571	0.102777777777778	0.257142857142857	0.658333333333333	0.771428571428571	0.102777777777778	0.0857142857142857	0.919444444444444	-0.0857142857142857	0.919444444444444	0.142857142857143	0.802777777777778	0.371428571428571	0.497222222222222	0.371428571428571	0.497222222222222	0.542857142857143	0.297222222222222	0.0857142857142857	0.919444444444444	0.142857142857143	0.802777777777778	0.371428571428571	0.497222222222222	0.657142857142857	0.175	0.8	0.133333333333333	0.257142857142857	0.658333333333333	0.142857142857143	0.802777777777778	-0.0285714285714286
TNFRSF9	0.485714285714286	0.355555555555556	0.542857142857143	0.297222222222222	0.6	0.241666666666667	-0.2	0.713888888888889	-0.314285714285714	0.563888888888889	1	0.00277777777777778	0.371428571428571	0.497222222222222	0.0285714285714286	1	0.0285714285714286	1	0.6	0.241666666666667	0.0285714285714286	1	0.0285714285714286	1	-0.428571428571429	0.419444444444444	0.657142857142857	0.175	-0.0857142857142857	0.919444444444444	0.257142857142857	0.658333333333333	-0.0285714285714286	1	0.828571428571429	0.0583333333333333	0.257142857142857	0.658333333333333	-0.0285714285714286	1	0.0857142857142857	0.919444444444444	0.5	0.45	0.657142857142857	0.175	0.257142857142857	0.658333333333333	0.142857142857143
TIE2	-0.314285714285714	0.563888888888889	0.657142857142857	0.175	0.885714285714286	0.0333333333333333	0.6	0.241666666666667	-0.0285714285714286	1	0.371428571428571	0.497222222222222	1	0.00277777777777778	-0.371428571428571	0.497222222222222	-0.142857142857143	0.802777777777778	0.257142857142857	0.658333333333333	-0.142857142857143	0.802777777777778	-0.485714285714286	0.355555555555556	-0.942857142857143	0.0166666666666667	0.771428571428571	0.102777777777778	-0.714285714285714	0.136111111111111	0.657142857142857	0.175	0.0285714285714286	1	0.657142857142857	0.175	-0.657142857142857	0.175	-0.485714285714286	0.355555555555556	0.371428571428571	0.497222222222222	0.7	0.233333333333333	-0.2	0.713888888888889	-0.657142857142857	0.175	-0.6
CCL7	0.371428571428571	0.497222222222222	-0.371428571428571	0.497222222222222	-0.142857142857143	0.802777777777778	-0.771428571428571	0.102777777777778	-0.0285714285714286	1	0.0285714285714286	1	-0.371428571428571	0.497222222222222	1	0.00277777777777778	0.542857142857143	0.297222222222222	0.257142857142857	0.658333333333333	0.542857142857143	0.297222222222222	0.885714285714286	0.0333333333333333	0.428571428571429	0.419444444444444	0.0857142857142857	0.919444444444444	0.657142857142857	0.175	-0.714285714285714	0.136111111111111	0.714285714285714	0.136111111111111	-0.0285714285714286	1	0.714285714285714	0.136111111111111	0.885714285714286	0.0333333333333333	0.371428571428571	0.497222222222222	-0.3	0.683333333333333	0.142857142857143	0.802777777777778	0.714285714285714	0.136111111111111	0.428571428571429
CD40-L	0.714285714285714	0.136111111111111	0.371428571428571	0.497222222222222	0.0857142857142857	0.919444444444444	-0.485714285714286	0.355555555555556	0.771428571428571	0.102777777777778	0.0285714285714286	1	-0.142857142857143	0.802777777777778	0.542857142857143	0.297222222222222	1	0.00277777777777778	0.6	0.241666666666667	1	0.00277777777777778	0.542857142857143	0.297222222222222	0.0285714285714286	1	0.371428571428571	0.497222222222222	0.714285714285714	0.136111111111111	0.0285714285714286	1	0.885714285714286	0.0333333333333333	0.314285714285714	0.563888888888889	0.6	0.241666666666667	0.828571428571429	0.0583333333333333	0.771428571428571	0.102777777777778	0.6	0.35	0.485714285714286	0.355555555555556	0.6	0.241666666666667	0.2
CD244	0.771428571428571	0.102777777777778	0.6	0.241666666666667	0.657142857142857	0.175	-0.0857142857142857	0.919444444444444	0.257142857142857	0.658333333333333	0.6	0.241666666666667	0.257142857142857	0.658333333333333	0.257142857142857	0.658333333333333	0.6	0.241666666666667	1	0.00277777777777778	0.6	0.241666666666667	0.0285714285714286	1	-0.485714285714286	0.355555555555556	0.771428571428571	0.102777777777778	0.428571428571429	0.419444444444444	0.428571428571429	0.419444444444444	0.6	0.241666666666667	0.828571428571429	0.0583333333333333	0.314285714285714	0.563888888888889	0.428571428571429	0.419444444444444	0.371428571428571	0.497222222222222	0.7	0.233333333333333	0.485714285714286	0.355555555555556	0.314285714285714	0.563888888888889	-0.257142857142857
EGF	0.714285714285714	0.136111111111111	0.371428571428571	0.497222222222222	0.0857142857142857	0.919444444444444	-0.485714285714286	0.355555555555556	0.771428571428571	0.102777777777778	0.0285714285714286	1	-0.142857142857143	0.802777777777778	0.542857142857143	0.297222222222222	1	0.00277777777777778	0.6	0.241666666666667	1	0.00277777777777778	0.542857142857143	0.297222222222222	0.0285714285714286	1	0.371428571428571	0.497222222222222	0.714285714285714	0.136111111111111	0.0285714285714286	1	0.885714285714286	0.0333333333333333	0.314285714285714	0.563888888888889	0.6	0.241666666666667	0.828571428571429	0.0583333333333333	0.771428571428571	0.102777777777778	0.6	0.35	0.485714285714286	0.355555555555556	0.6	0.241666666666667	0.2
ANG-1	0.371428571428571	0.497222222222222	-0.314285714285714	0.563888888888889	-0.371428571428571	0.497222222222222	-0.942857142857143	0.0166666666666667	0.0857142857142857	0.919444444444444	0.0285714285714286	1	-0.485714285714286	0.355555555555556	0.885714285714286	0.0333333333333333	0.542857142857143	0.297222222222222	0.0285714285714286	1	0.542857142857143	0.297222222222222	1	0.00277777777777778	0.6	0.241666666666667	-0.0857142857142857	0.919444444444444	0.6	0.241666666666667	-0.771428571428571	0.102777777777778	0.542857142857143	0.297222222222222	-0.142857142857143	0.802777777777778	0.828571428571429	0.0583333333333333	0.828571428571429	0.0583333333333333	0.428571428571429	0.419444444444444	-0.4	0.516666666666667	0.371428571428571	0.497222222222222	0.828571428571429	0.0583333333333333	0.771428571428571
IL-7	0.0857142857142857	0.919444444444444	-0.771428571428571	0.102777777777778	-0.942857142857143	0.0166666666666667	-0.657142857142857	0.175	-0.0857142857142857	0.919444444444444	-0.428571428571429	0.419444444444444	-0.942857142857143	0.0166666666666667	0.428571428571429	0.419444444444444	0.0285714285714286	1	-0.485714285714286	0.355555555555556	0.0285714285714286	1	0.6	0.241666666666667	1	0.00277777777777778	-0.828571428571429	0.0583333333333333	0.542857142857143	0.297222222222222	-0.828571428571429	0.0583333333333333	-0.0857142857142857	0.919444444444444	-0.771428571428571	0.102777777777778	0.6	0.241666666666667	0.428571428571429	0.419444444444444	-0.314285714285714	0.563888888888889	-0.9	0.0833333333333333	0.0857142857142857	0.919444444444444	0.6	0.241666666666667	0.714285714285714
PlGF	0.314285714285714	0.563888888888889	0.771428571428571	0.102777777777778	0.942857142857143	0.0166666666666667	0.142857142857143	0.802777777777778	0.142857142857143	0.802777777777778	0.657142857142857	0.175	0.771428571428571	0.102777777777778	0.0857142857142857	0.919444444444444	0.371428571428571	0.497222222222222	0.771428571428571	0.102777777777778	0.371428571428571	0.497222222222222	-0.0857142857142857	0.919444444444444	-0.828571428571429	0.0583333333333333	1	0.00277777777777778	-0.142857142857143	0.802777777777778	0.542857142857143	0.297222222222222	0.485714285714286	0.355555555555556	0.942857142857143	0.0166666666666667	-0.0857142857142857	0.919444444444444	0.0857142857142857	0.919444444444444	0.6	0.241666666666667	0.8	0.133333333333333	0.257142857142857	0.658333333333333	-0.0857142857142857	0.919444444444444	-0.371428571428571
IL-6	0.771428571428571	0.102777777777778	-0.2	0.713888888888889	-0.371428571428571	0.497222222222222	-0.657142857142857	0.175	0.371428571428571	0.497222222222222	-0.0857142857142857	0.919444444444444	-0.714285714285714	0.136111111111111	0.657142857142857	0.175	0.714285714285714	0.136111111111111	0.428571428571429	0.419444444444444	0.714285714285714	0.136111111111111	0.6	0.241666666666667	0.542857142857143	0.297222222222222	-0.142857142857143	0.802777777777778	1	0.00277777777777778	-0.371428571428571	0.497222222222222	0.6	0.241666666666667	-0.0857142857142857	0.919444444444444	0.828571428571429	0.0583333333333333	0.885714285714286	0.0333333333333333	0.142857142857143	0.802777777777778	-0.1	0.95	0.428571428571429	0.419444444444444	0.828571428571429	0.0583333333333333	0.371428571428571
ADGRG1	0.0857142857142857	0.919444444444444	0.828571428571429	0.0583333333333333	0.657142857142857	0.175	0.714285714285714	0.136111111111111	0.371428571428571	0.497222222222222	0.257142857142857	0.658333333333333	0.657142857142857	0.175	-0.714285714285714	0.136111111111111	0.0285714285714286	1	0.428571428571429	0.419444444444444	0.0285714285714286	1	-0.771428571428571	0.102777777777778	-0.828571428571429	0.0583333333333333	0.542857142857143	0.297222222222222	-0.371428571428571	0.497222222222222	1	0.00277777777777778	-0.0857142857142857	0.919444444444444	0.6	0.241666666666667	-0.542857142857143	0.297222222222222	-0.485714285714286	0.355555555555556	0.142857142857143	0.802777777777778	0.9	0.0833333333333333	0.0857142857142857	0.919444444444444	-0.542857142857143	0.297222222222222	-0.657142857142857
CCL2	0.485714285714286	0.355555555555556	0.2	0.713888888888889	0.257142857142857	0.658333333333333	-0.371428571428571	0.497222222222222	0.542857142857143	0.297222222222222	-0.0285714285714286	1	0.0285714285714286	1	0.714285714285714	0.136111111111111	0.885714285714286	0.0333333333333333	0.6	0.241666666666667	0.885714285714286	0.0333333333333333	0.542857142857143	0.297222222222222	-0.0857142857142857	0.919444444444444	0.485714285714286	0.355555555555556	0.6	0.241666666666667	-0.0857142857142857	0.919444444444444	1	0.00277777777777778	0.314285714285714	0.563888888888889	0.428571428571429	0.419444444444444	0.828571428571429	0.0583333333333333	0.771428571428571	0.102777777777778	0.2	0.783333333333333	0.142857142857143	0.802777777777778	0.428571428571429	0.419444444444444	-0.0285714285714286
CRTAM	0.485714285714286	0.355555555555556	0.828571428571429	0.0583333333333333	0.885714285714286	0.0333333333333333	0.0857142857142857	0.919444444444444	0.0857142857142857	0.919444444444444	0.828571428571429	0.0583333333333333	0.657142857142857	0.175	-0.0285714285714286	1	0.314285714285714	0.563888888888889	0.828571428571429	0.0583333333333333	0.314285714285714	0.563888888888889	-0.142857142857143	0.802777777777778	-0.771428571428571	0.102777777777778	0.942857142857143	0.0166666666666667	-0.0857142857142857	0.919444444444444	0.6	0.241666666666667	0.314285714285714	0.563888888888889	1	0.00277777777777778	0.0285714285714286	1	0.0285714285714286	1	0.428571428571429	0.419444444444444	0.9	0.0833333333333333	0.485714285714286	0.355555555555556	0.0285714285714286	1	-0.257142857142857
CXCL11	0.771428571428571	0.102777777777778	-0.142857142857143	0.802777777777778	-0.371428571428571	0.497222222222222	-0.942857142857143	0.0166666666666667	0.142857142857143	0.802777777777778	0.257142857142857	0.658333333333333	-0.657142857142857	0.175	0.714285714285714	0.136111111111111	0.6	0.241666666666667	0.314285714285714	0.563888888888889	0.6	0.241666666666667	0.828571428571429	0.0583333333333333	0.6	0.241666666666667	-0.0857142857142857	0.919444444444444	0.828571428571429	0.0583333333333333	-0.542857142857143	0.297222222222222	0.428571428571429	0.419444444444444	0.0285714285714286	1	1	0.00277777777777778	0.828571428571429	0.0583333333333333	0.2	0.713888888888889	-0.1	0.95	0.714285714285714	0.136111111111111	1	0.00277777777777778	0.771428571428571
CCL13	0.657142857142857	0.175	-0.142857142857143	0.802777777777778	-0.2	0.713888888888889	-0.771428571428571	0.102777777777778	0.371428571428571	0.497222222222222	-0.0285714285714286	1	-0.485714285714286	0.355555555555556	0.885714285714286	0.0333333333333333	0.828571428571429	0.0583333333333333	0.428571428571429	0.419444444444444	0.828571428571429	0.0583333333333333	0.828571428571429	0.0583333333333333	0.428571428571429	0.419444444444444	0.0857142857142857	0.919444444444444	0.885714285714286	0.0333333333333333	-0.485714285714286	0.355555555555556	0.828571428571429	0.0583333333333333	0.0285714285714286	1	0.828571428571429	0.0583333333333333	1	0.00277777777777778	0.485714285714286	0.355555555555556	-0.1	0.95	0.371428571428571	0.497222222222222	0.828571428571429	0.0583333333333333	0.428571428571429
TRAIL	0.257142857142857	0.658333333333333	0.542857142857143	0.297222222222222	0.371428571428571	0.497222222222222	-0.257142857142857	0.658333333333333	0.657142857142857	0.175	0.0857142857142857	0.919444444444444	0.371428571428571	0.497222222222222	0.371428571428571	0.497222222222222	0.771428571428571	0.102777777777778	0.371428571428571	0.497222222222222	0.771428571428571	0.102777777777778	0.428571428571429	0.419444444444444	-0.314285714285714	0.563888888888889	0.6	0.241666666666667	0.142857142857143	0.802777777777778	0.142857142857143	0.802777777777778	0.771428571428571	0.102777777777778	0.428571428571429	0.419444444444444	0.2	0.713888888888889	0.485714285714286	0.355555555555556	1	0.00277777777777778	0.6	0.35	0.257142857142857	0.658333333333333	0.2	0.713888888888889	0.0857142857142857
FGF-2	0.4	0.516666666666667	1	0.0166666666666667	0.8	0.133333333333333	0.3	0.683333333333333	0.8	0.133333333333333	0.5	0.45	0.7	0.233333333333333	-0.3	0.683333333333333	0.6	0.35	0.7	0.233333333333333	0.6	0.35	-0.4	0.516666666666667	-0.9	0.0833333333333333	0.8	0.133333333333333	-0.1	0.95	0.9	0.0833333333333333	0.2	0.783333333333333	0.9	0.0833333333333333	-0.1	0.95	-0.1	0.95	0.6	0.35	1	0.0166666666666667	0.5	0.45	-0.1	0.95	-0.3
CXCL9	0.828571428571429	0.0583333333333333	0.485714285714286	0.355555555555556	0.0285714285714286	1	-0.6	0.241666666666667	0.257142857142857	0.658333333333333	0.657142857142857	0.175	-0.2	0.713888888888889	0.142857142857143	0.802777777777778	0.485714285714286	0.355555555555556	0.485714285714286	0.355555555555556	0.485714285714286	0.355555555555556	0.371428571428571	0.497222222222222	0.0857142857142857	0.919444444444444	0.257142857142857	0.658333333333333	0.428571428571429	0.419444444444444	0.0857142857142857	0.919444444444444	0.142857142857143	0.802777777777778	0.485714285714286	0.355555555555556	0.714285714285714	0.136111111111111	0.371428571428571	0.497222222222222	0.257142857142857	0.658333333333333	0.5	0.45	1	0.00277777777777778	0.714285714285714	0.136111111111111	0.6
CD8A	0.771428571428571	0.102777777777778	-0.142857142857143	0.802777777777778	-0.371428571428571	0.497222222222222	-0.942857142857143	0.0166666666666667	0.142857142857143	0.802777777777778	0.257142857142857	0.658333333333333	-0.657142857142857	0.175	0.714285714285714	0.136111111111111	0.6	0.241666666666667	0.314285714285714	0.563888888888889	0.6	0.241666666666667	0.828571428571429	0.0583333333333333	0.6	0.241666666666667	-0.0857142857142857	0.919444444444444	0.828571428571429	0.0583333333333333	-0.542857142857143	0.297222222222222	0.428571428571429	0.419444444444444	0.0285714285714286	1	1	0.00277777777777778	0.828571428571429	0.0583333333333333	0.2	0.713888888888889	-0.1	0.95	0.714285714285714	0.136111111111111	1	0.00277777777777778	0.771428571428571
CA9	0.314285714285714	0.563888888888889	-0.257142857142857	0.658333333333333	-0.6	0.241666666666667	-0.885714285714286	0.0333333333333333	-0.0285714285714286	1	0.142857142857143	0.802777777777778	-0.6	0.241666666666667	0.428571428571429	0.419444444444444	0.2	0.713888888888889	-0.257142857142857	0.658333333333333	0.2	0.713888888888889	0.771428571428571	0.102777777777778	0.714285714285714	0.136111111111111	-0.371428571428571	0.497222222222222	0.371428571428571	0.497222222222222	-0.657142857142857	0.175	-0.0285714285714286	1	-0.257142857142857	0.658333333333333	0.771428571428571	0.102777777777778	0.428571428571429	0.419444444444444	0.0857142857142857	0.919444444444444	-0.3	0.683333333333333	0.6	0.241666666666667	0.771428571428571	0.102777777777778	1
ADA	0.6	0.241666666666667	0.542857142857143	0.297222222222222	0.714285714285714	0.136111111111111	-0.0285714285714286	1	0.314285714285714	0.563888888888889	0.428571428571429	0.419444444444444	0.371428571428571	0.497222222222222	0.371428571428571	0.497222222222222	0.657142857142857	0.175	0.942857142857143	0.0166666666666667	0.657142857142857	0.175	0.0857142857142857	0.919444444444444	-0.542857142857143	0.297222222222222	0.828571428571429	0.0583333333333333	0.371428571428571	0.497222222222222	0.371428571428571	0.497222222222222	0.771428571428571	0.102777777777778	0.771428571428571	0.102777777777778	0.2	0.713888888888889	0.485714285714286	0.355555555555556	0.542857142857143	0.297222222222222	0.6	0.35	0.257142857142857	0.658333333333333	0.2	0.713888888888889	-0.371428571428571
CD4	0.771428571428571	0.102777777777778	0.714285714285714	0.136111111111111	0.2	0.713888888888889	-0.428571428571429	0.419444444444444	0.485714285714286	0.355555555555556	0.6	0.241666666666667	0.0285714285714286	1	0.0285714285714286	1	0.6	0.241666666666667	0.542857142857143	0.297222222222222	0.6	0.241666666666667	0.257142857142857	0.658333333333333	-0.142857142857143	0.802777777777778	0.428571428571429	0.419444444444444	0.314285714285714	0.563888888888889	0.314285714285714	0.563888888888889	0.257142857142857	0.658333333333333	0.6	0.241666666666667	0.542857142857143	0.297222222222222	0.314285714285714	0.563888888888889	0.485714285714286	0.355555555555556	0.8	0.133333333333333	0.942857142857143	0.0166666666666667	0.542857142857143	0.297222222222222	0.428571428571429
Gal-9	0.714285714285714	0.136111111111111	0.257142857142857	0.658333333333333	0.257142857142857	0.658333333333333	-0.485714285714286	0.355555555555556	-0.314285714285714	0.563888888888889	0.885714285714286	0.0333333333333333	-0.0857142857142857	0.919444444444444	0.257142857142857	0.658333333333333	0.142857142857143	0.802777777777778	0.6	0.241666666666667	0.142857142857143	0.802777777777778	0.257142857142857	0.658333333333333	-0.0285714285714286	1	0.371428571428571	0.497222222222222	0.314285714285714	0.563888888888889	-0.0285714285714286	1	0.0285714285714286	1	0.6	0.241666666666667	0.6	0.241666666666667	0.257142857142857	0.658333333333333	-0.0857142857142857	0.919444444444444	0.3	0.683333333333333	0.771428571428571	0.102777777777778	0.6	0.241666666666667	0.371428571428571
VEGFR-2	0.257142857142857	0.658333333333333	0.771428571428571	0.102777777777778	0.942857142857143	0.0166666666666667	0.371428571428571	0.497222222222222	-0.0857142857142857	0.919444444444444	0.771428571428571	0.102777777777778	0.771428571428571	0.102777777777778	-0.257142857142857	0.658333333333333	0.0285714285714286	1	0.714285714285714	0.136111111111111	0.0285714285714286	1	-0.428571428571429	0.419444444444444	-0.885714285714286	0.0333333333333333	0.885714285714286	0.0333333333333333	-0.314285714285714	0.563888888888889	0.714285714285714	0.136111111111111	0.0857142857142857	0.919444444444444	0.942857142857143	0.0166666666666667	-0.257142857142857	0.658333333333333	-0.257142857142857	0.658333333333333	0.2	0.713888888888889	0.9	0.0833333333333333	0.257142857142857	0.658333333333333	-0.257142857142857	0.658333333333333	-0.485714285714286
CD40	1	0.00277777777777778	0.371428571428571	0.497222222222222	0.0857142857142857	0.919444444444444	-0.542857142857143	0.297222222222222	0.371428571428571	0.497222222222222	0.485714285714286	0.355555555555556	-0.314285714285714	0.563888888888889	0.371428571428571	0.497222222222222	0.714285714285714	0.136111111111111	0.771428571428571	0.102777777777778	0.714285714285714	0.136111111111111	0.371428571428571	0.497222222222222	0.0857142857142857	0.919444444444444	0.314285714285714	0.563888888888889	0.771428571428571	0.102777777777778	0.0857142857142857	0.919444444444444	0.485714285714286	0.355555555555556	0.485714285714286	0.355555555555556	0.771428571428571	0.102777777777778	0.657142857142857	0.175	0.257142857142857	0.658333333333333	0.4	0.516666666666667	0.828571428571429	0.0583333333333333	0.771428571428571	0.102777777777778	0.314285714285714
IL-18	0.771428571428571	0.102777777777778	0.257142857142857	0.658333333333333	0.371428571428571	0.497222222222222	-0.0857142857142857	0.919444444444444	0.0857142857142857	0.919444444444444	0.428571428571429	0.419444444444444	-0.0857142857142857	0.919444444444444	0.257142857142857	0.658333333333333	0.428571428571429	0.419444444444444	0.885714285714286	0.0333333333333333	0.428571428571429	0.419444444444444	-0.0285714285714286	1	-0.2	0.713888888888889	0.428571428571429	0.419444444444444	0.6	0.241666666666667	0.257142857142857	0.658333333333333	0.428571428571429	0.419444444444444	0.542857142857143	0.297222222222222	0.371428571428571	0.497222222222222	0.428571428571429	0.419444444444444	-0.0285714285714286	1	0.3	0.683333333333333	0.371428571428571	0.497222222222222	0.371428571428571	0.497222222222222	-0.257142857142857
GZMH	0.771428571428571	0.102777777777778	-0.0857142857142857	0.919444444444444	-0.0285714285714286	1	-0.714285714285714	0.136111111111111	-0.257142857142857	0.658333333333333	0.6	0.241666666666667	-0.428571428571429	0.419444444444444	0.6	0.241666666666667	0.314285714285714	0.563888888888889	0.542857142857143	0.297222222222222	0.314285714285714	0.563888888888889	0.542857142857143	0.297222222222222	0.314285714285714	0.563888888888889	0.142857142857143	0.802777777777778	0.657142857142857	0.175	-0.371428571428571	0.497222222222222	0.257142857142857	0.658333333333333	0.314285714285714	0.563888888888889	0.828571428571429	0.0583333333333333	0.6	0.241666666666667	-0.0857142857142857	0.919444444444444	-0.1	0.95	0.657142857142857	0.175	0.828571428571429	0.0583333333333333	0.485714285714286
VEGF-C	0.428571428571429	0.419444444444444	-0.257142857142857	0.658333333333333	-0.257142857142857	0.658333333333333	-0.828571428571429	0.0583333333333333	0.257142857142857	0.658333333333333	-0.0857142857142857	0.919444444444444	-0.428571428571429	0.419444444444444	0.942857142857143	0.0166666666666667	0.714285714285714	0.136111111111111	0.2	0.713888888888889	0.714285714285714	0.136111111111111	0.942857142857143	0.0166666666666667	0.485714285714286	0.355555555555556	0.0285714285714286	1	0.714285714285714	0.136111111111111	-0.657142857142857	0.175	0.771428571428571	0.102777777777778	-0.0857142857142857	0.919444444444444	0.771428571428571	0.102777777777778	0.942857142857143	0.0166666666666667	0.542857142857143	0.297222222222222	-0.3	0.683333333333333	0.257142857142857	0.658333333333333	0.771428571428571	0.102777777777778	0.542857142857143
LAP-TGF-beta-1	0.542857142857143	0.297222222222222	0.142857142857143	0.802777777777778	0.542857142857143	0.297222222222222	-0.257142857142857	0.658333333333333	-0.371428571428571	0.497222222222222	0.714285714285714	0.136111111111111	0.142857142857143	0.802777777777778	0.485714285714286	0.355555555555556	0.2	0.713888888888889	0.771428571428571	0.102777777777778	0.2	0.713888888888889	0.2	0.713888888888889	-0.257142857142857	0.658333333333333	0.6	0.241666666666667	0.314285714285714	0.563888888888889	-0.0285714285714286	1	0.371428571428571	0.497222222222222	0.657142857142857	0.175	0.371428571428571	0.497222222222222	0.371428571428571	0.497222222222222	0.0285714285714286	1	0	1	0.314285714285714	0.563888888888889	0.371428571428571	0.497222222222222	-0.0857142857142857
CXCL1	0.0857142857142857	0.919444444444444	-0.257142857142857	0.658333333333333	-0.257142857142857	0.658333333333333	-0.542857142857143	0.297222222222222	0.428571428571429	0.419444444444444	-0.428571428571429	0.419444444444444	-0.257142857142857	0.658333333333333	0.771428571428571	0.102777777777778	0.657142857142857	0.175	-0.0285714285714286	1	0.657142857142857	0.175	0.771428571428571	0.102777777777778	0.371428571428571	0.497222222222222	-0.0285714285714286	1	0.485714285714286	0.355555555555556	-0.542857142857143	0.297222222222222	0.771428571428571	0.102777777777778	-0.257142857142857	0.658333333333333	0.428571428571429	0.419444444444444	0.771428571428571	0.102777777777778	0.657142857142857	0.175	-0.3	0.683333333333333	-0.0857142857142857	0.919444444444444	0.428571428571429	0.419444444444444	0.314285714285714
TNFSF14	0.942857142857143	0.0166666666666667	0.2	0.713888888888889	-0.142857142857143	0.802777777777778	-0.714285714285714	0.136111111111111	0.485714285714286	0.355555555555556	0.257142857142857	0.658333333333333	-0.485714285714286	0.355555555555556	0.542857142857143	0.297222222222222	0.828571428571429	0.0583333333333333	0.6	0.241666666666667	0.828571428571429	0.0583333333333333	0.6	0.241666666666667	0.314285714285714	0.563888888888889	0.142857142857143	0.802777777777778	0.885714285714286	0.0333333333333333	-0.142857142857143	0.802777777777778	0.6	0.241666666666667	0.257142857142857	0.658333333333333	0.885714285714286	0.0333333333333333	0.828571428571429	0.0583333333333333	0.371428571428571	0.497222222222222	0.4	0.516666666666667	0.771428571428571	0.102777777777778	0.885714285714286	0.0333333333333333	0.485714285714286
TWEAK	-0.657142857142857	0.175	0.314285714285714	0.563888888888889	0.257142857142857	0.658333333333333	0.371428571428571	0.497222222222222	0.142857142857143	0.802777777777778	-0.142857142857143	0.802777777777778	0.657142857142857	0.175	-0.371428571428571	0.497222222222222	-0.2	0.713888888888889	-0.428571428571429	0.419444444444444	-0.2	0.713888888888889	-0.2	0.713888888888889	-0.428571428571429	0.419444444444444	0.2	0.713888888888889	-0.771428571428571	0.102777777777778	0.257142857142857	0.658333333333333	-0.142857142857143	0.802777777777778	0.0285714285714286	1	-0.6	0.241666666666667	-0.485714285714286	0.355555555555556	0.428571428571429	0.419444444444444	0.3	0.683333333333333	-0.314285714285714	0.563888888888889	-0.6	0.241666666666667	-0.142857142857143
PDGF-subunit-B	0.428571428571429	0.419444444444444	-0.257142857142857	0.658333333333333	-0.257142857142857	0.658333333333333	-0.828571428571429	0.0583333333333333	0.257142857142857	0.658333333333333	-0.0857142857142857	0.919444444444444	-0.428571428571429	0.419444444444444	0.942857142857143	0.0166666666666667	0.714285714285714	0.136111111111111	0.2	0.713888888888889	0.714285714285714	0.136111111111111	0.942857142857143	0.0166666666666667	0.485714285714286	0.355555555555556	0.0285714285714286	1	0.714285714285714	0.136111111111111	-0.657142857142857	0.175	0.771428571428571	0.102777777777778	-0.0857142857142857	0.919444444444444	0.771428571428571	0.102777777777778	0.942857142857143	0.0166666666666667	0.542857142857143	0.297222222222222	-0.3	0.683333333333333	0.257142857142857	0.658333333333333	0.771428571428571	0.102777777777778	0.542857142857143
PDCD1	0.6	0.241666666666667	0.428571428571429	0.419444444444444	0.314285714285714	0.563888888888889	-0.428571428571429	0.419444444444444	-0.257142857142857	0.658333333333333	0.942857142857143	0.0166666666666667	0.0857142857142857	0.919444444444444	0.0857142857142857	0.919444444444444	0.0857142857142857	0.919444444444444	0.485714285714286	0.355555555555556	0.0857142857142857	0.919444444444444	0.2	0.713888888888889	-0.142857142857143	0.802777777777778	0.428571428571429	0.419444444444444	0.0857142857142857	0.919444444444444	0.0857142857142857	0.919444444444444	-0.0857142857142857	0.919444444444444	0.657142857142857	0.175	0.485714285714286	0.355555555555556	0.0857142857142857	0.919444444444444	0.0285714285714286	1	0.5	0.45	0.828571428571429	0.0583333333333333	0.485714285714286	0.355555555555556	0.428571428571429
FasL	0.542857142857143	0.297222222222222	0.828571428571429	0.0583333333333333	0.657142857142857	0.175	-0.0285714285714286	1	0.657142857142857	0.175	0.371428571428571	0.497222222222222	0.485714285714286	0.355555555555556	0.142857142857143	0.802777777777778	0.771428571428571	0.102777777777778	0.771428571428571	0.102777777777778	0.771428571428571	0.102777777777778	0.0857142857142857	0.919444444444444	-0.6	0.241666666666667	0.828571428571429	0.0583333333333333	0.2	0.713888888888889	0.542857142857143	0.297222222222222	0.714285714285714	0.136111111111111	0.771428571428571	0.102777777777778	0.142857142857143	0.802777777777778	0.371428571428571	0.497222222222222	0.828571428571429	0.0583333333333333	0.8	0.133333333333333	0.428571428571429	0.419444444444444	0.142857142857143	0.802777777777778	-0.2
CD28	1	0.00277777777777778	0.371428571428571	0.497222222222222	0.0857142857142857	0.919444444444444	-0.542857142857143	0.297222222222222	0.371428571428571	0.497222222222222	0.485714285714286	0.355555555555556	-0.314285714285714	0.563888888888889	0.371428571428571	0.497222222222222	0.714285714285714	0.136111111111111	0.771428571428571	0.102777777777778	0.714285714285714	0.136111111111111	0.371428571428571	0.497222222222222	0.0857142857142857	0.919444444444444	0.314285714285714	0.563888888888889	0.771428571428571	0.102777777777778	0.0857142857142857	0.919444444444444	0.485714285714286	0.355555555555556	0.485714285714286	0.355555555555556	0.771428571428571	0.102777777777778	0.657142857142857	0.175	0.257142857142857	0.658333333333333	0.4	0.516666666666667	0.828571428571429	0.0583333333333333	0.771428571428571	0.102777777777778	0.314285714285714
CCL19	0.942857142857143	0.0166666666666667	0.2	0.713888888888889	-0.142857142857143	0.802777777777778	-0.714285714285714	0.136111111111111	0.485714285714286	0.355555555555556	0.257142857142857	0.658333333333333	-0.485714285714286	0.355555555555556	0.542857142857143	0.297222222222222	0.828571428571429	0.0583333333333333	0.6	0.241666666666667	0.828571428571429	0.0583333333333333	0.6	0.241666666666667	0.314285714285714	0.563888888888889	0.142857142857143	0.802777777777778	0.885714285714286	0.0333333333333333	-0.142857142857143	0.802777777777778	0.6	0.241666666666667	0.257142857142857	0.658333333333333	0.885714285714286	0.0333333333333333	0.828571428571429	0.0583333333333333	0.371428571428571	0.497222222222222	0.4	0.516666666666667	0.771428571428571	0.102777777777778	0.885714285714286	0.0333333333333333	0.485714285714286
CCL8	0.657142857142857	0.175	-0.142857142857143	0.802777777777778	-0.2	0.713888888888889	-0.771428571428571	0.102777777777778	0.371428571428571	0.497222222222222	-0.0285714285714286	1	-0.485714285714286	0.355555555555556	0.885714285714286	0.0333333333333333	0.828571428571429	0.0583333333333333	0.428571428571429	0.419444444444444	0.828571428571429	0.0583333333333333	0.828571428571429	0.0583333333333333	0.428571428571429	0.419444444444444	0.0857142857142857	0.919444444444444	0.885714285714286	0.0333333333333333	-0.485714285714286	0.355555555555556	0.828571428571429	0.0583333333333333	0.0285714285714286	1	0.828571428571429	0.0583333333333333	1	0.00277777777777778	0.485714285714286	0.355555555555556	-0.1	0.95	0.371428571428571	0.497222222222222	0.828571428571429	0.0583333333333333	0.428571428571429
CCL4	0.485714285714286	0.355555555555556	0.657142857142857	0.175	0.428571428571429	0.419444444444444	-0.2	0.713888888888889	0.771428571428571	0.102777777777778	0.142857142857143	0.802777777777778	0.314285714285714	0.563888888888889	0.314285714285714	0.563888888888889	0.885714285714286	0.0333333333333333	0.6	0.241666666666667	0.885714285714286	0.0333333333333333	0.314285714285714	0.563888888888889	-0.371428571428571	0.497222222222222	0.657142857142857	0.175	0.314285714285714	0.563888888888889	0.314285714285714	0.563888888888889	0.828571428571429	0.0583333333333333	0.542857142857143	0.297222222222222	0.257142857142857	0.658333333333333	0.542857142857143	0.297222222222222	0.942857142857143	0.0166666666666667	0.8	0.133333333333333	0.371428571428571	0.497222222222222	0.257142857142857	0.658333333333333	-0.0285714285714286
Gal-1	0.0285714285714286	1	-0.2	0.713888888888889	-0.0285714285714286	1	-0.714285714285714	0.136111111111111	-0.371428571428571	0.497222222222222	0.371428571428571	0.497222222222222	-0.0285714285714286	1	0.657142857142857	0.175	0.0857142857142857	0.919444444444444	-0.0857142857142857	0.919444444444444	0.0857142857142857	0.919444444444444	0.771428571428571	0.102777777777778	0.257142857142857	0.658333333333333	0.142857142857143	0.802777777777778	0.0285714285714286	1	-0.657142857142857	0.175	0.2	0.713888888888889	0.0857142857142857	0.919444444444444	0.485714285714286	0.355555555555556	0.371428571428571	0.497222222222222	0.314285714285714	0.563888888888889	-0.2	0.783333333333333	0.257142857142857	0.658333333333333	0.485714285714286	0.355555555555556	0.657142857142857
PD-L1	0.542857142857143	0.297222222222222	0.942857142857143	0.0166666666666667	0.771428571428571	0.102777777777778	0.0285714285714286	1	0.371428571428571	0.497222222222222	0.714285714285714	0.136111111111111	0.6	0.241666666666667	-0.0857142857142857	0.919444444444444	0.485714285714286	0.355555555555556	0.771428571428571	0.102777777777778	0.485714285714286	0.355555555555556	-0.0857142857142857	0.919444444444444	-0.714285714285714	0.136111111111111	0.885714285714286	0.0333333333333333	-0.0285714285714286	1	0.657142857142857	0.175	0.371428571428571	0.497222222222222	0.942857142857143	0.0166666666666667	0.0857142857142857	0.919444444444444	0.0857142857142857	0.919444444444444	0.6	0.241666666666667	0.9	0.0833333333333333	0.6	0.241666666666667	0.0857142857142857	0.919444444444444	-0.142857142857143
CD27	0.771428571428571	0.102777777777778	-0.0857142857142857	0.919444444444444	-0.0285714285714286	1	-0.714285714285714	0.136111111111111	-0.257142857142857	0.658333333333333	0.6	0.241666666666667	-0.428571428571429	0.419444444444444	0.6	0.241666666666667	0.314285714285714	0.563888888888889	0.542857142857143	0.297222222222222	0.314285714285714	0.563888888888889	0.542857142857143	0.297222222222222	0.314285714285714	0.563888888888889	0.142857142857143	0.802777777777778	0.657142857142857	0.175	-0.371428571428571	0.497222222222222	0.257142857142857	0.658333333333333	0.314285714285714	0.563888888888889	0.828571428571429	0.0583333333333333	0.6	0.241666666666667	-0.0857142857142857	0.919444444444444	-0.1	0.95	0.657142857142857	0.175	0.828571428571429	0.0583333333333333	0.485714285714286
CXCL5	0.0857142857142857	0.919444444444444	-0.6	0.241666666666667	-0.542857142857143	0.297222222222222	-0.542857142857143	0.297222222222222	0.257142857142857	0.658333333333333	-0.6	0.241666666666667	-0.6	0.241666666666667	0.771428571428571	0.102777777777778	0.485714285714286	0.355555555555556	-0.142857142857143	0.802777777777778	0.485714285714286	0.355555555555556	0.714285714285714	0.136111111111111	0.657142857142857	0.175	-0.371428571428571	0.497222222222222	0.657142857142857	0.175	-0.714285714285714	0.136111111111111	0.6	0.241666666666667	-0.542857142857143	0.297222222222222	0.485714285714286	0.355555555555556	0.771428571428571	0.102777777777778	0.257142857142857	0.658333333333333	-0.7	0.233333333333333	-0.2	0.713888888888889	0.485714285714286	0.355555555555556	0.314285714285714
HGF	0.542857142857143	0.297222222222222	0.371428571428571	0.497222222222222	0.257142857142857	0.658333333333333	-0.0857142857142857	0.919444444444444	0.771428571428571	0.102777777777778	-0.142857142857143	0.802777777777778	0.0285714285714286	1	0.371428571428571	0.497222222222222	0.885714285714286	0.0333333333333333	0.657142857142857	0.175	0.885714285714286	0.0333333333333333	0.2	0.713888888888889	-0.2	0.713888888888889	0.428571428571429	0.419444444444444	0.6	0.241666666666667	0.257142857142857	0.658333333333333	0.885714285714286	0.0333333333333333	0.314285714285714	0.563888888888889	0.257142857142857	0.658333333333333	0.657142857142857	0.175	0.657142857142857	0.175	0.5	0.45	0.142857142857143	0.802777777777778	0.257142857142857	0.658333333333333	-0.257142857142857
GZMA	0.771428571428571	0.102777777777778	-0.2	0.713888888888889	-0.142857142857143	0.802777777777778	-0.771428571428571	0.102777777777778	0.0285714285714286	1	0.257142857142857	0.658333333333333	-0.542857142857143	0.297222222222222	0.828571428571429	0.0583333333333333	0.6	0.241666666666667	0.542857142857143	0.297222222222222	0.6	0.241666666666667	0.714285714285714	0.136111111111111	0.428571428571429	0.419444444444444	0.0857142857142857	0.919444444444444	0.885714285714286	0.0333333333333333	-0.485714285714286	0.355555555555556	0.6	0.241666666666667	0.142857142857143	0.802777777777778	0.885714285714286	0.0333333333333333	0.885714285714286	0.0333333333333333	0.142857142857143	0.802777777777778	0	1	0.485714285714286	0.355555555555556	0.885714285714286	0.0333333333333333	0.428571428571429
HO-1	0.542857142857143	0.297222222222222	0.0285714285714286	1	0.428571428571429	0.419444444444444	-0.314285714285714	0.563888888888889	-0.0857142857142857	0.919444444444444	0.371428571428571	0.497222222222222	0.0285714285714286	1	0.714285714285714	0.136111111111111	0.485714285714286	0.355555555555556	0.771428571428571	0.102777777777778	0.485714285714286	0.355555555555556	0.371428571428571	0.497222222222222	-0.142857142857143	0.802777777777778	0.542857142857143	0.297222222222222	0.542857142857143	0.297222222222222	-0.142857142857143	0.802777777777778	0.714285714285714	0.136111111111111	0.485714285714286	0.355555555555556	0.428571428571429	0.419444444444444	0.657142857142857	0.175	0.257142857142857	0.658333333333333	-0.1	0.95	0.142857142857143	0.802777777777778	0.428571428571429	0.419444444444444	-0.142857142857143
CX3CL1	0.714285714285714	0.136111111111111	0.0857142857142857	0.919444444444444	0.371428571428571	0.497222222222222	-0.371428571428571	0.497222222222222	-0.142857142857143	0.802777777777778	0.542857142857143	0.297222222222222	-0.0857142857142857	0.919444444444444	0.6	0.241666666666667	0.428571428571429	0.419444444444444	0.828571428571429	0.0583333333333333	0.428571428571429	0.419444444444444	0.314285714285714	0.563888888888889	-0.0857142857142857	0.919444444444444	0.485714285714286	0.355555555555556	0.6	0.241666666666667	-0.0857142857142857	0.919444444444444	0.542857142857143	0.297222222222222	0.542857142857143	0.297222222222222	0.542857142857143	0.297222222222222	0.6	0.241666666666667	0.0857142857142857	0.919444444444444	0	1	0.371428571428571	0.497222222222222	0.542857142857143	0.297222222222222	-0.0285714285714286
CXCL10	1	0.00277777777777778	0.371428571428571	0.497222222222222	0.0857142857142857	0.919444444444444	-0.542857142857143	0.297222222222222	0.371428571428571	0.497222222222222	0.485714285714286	0.355555555555556	-0.314285714285714	0.563888888888889	0.371428571428571	0.497222222222222	0.714285714285714	0.136111111111111	0.771428571428571	0.102777777777778	0.714285714285714	0.136111111111111	0.371428571428571	0.497222222222222	0.0857142857142857	0.919444444444444	0.314285714285714	0.563888888888889	0.771428571428571	0.102777777777778	0.0857142857142857	0.919444444444444	0.485714285714286	0.355555555555556	0.485714285714286	0.355555555555556	0.771428571428571	0.102777777777778	0.657142857142857	0.175	0.257142857142857	0.658333333333333	0.4	0.516666666666667	0.828571428571429	0.0583333333333333	0.771428571428571	0.102777777777778	0.314285714285714
CD70	0.542857142857143	0.297222222222222	-0.257142857142857	0.658333333333333	-0.428571428571429	0.419444444444444	-1	0.00277777777777778	0.0285714285714286	1	0.2	0.713888888888889	-0.6	0.241666666666667	0.771428571428571	0.102777777777778	0.485714285714286	0.355555555555556	0.0857142857142857	0.919444444444444	0.485714285714286	0.355555555555556	0.942857142857143	0.0166666666666667	0.657142857142857	0.175	-0.142857142857143	0.802777777777778	0.657142857142857	0.175	-0.714285714285714	0.136111111111111	0.371428571428571	0.497222222222222	-0.0857142857142857	0.919444444444444	0.942857142857143	0.0166666666666667	0.771428571428571	0.102777777777778	0.257142857142857	0.658333333333333	-0.3	0.683333333333333	0.6	0.241666666666667	0.942857142857143	0.0166666666666667	0.885714285714286
IL-10	0.485714285714286	0.355555555555556	0.828571428571429	0.0583333333333333	0.885714285714286	0.0333333333333333	0.0857142857142857	0.919444444444444	0.0857142857142857	0.919444444444444	0.828571428571429	0.0583333333333333	0.657142857142857	0.175	-0.0285714285714286	1	0.314285714285714	0.563888888888889	0.828571428571429	0.0583333333333333	0.314285714285714	0.563888888888889	-0.142857142857143	0.802777777777778	-0.771428571428571	0.102777777777778	0.942857142857143	0.0166666666666667	-0.0857142857142857	0.919444444444444	0.6	0.241666666666667	0.314285714285714	0.563888888888889	1	0.00277777777777778	0.0285714285714286	1	0.0285714285714286	1	0.428571428571429	0.419444444444444	0.9	0.0833333333333333	0.485714285714286	0.355555555555556	0.0285714285714286	1	-0.257142857142857
TNFRSF12A	0.371428571428571	0.497222222222222	0.6	0.241666666666667	0.885714285714286	0.0333333333333333	0.314285714285714	0.563888888888889	-0.142857142857143	0.802777777777778	0.714285714285714	0.136111111111111	0.6	0.241666666666667	-0.0857142857142857	0.919444444444444	0.0857142857142857	0.919444444444444	0.828571428571429	0.0583333333333333	0.0857142857142857	0.919444444444444	-0.371428571428571	0.497222222222222	-0.771428571428571	0.102777777777778	0.828571428571429	0.0583333333333333	-0.0857142857142857	0.919444444444444	0.6	0.241666666666667	0.2	0.713888888888889	0.885714285714286	0.0333333333333333	-0.142857142857143	0.802777777777778	-0.0857142857142857	0.919444444444444	0.0857142857142857	0.919444444444444	0.7	0.233333333333333	0.2	0.713888888888889	-0.142857142857143	0.802777777777778	-0.542857142857143
CCL23	0.828571428571429	0.0583333333333333	0.771428571428571	0.102777777777778	0.314285714285714	0.563888888888889	-0.314285714285714	0.563888888888889	0.657142857142857	0.175	0.485714285714286	0.355555555555556	0.0857142857142857	0.919444444444444	0.0857142857142857	0.919444444444444	0.771428571428571	0.102777777777778	0.714285714285714	0.136111111111111	0.771428571428571	0.102777777777778	0.2	0.713888888888889	-0.257142857142857	0.658333333333333	0.542857142857143	0.297222222222222	0.428571428571429	0.419444444444444	0.428571428571429	0.419444444444444	0.485714285714286	0.355555555555556	0.657142857142857	0.175	0.485714285714286	0.355555555555556	0.428571428571429	0.419444444444444	0.6	0.241666666666667	0.9	0.0833333333333333	0.828571428571429	0.0583333333333333	0.485714285714286	0.355555555555556	0.2
CD5	0.942857142857143	0.0166666666666667	0.2	0.713888888888889	-0.142857142857143	0.802777777777778	-0.714285714285714	0.136111111111111	0.485714285714286	0.355555555555556	0.257142857142857	0.658333333333333	-0.485714285714286	0.355555555555556	0.542857142857143	0.297222222222222	0.828571428571429	0.0583333333333333	0.6	0.241666666666667	0.828571428571429	0.0583333333333333	0.6	0.241666666666667	0.314285714285714	0.563888888888889	0.142857142857143	0.802777777777778	0.885714285714286	0.0333333333333333	-0.142857142857143	0.802777777777778	0.6	0.241666666666667	0.257142857142857	0.658333333333333	0.885714285714286	0.0333333333333333	0.828571428571429	0.0583333333333333	0.371428571428571	0.497222222222222	0.4	0.516666666666667	0.771428571428571	0.102777777777778	0.885714285714286	0.0333333333333333	0.485714285714286
CCL3	0.885714285714286	0.0333333333333333	0.428571428571429	0.419444444444444	0.0285714285714286	1	-0.542857142857143	0.297222222222222	0.714285714285714	0.136111111111111	0.2	0.713888888888889	-0.257142857142857	0.658333333333333	0.428571428571429	0.419444444444444	0.942857142857143	0.0166666666666667	0.657142857142857	0.175	0.942857142857143	0.0166666666666667	0.485714285714286	0.355555555555556	0.0857142857142857	0.919444444444444	0.314285714285714	0.563888888888889	0.771428571428571	0.102777777777778	0.0857142857142857	0.919444444444444	0.714285714285714	0.136111111111111	0.371428571428571	0.497222222222222	0.714285714285714	0.136111111111111	0.771428571428571	0.102777777777778	0.6	0.241666666666667	0.7	0.233333333333333	0.714285714285714	0.136111111111111	0.714285714285714	0.136111111111111	0.314285714285714
MMP7	0.142857142857143	0.802777777777778	0.142857142857143	0.802777777777778	-0.485714285714286	0.355555555555556	0.0857142857142857	0.919444444444444	0.771428571428571	0.102777777777778	-0.542857142857143	0.297222222222222	-0.371428571428571	0.497222222222222	-0.371428571428571	0.497222222222222	0.314285714285714	0.563888888888889	-0.2	0.713888888888889	0.314285714285714	0.563888888888889	-0.142857142857143	0.802777777777778	0.257142857142857	0.658333333333333	-0.428571428571429	0.419444444444444	0.257142857142857	0.658333333333333	0.257142857142857	0.658333333333333	-0.0285714285714286	1	-0.371428571428571	0.497222222222222	0.0285714285714286	1	0.0285714285714286	1	0.0857142857142857	0.919444444444444	0.4	0.516666666666667	0.142857142857143	0.802777777777778	0.0285714285714286	1	0.0857142857142857
ARG-1	0.8	0.333333333333333	0.8	0.333333333333333	1	0.0833333333333333	-0.2	0.916666666666667	0.8	0.333333333333333	0.4	0.75	0.8	0.333333333333333	0.8	0.333333333333333	1	0.0833333333333333	0.8	0.333333333333333	1	0.0833333333333333	0.4	0.75	-1	0.0833333333333333	1	0.0833333333333333	0.6	0.416666666666667	0.6	0.416666666666667	1	0.0833333333333333	0.8	0.333333333333333	0.4	0.75	1	0.0833333333333333	0.8	0.333333333333333	0.8	0.333333333333333	0.4	0.75	0.4	0.75	-0.4
NCR1	0.828571428571429	0.0583333333333333	0.371428571428571	0.497222222222222	0.485714285714286	0.355555555555556	-0.257142857142857	0.658333333333333	0.0285714285714286	1	0.657142857142857	0.175	0.0285714285714286	1	0.371428571428571	0.497222222222222	0.485714285714286	0.355555555555556	0.942857142857143	0.0166666666666667	0.485714285714286	0.355555555555556	0.142857142857143	0.802777777777778	-0.257142857142857	0.658333333333333	0.6	0.241666666666667	0.542857142857143	0.297222222222222	0.2	0.713888888888889	0.485714285714286	0.355555555555556	0.714285714285714	0.136111111111111	0.485714285714286	0.355555555555556	0.485714285714286	0.355555555555556	0.142857142857143	0.802777777777778	0.4	0.516666666666667	0.542857142857143	0.297222222222222	0.485714285714286	0.355555555555556	-0.0857142857142857
DCN	0.257142857142857	0.658333333333333	0.0857142857142857	0.919444444444444	0.2	0.713888888888889	-0.428571428571429	0.419444444444444	0.428571428571429	0.419444444444444	-0.0857142857142857	0.919444444444444	0.0857142857142857	0.919444444444444	0.771428571428571	0.102777777777778	0.771428571428571	0.102777777777778	0.371428571428571	0.497222222222222	0.771428571428571	0.102777777777778	0.657142857142857	0.175	-0.0285714285714286	1	0.428571428571429	0.419444444444444	0.428571428571429	0.419444444444444	-0.257142857142857	0.658333333333333	0.942857142857143	0.0166666666666667	0.2	0.713888888888889	0.371428571428571	0.497222222222222	0.771428571428571	0.102777777777778	0.828571428571429	0.0583333333333333	0	1	0.0285714285714286	1	0.371428571428571	0.497222222222222	0.0857142857142857
TNFRSF21	0.371428571428571	0.497222222222222	0.0857142857142857	0.919444444444444	0.6	0.241666666666667	-0.2	0.713888888888889	-0.314285714285714	0.563888888888889	0.542857142857143	0.297222222222222	0.257142857142857	0.658333333333333	0.6	0.241666666666667	0.257142857142857	0.658333333333333	0.714285714285714	0.136111111111111	0.257142857142857	0.658333333333333	0.257142857142857	0.658333333333333	-0.314285714285714	0.563888888888889	0.657142857142857	0.175	0.257142857142857	0.658333333333333	-0.0857142857142857	0.919444444444444	0.542857142857143	0.297222222222222	0.6	0.241666666666667	0.257142857142857	0.658333333333333	0.428571428571429	0.419444444444444	0.2	0.713888888888889	-0.1	0.95	0.0857142857142857	0.919444444444444	0.257142857142857	0.658333333333333	-0.2
TNFRSF4	0.885714285714286	0.0333333333333333	0.2	0.713888888888889	0.0857142857142857	0.919444444444444	-0.6	0.241666666666667	-0.0857142857142857	0.919444444444444	0.714285714285714	0.136111111111111	-0.314285714285714	0.563888888888889	0.371428571428571	0.497222222222222	0.371428571428571	0.497222222222222	0.657142857142857	0.175	0.371428571428571	0.497222222222222	0.371428571428571	0.497222222222222	0.142857142857143	0.802777777777778	0.257142857142857	0.658333333333333	0.6	0.241666666666667	-0.0857142857142857	0.919444444444444	0.2	0.713888888888889	0.485714285714286	0.355555555555556	0.771428571428571	0.102777777777778	0.485714285714286	0.355555555555556	-0.0285714285714286	1	0.3	0.683333333333333	0.828571428571429	0.0583333333333333	0.771428571428571	0.102777777777778	0.428571428571429
MIC-A-B	0.371428571428571	0.497222222222222	0.885714285714286	0.0333333333333333	0.6	0.241666666666667	0.2	0.713888888888889	0.771428571428571	0.102777777777778	0.2	0.713888888888889	0.542857142857143	0.297222222222222	-0.142857142857143	0.802777777777778	0.657142857142857	0.175	0.6	0.241666666666667	0.657142857142857	0.175	-0.142857142857143	0.802777777777778	-0.657142857142857	0.175	0.714285714285714	0.136111111111111	0.0285714285714286	1	0.714285714285714	0.136111111111111	0.542857142857143	0.297222222222222	0.657142857142857	0.175	-0.0857142857142857	0.919444444444444	0.142857142857143	0.802777777777778	0.771428571428571	0.102777777777778	0.9	0.0833333333333333	0.314285714285714	0.563888888888889	-0.0857142857142857	0.919444444444444	-0.314285714285714
CCL17	0.371428571428571	0.497222222222222	-0.314285714285714	0.563888888888889	-0.371428571428571	0.497222222222222	-0.942857142857143	0.0166666666666667	0.0857142857142857	0.919444444444444	0.0285714285714286	1	-0.485714285714286	0.355555555555556	0.885714285714286	0.0333333333333333	0.542857142857143	0.297222222222222	0.0285714285714286	1	0.542857142857143	0.297222222222222	1	0.00277777777777778	0.6	0.241666666666667	-0.0857142857142857	0.919444444444444	0.6	0.241666666666667	-0.771428571428571	0.102777777777778	0.542857142857143	0.297222222222222	-0.142857142857143	0.802777777777778	0.828571428571429	0.0583333333333333	0.828571428571429	0.0583333333333333	0.428571428571429	0.419444444444444	-0.4	0.516666666666667	0.371428571428571	0.497222222222222	0.828571428571429	0.0583333333333333	0.771428571428571
ANG-2	0.6	0.241666666666667	0.657142857142857	0.175	0.828571428571429	0.0583333333333333	0.0285714285714286	1	0.0285714285714286	1	0.771428571428571	0.102777777777778	0.485714285714286	0.355555555555556	0.142857142857143	0.802777777777778	0.371428571428571	0.497222222222222	0.942857142857143	0.0166666666666667	0.371428571428571	0.497222222222222	-0.0857142857142857	0.919444444444444	-0.657142857142857	0.175	0.885714285714286	0.0333333333333333	0.142857142857143	0.802777777777778	0.485714285714286	0.355555555555556	0.428571428571429	0.419444444444444	0.942857142857143	0.0166666666666667	0.142857142857143	0.802777777777778	0.2	0.713888888888889	0.314285714285714	0.563888888888889	0.7	0.233333333333333	0.428571428571429	0.419444444444444	0.142857142857143	0.802777777777778	-0.314285714285714
PTN	0.6	0.241666666666667	-0.428571428571429	0.419444444444444	-0.485714285714286	0.355555555555556	-0.828571428571429	0.0583333333333333	-0.257142857142857	0.658333333333333	0.257142857142857	0.658333333333333	-0.771428571428571	0.102777777777778	0.6	0.241666666666667	0.2	0.713888888888889	0.142857142857143	0.802777777777778	0.2	0.713888888888889	0.657142857142857	0.175	0.714285714285714	0.136111111111111	-0.314285714285714	0.563888888888889	0.714285714285714	0.136111111111111	-0.657142857142857	0.175	0.0857142857142857	0.919444444444444	-0.142857142857143	0.802777777777778	0.885714285714286	0.0333333333333333	0.6	0.241666666666667	-0.257142857142857	0.658333333333333	-0.3	0.683333333333333	0.542857142857143	0.297222222222222	0.885714285714286	0.0333333333333333	0.714285714285714
SDF-1	-0.8	0.333333333333333	-0.8	0.333333333333333	-0.6	0.416666666666667	-0.2	0.916666666666667	-0.8	0.333333333333333	-0.4	0.75	0	1	0	1	-0.6	0.416666666666667	-0.8	0.333333333333333	-0.6	0.416666666666667	0.4	0.75	0.6	0.416666666666667	-0.6	0.416666666666667	-1	0.0833333333333333	-1	0.0833333333333333	-0.6	0.416666666666667	-0.8	0.333333333333333	-0.4	0.75	-0.6	0.416666666666667	0	1	-0.8	0.333333333333333	-0.4	0.75	-0.4	0.75	0.4
LAMP-3	0.6	0.241666666666667	-0.0285714285714286	1	0.142857142857143	0.802777777777778	-0.6	0.241666666666667	-0.485714285714286	0.355555555555556	0.771428571428571	0.102777777777778	-0.2	0.713888888888889	0.485714285714286	0.355555555555556	0.0857142857142857	0.919444444444444	0.485714285714286	0.355555555555556	0.0857142857142857	0.919444444444444	0.428571428571429	0.419444444444444	0.142857142857143	0.802777777777778	0.257142857142857	0.658333333333333	0.371428571428571	0.497222222222222	-0.314285714285714	0.563888888888889	0.0857142857142857	0.919444444444444	0.428571428571429	0.419444444444444	0.657142857142857	0.175	0.371428571428571	0.497222222222222	-0.142857142857143	0.802777777777778	-0.1	0.95	0.6	0.241666666666667	0.657142857142857	0.175	0.428571428571429
CASP-8	0.828571428571429	0.0583333333333333	-0.0285714285714286	1	0.0857142857142857	0.919444444444444	-0.6	0.241666666666667	-0.0857142857142857	0.919444444444444	0.485714285714286	0.355555555555556	-0.371428571428571	0.497222222222222	0.657142857142857	0.175	0.485714285714286	0.355555555555556	0.714285714285714	0.136111111111111	0.485714285714286	0.355555555555556	0.485714285714286	0.355555555555556	0.2	0.713888888888889	0.257142857142857	0.658333333333333	0.771428571428571	0.102777777777778	-0.257142857142857	0.658333333333333	0.485714285714286	0.355555555555556	0.371428571428571	0.497222222222222	0.771428571428571	0.102777777777778	0.714285714285714	0.136111111111111	0.0285714285714286	1	0	1	0.542857142857143	0.297222222222222	0.771428571428571	0.102777777777778	0.257142857142857
ICOSLG	0.0285714285714286	1	0.0285714285714286	1	0.485714285714286	0.355555555555556	-0.257142857142857	0.658333333333333	-0.0857142857142857	0.919444444444444	0.2	0.713888888888889	0.371428571428571	0.497222222222222	0.714285714285714	0.136111111111111	0.371428571428571	0.497222222222222	0.371428571428571	0.497222222222222	0.371428571428571	0.497222222222222	0.485714285714286	0.355555555555556	-0.257142857142857	0.658333333333333	0.6	0.241666666666667	0.0857142857142857	0.919444444444444	-0.257142857142857	0.658333333333333	0.714285714285714	0.136111111111111	0.371428571428571	0.497222222222222	0.142857142857143	0.802777777777778	0.485714285714286	0.355555555555556	0.6	0.241666666666667	0	1	-0.142857142857143	0.802777777777778	0.142857142857143	0.802777777777778	-0.0857142857142857
MMP-12	0.771428571428571	0.102777777777778	-0.142857142857143	0.802777777777778	-0.371428571428571	0.497222222222222	-0.942857142857143	0.0166666666666667	0.142857142857143	0.802777777777778	0.257142857142857	0.658333333333333	-0.657142857142857	0.175	0.714285714285714	0.136111111111111	0.6	0.241666666666667	0.314285714285714	0.563888888888889	0.6	0.241666666666667	0.828571428571429	0.0583333333333333	0.6	0.241666666666667	-0.0857142857142857	0.919444444444444	0.828571428571429	0.0583333333333333	-0.542857142857143	0.297222222222222	0.428571428571429	0.419444444444444	0.0285714285714286	1	1	0.00277777777777778	0.828571428571429	0.0583333333333333	0.2	0.713888888888889	-0.1	0.95	0.714285714285714	0.136111111111111	1	0.00277777777777778	0.771428571428571
CXCL13	-0.2	0.713888888888889	0.657142857142857	0.175	0.714285714285714	0.136111111111111	0.428571428571429	0.419444444444444	-0.257142857142857	0.658333333333333	0.657142857142857	0.175	0.828571428571429	0.0583333333333333	-0.542857142857143	0.297222222222222	-0.371428571428571	0.497222222222222	0.142857142857143	0.802777777777778	-0.371428571428571	0.497222222222222	-0.485714285714286	0.355555555555556	-0.771428571428571	0.102777777777778	0.6	0.241666666666667	-0.771428571428571	0.102777777777778	0.6	0.241666666666667	-0.371428571428571	0.497222222222222	0.657142857142857	0.175	-0.485714285714286	0.355555555555556	-0.657142857142857	0.175	0.0857142857142857	0.919444444444444	0.7	0.233333333333333	0.142857142857143	0.802777777777778	-0.485714285714286	0.355555555555556	-0.257142857142857
PD-L2	0.542857142857143	0.297222222222222	0.828571428571429	0.0583333333333333	0.657142857142857	0.175	-0.0285714285714286	1	0.657142857142857	0.175	0.371428571428571	0.497222222222222	0.485714285714286	0.355555555555556	0.142857142857143	0.802777777777778	0.771428571428571	0.102777777777778	0.771428571428571	0.102777777777778	0.771428571428571	0.102777777777778	0.0857142857142857	0.919444444444444	-0.6	0.241666666666667	0.828571428571429	0.0583333333333333	0.2	0.713888888888889	0.542857142857143	0.297222222222222	0.714285714285714	0.136111111111111	0.771428571428571	0.102777777777778	0.142857142857143	0.802777777777778	0.371428571428571	0.497222222222222	0.828571428571429	0.0583333333333333	0.8	0.133333333333333	0.428571428571429	0.419444444444444	0.142857142857143	0.802777777777778	-0.2
VEGF-A	0.542857142857143	0.297222222222222	-0.257142857142857	0.658333333333333	-0.428571428571429	0.419444444444444	-1	0.00277777777777778	0.0285714285714286	1	0.2	0.713888888888889	-0.6	0.241666666666667	0.771428571428571	0.102777777777778	0.485714285714286	0.355555555555556	0.0857142857142857	0.919444444444444	0.485714285714286	0.355555555555556	0.942857142857143	0.0166666666666667	0.657142857142857	0.175	-0.142857142857143	0.802777777777778	0.657142857142857	0.175	-0.714285714285714	0.136111111111111	0.371428571428571	0.497222222222222	-0.0857142857142857	0.919444444444444	0.942857142857143	0.0166666666666667	0.771428571428571	0.102777777777778	0.257142857142857	0.658333333333333	-0.3	0.683333333333333	0.6	0.241666666666667	0.942857142857143	0.0166666666666667	0.885714285714286
IL12RB1	0.942857142857143	0.0166666666666667	0.257142857142857	0.658333333333333	0.2	0.713888888888889	-0.485714285714286	0.355555555555556	0.0857142857142857	0.919444444444444	0.6	0.241666666666667	-0.257142857142857	0.658333333333333	0.428571428571429	0.419444444444444	0.542857142857143	0.297222222222222	0.828571428571429	0.0583333333333333	0.542857142857143	0.297222222222222	0.314285714285714	0.563888888888889	0.0285714285714286	1	0.371428571428571	0.497222222222222	0.714285714285714	0.136111111111111	0.0285714285714286	1	0.428571428571429	0.419444444444444	0.542857142857143	0.297222222222222	0.714285714285714	0.136111111111111	0.6	0.241666666666667	0.0857142857142857	0.919444444444444	0.4	0.516666666666667	0.714285714285714	0.136111111111111	0.714285714285714	0.136111111111111	0.2
CCL20	0.485714285714286	0.355555555555556	0.314285714285714	0.563888888888889	-0.0857142857142857	0.919444444444444	-0.0857142857142857	0.919444444444444	0.942857142857143	0.0166666666666667	-0.371428571428571	0.497222222222222	-0.2	0.713888888888889	0.142857142857143	0.802777777777778	0.828571428571429	0.0583333333333333	0.371428571428571	0.497222222222222	0.828571428571429	0.0583333333333333	0.142857142857143	0.802777777777778	0.0285714285714286	1	0.0857142857142857	0.919444444444444	0.6	0.241666666666667	0.257142857142857	0.658333333333333	0.657142857142857	0.175	0.0285714285714286	1	0.257142857142857	0.658333333333333	0.542857142857143	0.297222222222222	0.542857142857143	0.297222222222222	0.6	0.35	0.2	0.713888888888889	0.257142857142857	0.658333333333333	-0.0857142857142857
KLRD1	0.714285714285714	0.136111111111111	0.257142857142857	0.658333333333333	0.257142857142857	0.658333333333333	-0.485714285714286	0.355555555555556	-0.314285714285714	0.563888888888889	0.885714285714286	0.0333333333333333	-0.0857142857142857	0.919444444444444	0.257142857142857	0.658333333333333	0.142857142857143	0.802777777777778	0.6	0.241666666666667	0.142857142857143	0.802777777777778	0.257142857142857	0.658333333333333	-0.0285714285714286	1	0.371428571428571	0.497222222222222	0.314285714285714	0.563888888888889	-0.0285714285714286	1	0.0285714285714286	1	0.6	0.241666666666667	0.6	0.241666666666667	0.257142857142857	0.658333333333333	-0.0857142857142857	0.919444444444444	0.3	0.683333333333333	0.771428571428571	0.102777777777778	0.6	0.241666666666667	0.371428571428571
GZMB	0.942857142857143	0.0166666666666667	0.2	0.713888888888889	-0.142857142857143	0.802777777777778	-0.714285714285714	0.136111111111111	0.485714285714286	0.355555555555556	0.257142857142857	0.658333333333333	-0.485714285714286	0.355555555555556	0.542857142857143	0.297222222222222	0.828571428571429	0.0583333333333333	0.6	0.241666666666667	0.828571428571429	0.0583333333333333	0.6	0.241666666666667	0.314285714285714	0.563888888888889	0.142857142857143	0.802777777777778	0.885714285714286	0.0333333333333333	-0.142857142857143	0.802777777777778	0.6	0.241666666666667	0.257142857142857	0.658333333333333	0.885714285714286	0.0333333333333333	0.828571428571429	0.0583333333333333	0.371428571428571	0.497222222222222	0.4	0.516666666666667	0.771428571428571	0.102777777777778	0.885714285714286	0.0333333333333333	0.485714285714286
CD83	0.714285714285714	0.136111111111111	0.885714285714286	0.0333333333333333	0.6	0.241666666666667	-0.0857142857142857	0.919444444444444	0.6	0.241666666666667	0.542857142857143	0.297222222222222	0.371428571428571	0.497222222222222	0.0285714285714286	1	0.714285714285714	0.136111111111111	0.828571428571429	0.0583333333333333	0.714285714285714	0.136111111111111	0.0285714285714286	1	-0.542857142857143	0.297222222222222	0.771428571428571	0.102777777777778	0.257142857142857	0.658333333333333	0.6	0.241666666666667	0.542857142857143	0.297222222222222	0.828571428571429	0.0583333333333333	0.257142857142857	0.658333333333333	0.314285714285714	0.563888888888889	0.657142857142857	0.175	0.9	0.0833333333333333	0.657142857142857	0.175	0.257142857142857	0.658333333333333	-0.0857142857142857
IL-12	0.885714285714286	0.0333333333333333	0.428571428571429	0.419444444444444	0.0285714285714286	1	-0.542857142857143	0.297222222222222	0.714285714285714	0.136111111111111	0.2	0.713888888888889	-0.257142857142857	0.658333333333333	0.428571428571429	0.419444444444444	0.942857142857143	0.0166666666666667	0.657142857142857	0.175	0.942857142857143	0.0166666666666667	0.485714285714286	0.355555555555556	0.0857142857142857	0.919444444444444	0.314285714285714	0.563888888888889	0.771428571428571	0.102777777777778	0.0857142857142857	0.919444444444444	0.714285714285714	0.136111111111111	0.371428571428571	0.497222222222222	0.714285714285714	0.136111111111111	0.771428571428571	0.102777777777778	0.6	0.241666666666667	0.7	0.233333333333333	0.714285714285714	0.136111111111111	0.714285714285714	0.136111111111111	0.314285714285714
CSF-1	0.828571428571429	0.0583333333333333	0.714285714285714	0.136111111111111	0.542857142857143	0.297222222222222	-0.142857142857143	0.802777777777778	0.542857142857143	0.297222222222222	0.485714285714286	0.355555555555556	0.2	0.713888888888889	0.2	0.713888888888889	0.771428571428571	0.102777777777778	0.942857142857143	0.0166666666666667	0.771428571428571	0.102777777777778	0.0857142857142857	0.919444444444444	-0.428571428571429	0.419444444444444	0.714285714285714	0.136111111111111	0.485714285714286	0.355555555555556	0.485714285714286	0.355555555555556	0.657142857142857	0.175	0.771428571428571	0.102777777777778	0.371428571428571	0.497222222222222	0.485714285714286	0.355555555555556	0.542857142857143	0.297222222222222	0.7	0.233333333333333	0.6	0.241666666666667	0.371428571428571	0.497222222222222	-0.142857142857143
[truncated: 125 more columns]
