# Supplementary material for: Immunometabolic Network Interactions of the Kynurenine Pathway in Cutaneous Malignant Melanoma
Source: Front Oncol. 2020 Feb 3;10:51. doi: 10.3389/fonc.2020.00051 (PMC7017805; doi:10.3389/fonc.2020.00051)
Supplement: Supplementary file 2 [file Data_Sheet_1.zip › Supplemental Table 7.xlsx]

## Sheet: Supplementary table 7
Supplementary table 7: Correlation network of the KPMs and immuno-oncology related proteins in PRE samples
ed1	ed2	ed3	ed4	ed5
TRP	X3HAA	0	885714286	0	33333333	2
TRP	Kyn.Trp	0	942857143	0	16666667	2
TRP	IL.8	0	942857143	0	16666667	2
TRP	CCL20	0	885714286	0	33333333	2
TRP	CSF.1	0	885714286	0	33333333	2
KYN	CXCL1	0	942857143	0	16666667	1
KYN	TNFSF14	0	942857143	0	16666667	1
KYN	TWEAK	0	942857143	0	16666667	2
KYN	MIC.A.B	0	885714286	0	33333333	1
KYN	CASP.8	0	942857143	0	16666667	1
KYN	IL12RB1	0	885714286	0	33333333	1
KYNA	X3.HK.KYN	0	885714286	0	33333333	1
KYNA	X3HAA.3HK	0	942857143	0	16666667	2
KYNA	CD8A	0	885714286	0	33333333	1
KYNA	CXCL5	0	885714286	0	33333333	2
X3.HK	XA.3HK	-1	0	16666667	2
X3.HK	TIE2	0	885714286	0	33333333	1
X3.HK	CCL8	0	885714286	0	33333333	2
X3.HK	CXCL5	0	942857143	0	16666667	2
X3.HK	CCL23	1	0	2777778	1
X3.HK	CCL17	0	942857143	0	16666667	2
X3.HK	CD83	0	942857143	0	16666667	1
AA	ICOSLG	0	885714286	0	33333333	2
AA	GZMB	0	885714286	0	33333333	1
XA	LAP.TGF.beta.1	-1	0	16666667	2
XA	CX3CL1	1	0	16666667	1
XA	IL.10	-1	0	16666667	2
Kyn.Trp	IL.8	1	0	2777778	1
Kyn.Trp	EGF	0	885714286	0	33333333	1
Kyn.Trp	LAP.TGF.beta.1	0	885714286	0	33333333	1
Kyn.Trp	IL.10	0	885714286	0	33333333	1
Kyn.Trp	CCL3	0	942857143	0	16666667	1
Kyn.Trp	CCL20	0	942857143	0	16666667	1
Kyn.Trp	CSF.1	0	942857143	0	16666667	1
K.A.KYN	CX3CL1	0	942857143	0	16666667	1
X3.HK.KYN	X3HAA.3HK	0	942857143	0	16666667	2
X3.HK.KYN	CD8A	0	885714286	0	33333333	1
KYNA.3HK	CRTAM	0	942857143	0	16666667	2
KYNA.3HK	CD28	0	942857143	0	16666667	2
KYNA.3HAA	FasL	0	885714286	0	33333333	2
KYNA.3HAA	CX3CL1	0	942857143	0	16666667	1
AA.KYN	PlGF	0	885714286	0	33333333	2
AA.KYN	ADGRG1	0	942857143	0	16666667	2
AA.KYN	ADA	0	885714286	0	33333333	2
AA.KYN	PD.L2	0	942857143	0	16666667	2
AA.KYN	IL12RB1	0	942857143	0	16666667	2
AA.KYN	CD83	0	942857143	0	16666667	2
X3HAA.3HK	CXCL5	0	942857143	0	16666667	1
XA.3HK	CXCL5	1	0	16666667	1
XA.3HK	CCL23	-1	0	16666667	2
IL.8	EGF	0	885714286	0	33333333	1
IL.8	LAP.TGF.beta.1	0	885714286	0	33333333	1
IL.8	IL.10	0	885714286	0	33333333	1
IL.8	CCL3	0	942857143	0	16666667	1
IL.8	CCL20	0	942857143	0	16666667	1
IL.8	CSF.1	0	942857143	0	16666667	1
TNFRSF9	CA9	0	942857143	0	16666667	2
TNFRSF9	VEGF.C	1	0	16666667	1
TIE2	CCL8	-1	0	2777778	2
TIE2	CXCL5	0	942857143	0	16666667	2
TIE2	GZMA	0	942857143	0	16666667	2
TIE2	CXCL10	0	885714286	0	33333333	2
TIE2	CCL23	0	885714286	0	33333333	1
TIE2	CCL17	0	942857143	0	16666667	2
TIE2	MMP.12	0	885714286	0	33333333	2
CCL7	Gal.9	0	942857143	0	16666667	1
CD40.L	EGF	0	885714286	0	33333333	1
CD40.L	ANG.1	0	942857143	0	16666667	1
CD40.L	IL.7	0	885714286	0	33333333	1
CD40.L	FasL	0	942857143	0	16666667	1
CD40.L	CXCL13	0	942857143	0	16666667	2
CD244	CD27	0	885714286	0	33333333	1
CD244	LAMP.3	0	885714286	0	33333333	1
EGF	ANG.1	0	942857143	0	16666667	1
EGF	CCL4	0	942857143	0	16666667	1
EGF	HO.1	0	942857143	0	16666667	2
EGF	CCL3	0	942857143	0	16666667	1
EGF	CCL20	0	942857143	0	16666667	1
ANG.1	PDGF.subunit.B	0	885714286	0	33333333	1
ANG.1	CCL4	0	885714286	0	33333333	1
ANG.1	HO.1	0	885714286	0	33333333	2
IL.7	Gal.1	0	885714286	0	33333333	2
IL.7	CXCL13	0	942857143	0	16666667	2
IL.7	IL.12	0	885714286	0	33333333	1
PlGF	ADGRG1	0	942857143	0	16666667	1
PlGF	ADA	1	0	2777778	1
PlGF	IL.18	0	885714286	0	33333333	1
PlGF	CD70	0	942857143	0	16666667	2
PlGF	TNFRSF12A	0	885714286	0	33333333	1
PlGF	MMP7	0	942857143	0	16666667	1
PlGF	PD.L2	0	942857143	0	16666667	1
IL.6	CCL13	0	885714286	0	33333333	2
IL.6	TRAIL	0	942857143	0	16666667	2
IL.6	CD4	0	885714286	0	33333333	1
IL.6	VEGF.A	0	885714286	0	33333333	1
ADGRG1	ADA	0	942857143	0	16666667	1
ADGRG1	CD70	0	885714286	0	33333333	2
ADGRG1	MMP7	0	885714286	0	33333333	1
ADGRG1	PD.L2	1	0	2777778	1
CCL2	CCL20	0	942857143	0	16666667	1
CXCL11	CXCL9	1	0	2777778	1
CXCL11	CXCL10	0	942857143	0	16666667	1
CXCL11	MMP.12	0	942857143	0	16666667	1
CXCL11	CXCL13	0	942857143	0	16666667	2
CXCL11	IL.12	0	885714286	0	33333333	1
CCL13	TRAIL	0	942857143	0	16666667	1
CCL13	TNFRSF12A	0	885714286	0	33333333	2
TRAIL	GZMA	0	885714286	0	33333333	1
CXCL9	CXCL10	0	942857143	0	16666667	1
CXCL9	MMP.12	0	942857143	0	16666667	1
CXCL9	CXCL13	0	942857143	0	16666667	2
CXCL9	IL.12	0	885714286	0	33333333	1
CD8A	PDGF.subunit.B	0	942857143	0	16666667	2
CA9	TNFRSF4	0	942857143	0	16666667	2
ADA	IL.18	0	885714286	0	33333333	1
ADA	CD70	0	942857143	0	16666667	2
ADA	TNFRSF12A	0	885714286	0	33333333	1
ADA	MMP7	0	942857143	0	16666667	1
ADA	PD.L2	0	942857143	0	16666667	1
CD4	VEGF.A	1	0	2777778	1
VEGFR.2	IL.18	0	942857143	0	16666667	1
CD40	PDCD1	0	885714286	0	33333333	1
CD40	PD.L1	0	885714286	0	33333333	1
CD40	NCR1	0	942857143	0	16666667	1
CD40	ANG.2	0	885714286	0	33333333	1
GZMH	KLRD1	0	942857143	0	16666667	1
LAP.TGF.beta.1	TNFSF14	0	885714286	0	33333333	1
LAP.TGF.beta.1	HGF	0	885714286	0	33333333	1
LAP.TGF.beta.1	IL.10	1	0	2777778	1
LAP.TGF.beta.1	MIC.A.B	0	942857143	0	16666667	1
LAP.TGF.beta.1	CASP.8	0	885714286	0	33333333	1
LAP.TGF.beta.1	CSF.1	0	942857143	0	16666667	1
CXCL1	TWEAK	0	885714286	0	33333333	2
CXCL1	CCL3	0	942857143	0	16666667	1
TNFSF14	TWEAK	0	885714286	0	33333333	2
TNFSF14	HGF	0	885714286	0	33333333	1
TNFSF14	IL.10	0	885714286	0	33333333	1
TNFSF14	MIC.A.B	0	942857143	0	16666667	1
TNFSF14	CASP.8	1	0	2777778	1
TNFSF14	IL12RB1	0	942857143	0	16666667	1
TNFSF14	CSF.1	0	942857143	0	16666667	1
TWEAK	MIC.A.B	0	942857143	0	16666667	2
TWEAK	CASP.8	0	885714286	0	33333333	2
PDCD1	NCR1	0	942857143	0	16666667	1
PDCD1	KLRD1	0	885714286	0	33333333	1
FasL	CXCL13	0	885714286	0	33333333	2
CCL19	Gal.1	0	885714286	0	33333333	2
CCL8	CXCL5	0	942857143	0	16666667	1
CCL8	GZMA	0	942857143	0	16666667	1
CCL8	CXCL10	0	885714286	0	33333333	1
CCL8	CCL23	0	885714286	0	33333333	2
CCL8	CCL17	0	942857143	0	16666667	1
CCL8	MMP.12	0	885714286	0	33333333	1
CCL4	HO.1	-1	0	2777778	2
CCL4	CCL3	0	885714286	0	33333333	1
CCL4	CCL20	0	885714286	0	33333333	1
Gal.1	GZMA	0	885714286	0	33333333	2
PD.L1	NCR1	0	942857143	0	16666667	1
PD.L1	ANG.2	1	0	2777778	1
PD.L1	IL12RB1	0	885714286	0	33333333	1
PD.L1	CD83	0	885714286	0	33333333	1
CD27	TNFRSF21	0	885714286	0	33333333	1
CD27	LAMP.3	1	0	2777778	1
CXCL5	GZMA	0	885714286	0	33333333	1
CXCL5	CCL23	0	942857143	0	16666667	2
CXCL5	CCL17	0	885714286	0	33333333	1
CXCL5	CD83	0	885714286	0	33333333	2
HGF	CD70	0	942857143	0	16666667	2
HGF	IL.10	0	885714286	0	33333333	1
HGF	MMP7	0	942857143	0	16666667	1
HGF	MIC.A.B	0	942857143	0	16666667	1
HGF	CASP.8	0	885714286	0	33333333	1
GZMA	CCL17	0	885714286	0	33333333	1
HO.1	CCL3	0	885714286	0	33333333	2
HO.1	CCL20	0	885714286	0	33333333	2
CXCL10	TNFRSF12A	0	885714286	0	33333333	2
CXCL10	MMP.12	1	0	2777778	1
CXCL10	CXCL13	0	885714286	0	33333333	2
CD70	TNFRSF12A	0	942857143	0	16666667	2
CD70	MMP7	-1	0	2777778	2
CD70	MIC.A.B	0	885714286	0	33333333	2
CD70	PD.L2	0	885714286	0	33333333	2
IL.10	MIC.A.B	0	942857143	0	16666667	1
IL.10	CASP.8	0	885714286	0	33333333	1
IL.10	CSF.1	0	942857143	0	16666667	1
TNFRSF12A	MMP7	0	942857143	0	16666667	1
TNFRSF12A	MMP.12	0	885714286	0	33333333	2
CCL23	CCL17	0	942857143	0	16666667	2
CCL23	CD83	0	942857143	0	16666667	1
CCL3	CCL20	0	885714286	0	33333333	1
MMP7	MIC.A.B	0	885714286	0	33333333	1
MMP7	PD.L2	0	885714286	0	33333333	1
NCR1	ANG.2	0	942857143	0	16666667	1
TNFRSF21	TNFRSF4	0	942857143	0	16666667	1
TNFRSF21	LAMP.3	0	885714286	0	33333333	1
MIC.A.B	CASP.8	0	942857143	0	16666667	1
MIC.A.B	CSF.1	0	885714286	0	33333333	1
ANG.2	IL12RB1	0	885714286	0	33333333	1
ANG.2	CD83	0	885714286	0	33333333	1
CASP.8	IL12RB1	0	942857143	0	16666667	1
CASP.8	CSF.1	0	942857143	0	16666667	1
ICOSLG	GZMB	-1	0	2777778	2
MMP.12	CXCL13	0	885714286	0	33333333	2
CXCL13	IL.12	0	942857143	0	16666667	2
IL12RB1	CD83	0	885714286	0	33333333	1
