# Supplementary material for: Immunometabolic Network Interactions of the Kynurenine Pathway in Cutaneous Malignant Melanoma
Source: Front Oncol. 2020 Feb 3;10:51. doi: 10.3389/fonc.2020.00051 (PMC7017805; doi:10.3389/fonc.2020.00051)
Supplement: Supplementary file 2 [file Data_Sheet_1.zip › Supplemental Table 8.xlsx]

## Sheet: Supplementary table 8
Supplementary table 8: Correlation network of the KPMs and immuno-oncology related proteins in TRM samples
ed1	ed2	ed3	ed4	ed5
TRP	ANG.1	0	942857143	0	16666667	2
TRP	CXCL11	0	942857143	0	16666667	2
TRP	CD8A	0	942857143	0	16666667	2
TRP	CA9	0	885714286	0	33333333	2
TRP	CD70	-1	0	2777778	2
TRP	CCL17	0	942857143	0	16666667	2
TRP	MMP.12	0	942857143	0	16666667	2
TRP	VEGF.A	-1	0	2777778	2
KYN	HK.KYN	0	885714286	0	33333333	2
KYN	AA.KYN	0	885714286	0	33333333	1
KYN	FGF.2	1	0	16666667	1
KYN	PD.L1	0	942857143	0	16666667	1
KYN	MIC.A.B	0	885714286	0	33333333	1
KYN	CD83	0	885714286	0	33333333	1
KYNA	KYNA.3HK	0	942857143	0	16666667	1
KYNA	KYNA.3HAA	0	942857143	0	16666667	1
KYNA	TIE2	0	885714286	0	33333333	2
KYNA	IL.7	0	942857143	0	16666667	1
KYNA	PlGF	0	942857143	0	16666667	1
KYNA	CRTAM	0	885714286	0	33333333	1
KYNA	VEGFR.2	0	942857143	0	16666667	1
KYNA	IL.10	0	885714286	0	33333333	1
KYNA	TNFRSF12A	0	885714286	0	33333333	2
HK	3HK	0	885714286	0	33333333	2
HK	Gal.1	0	942857143	0	16666667	2
X3HAA	TNFRSF9	0	885714286	0	33333333	2
X3HAA	PDCD1	0	942857143	0	16666667	1
AA	CD40	1	0	2777778	1
AA	TNFSF14	0	942857143	0	16666667	1
AA	CD28	1	0	2777778	1
AA	CCL19	0	942857143	0	16666667	1
AA	CXCL10	1	0	2777778	1
AA	CD5	0	942857143	0	16666667	1
AA	CCL3	0	885714286	0	33333333	1
AA	TNFRSF4	0	885714286	0	33333333	1
AA	IL12RB1	0	942857143	0	16666667	1
AA	GZMB	0	942857143	0	16666667	1
AA	IL.12	0	885714286	0	33333333	1
A	3HK	0	885714286	0	33333333	2
Kyn.Trp	3HK	0	942857143	0	16666667	1
Kyn.Trp	CXCL9	0	942857143	0	16666667	1
Kyn.Trp	CD4	1	0	2777778	1
Kyn.Trp	CCL23	0	942857143	0	16666667	2
HK.KYN	KYNA.3HK	0	942857143	0	16666667	2
HK.KYN	KYNA.3HAA	0	942857143	0	16666667	2
HK.KYN	PlGF	0	942857143	0	16666667	2
HK.KYN	CRTAM	0	885714286	0	33333333	2
HK.KYN	FasL	0	942857143	0	16666667	2
HK.KYN	PD.L1	0	942857143	0	16666667	2
HK.KYN	IL.10	0	885714286	0	33333333	2
HK.KYN	MIC.A.B	0	885714286	0	33333333	2
HK.KYN	PD.L2	0	942857143	0	16666667	2
HK.KYN	CD83	0	885714286	0	33333333	1
KYNA.3HK	KYNA.3HAA	1	0	2777778	1
KYNA.3HK	PlGF	1	0	2777778	1
KYNA.3HK	CRTAM	0	942857143	0	16666667	1
KYNA.3HK	VEGFR.2	0	885714286	0	33333333	1
KYNA.3HK	PD.L1	0	885714286	0	33333333	1
KYNA.3HK	IL.10	0	942857143	0	16666667	1
KYNA.3HK	ANG.2	0	885714286	0	33333333	1
KYNA.3HAA	KYNA.3HK	1	0	2777778	1
KYNA.3HAA	PlGF	1	0	2777778	1
KYNA.3HAA	CRTAM	0	942857143	0	16666667	1
KYNA.3HAA	VEGFR.2	0	885714286	0	33333333	1
KYNA.3HAA	PD.L1	0	885714286	0	33333333	1
KYNA.3HAA	IL.10	0	942857143	0	16666667	1
KYNA.3HAA	ANG.2	0	885714286	0	33333333	2
AA.KYN	TIE2	0	885714286	0	33333333	1
AA.KYN	IL.7	0	942857143	0	16666667	2
AA.KYN	ADGRG1	0	885714286	0	33333333	2
3HK	CXCL9	0	885714286	0	33333333	2
3HK	CD4	0	942857143	0	16666667	1
IL.8	CCL20	0	942857143	0	16666667	1
TNFRSF9	Gal.9	0	885714286	0	33333333	1
TNFRSF9	PDCD1	0	942857143	0	16666667	1
TNFRSF9	KLRD1	0	885714286	0	33333333	2
TIE2	IL.7	0	942857143	0	16666667	1
CCL7	ANG.1	0	885714286	0	33333333	1
CCL7	CCL13	0	885714286	0	33333333	1
CCL7	VEGF.C	0	942857143	0	16666667	1
CCL7	PDGF.subunit.B	0	942857143	0	16666667	1
CCL7	CCL8	0	885714286	0	33333333	1
CCL7	CCL17	0	885714286	0	33333333	1
CD40.L	EGF	1	0	2777778	1
CD40.L	CCL2	0	885714286	0	33333333	1
CD40.L	CCL4	0	885714286	0	33333333	1
CD40.L	HGF	0	885714286	0	33333333	1
CD40.L	CCL3	0	942857143	0	16666667	1
CD40.L	IL.12	0	942857143	0	16666667	1
CD244	ADA	0	942857143	0	16666667	1
CD244	IL.18	0	885714286	0	33333333	1
CD244	NCR1	0	942857143	0	16666667	1
CD244	ANG.2	0	942857143	0	16666667	1
CD244	CSF.1	0	942857143	0	16666667	1
EGF	CCL2	0	885714286	0	33333333	1
EGF	CCL4	0	885714286	0	33333333	1
EGF	HGF	0	885714286	0	33333333	1
EGF	CCL3	0	942857143	0	16666667	1
EGF	IL.12	0	942857143	0	16666667	1
ANG.1	VEGF.C	0	942857143	0	16666667	1
ANG.1	PDGF.subunit.B	0	942857143	0	16666667	1
ANG.1	CD70	0	942857143	0	16666667	1
ANG.1	CCL17	1	0	2777778	1
ANG.1	VEGF.A	0	942857143	0	16666667	2
IL.7	VEGFR.2	0	885714286	0	33333333	1
PlGF	CRTAM	0	942857143	0	16666667	1
PlGF	VEGFR.2	0	885714286	0	33333333	1
PlGF	PD.L1	0	885714286	0	33333333	1
PlGF	IL.10	0	942857143	0	16666667	1
PlGF	ANG.2	0	885714286	0	33333333	1
IL.6	CCL13	0	885714286	0	33333333	1
IL.6	TNFSF14	0	885714286	0	33333333	1
IL.6	CCL19	0	885714286	0	33333333	1
IL.6	CCL8	0	885714286	0	33333333	1
IL.6	GZMA	0	885714286	0	33333333	1
IL.6	CD5	0	885714286	0	33333333	1
IL.6	GZMB	0	885714286	0	33333333	1
CCL2	HGF	0	885714286	0	33333333	1
CCL2	DCN	0	942857143	0	16666667	1
CRTAM	VEGFR.2	0	942857143	0	16666667	1
CRTAM	PD.L1	0	942857143	0	16666667	1
CRTAM	IL.10	1	0	2777778	1
CRTAM	TNFRSF12A	0	885714286	0	33333333	1
CRTAM	ANG.2	0	942857143	0	16666667	1
CXCL11	CD8A	1	0	2777778	1
CXCL11	TNFSF14	0	885714286	0	33333333	1
CXCL11	CCL19	0	885714286	0	33333333	1
CXCL11	GZMA	0	885714286	0	33333333	1
CXCL11	CD70	0	942857143	0	16666667	1
CXCL11	CD5	0	885714286	0	33333333	1
CXCL11	PTN	0	885714286	0	33333333	1
CXCL11	MMP.12	1	0	2777778	1
CXCL11	VEGF.A	0	942857143	0	16666667	1
CXCL11	GZMB	0	885714286	0	33333333	1
CCL13	VEGF.C	0	942857143	0	16666667	1
CCL13	PDGF.subunit.B	0	942857143	0	16666667	1
CCL13	CCL8	1	0	2777778	1
CCL13	GZMA	0	885714286	0	33333333	1
TRAIL	CCL4	0	942857143	0	16666667	1
CXCL9	CD4	0	942857143	0	16666667	1
CD8A	TNFSF14	0	885714286	0	33333333	1
CD8A	CCL19	0	885714286	0	33333333	1
CD8A	GZMA	0	885714286	0	33333333	1
CD8A	CD70	0	942857143	0	16666667	1
CD8A	CD5	0	885714286	0	33333333	1
CD8A	PTN	0	885714286	0	33333333	1
CD8A	MMP.12	1	0	2777778	1
CD8A	VEGF.A	0	942857143	0	16666667	1
CD8A	GZMB	0	885714286	0	33333333	1
CA9	CD70	0	885714286	0	33333333	1
CA9	VEGF.A	0	885714286	0	33333333	1
ADA	ANG.2	0	885714286	0	33333333	1
ADA	CSF.1	0	885714286	0	33333333	1
CD4	CCL23	0	942857143	0	16666667	1
Gal.9	GZMH	0	885714286	0	33333333	1
Gal.9	PDCD1	0	942857143	0	16666667	1
Gal.9	CD27	0	885714286	0	33333333	1
Gal.9	TNFRSF4	0	942857143	0	16666667	1
Gal.9	LAMP.3	0	942857143	0	16666667	1
Gal.9	KLRD1	1	0	2777778	1
VEGFR.2	IL.10	0	942857143	0	16666667	1
VEGFR.2	TNFRSF12A	0	942857143	0	16666667	1
VEGFR.2	ANG.2	0	885714286	0	33333333	1
CD40	TNFSF14	0	942857143	0	16666667	1
CD40	CD28	1	0	2777778	1
CD40	CCL19	0	942857143	0	16666667	1
CD40	CXCL10	1	0	2777778	1
CD40	CD5	0	942857143	0	16666667	1
CD40	CCL3	0	885714286	0	33333333	1
CD40	TNFRSF4	0	885714286	0	33333333	1
CD40	IL12RB1	0	942857143	0	16666667	1
CD40	GZMB	0	942857143	0	16666667	1
CD40	IL.12	0	885714286	0	33333333	1
IL.18	CX3CL1	0	885714286	0	33333333	1
IL.18	NCR1	0	942857143	0	16666667	1
IL.18	IL12RB1	0	885714286	0	33333333	1
GZMH	CD27	1	0	2777778	1
GZMH	GZMA	0	885714286	0	33333333	1
GZMH	TNFRSF4	0	942857143	0	16666667	1
GZMH	PTN	0	885714286	0	33333333	1
GZMH	LAMP.3	0	942857143	0	16666667	1
GZMH	CASP.8	0	942857143	0	16666667	1
GZMH	IL12RB1	0	885714286	0	33333333	1
GZMH	KLRD1	0	885714286	0	33333333	1
VEGF.C	CXCL1	0	885714286	0	33333333	1
VEGF.C	PDGF.subunit.B	1	0	2777778	1
VEGF.C	CCL8	0	942857143	0	16666667	1
VEGF.C	CCL17	0	942857143	0	16666667	1
LAP.TGF.beta.1	HO.1	0	885714286	0	33333333	1
LAP.TGF.beta.1	CX3CL1	0	942857143	0	16666667	1
LAP.TGF.beta.1	NCR1	0	885714286	0	33333333	1
LAP.TGF.beta.1	TNFRSF21	0	942857143	0	16666667	1
CXCL1	PDGF.subunit.B	0	885714286	0	33333333	1
CXCL1	CXCL5	0	885714286	0	33333333	1
CXCL1	DCN	0	885714286	0	33333333	1
TNFSF14	CD28	0	942857143	0	16666667	1
TNFSF14	CCL19	1	0	2777778	1
TNFSF14	CXCL10	0	942857143	0	16666667	1
TNFSF14	CD5	1	0	2777778	1
TNFSF14	CCL3	0	942857143	0	16666667	1
TNFSF14	MMP.12	0	885714286	0	33333333	1
TNFSF14	GZMB	1	0	2777778	1
TNFSF14	IL.12	0	942857143	0	16666667	1
PDGF.subunit.B	CCL8	0	942857143	0	16666667	1
PDGF.subunit.B	CCL17	0	942857143	0	16666667	1
PDCD1	KLRD1	0	942857143	0	16666667	1
FasL	CCL4	0	942857143	0	16666667	1
FasL	PD.L1	0	885714286	0	33333333	1
FasL	MIC.A.B	0	942857143	0	16666667	1
FasL	PD.L2	1	0	2777778	1
FasL	CD83	0	942857143	0	16666667	1
FasL	CSF.1	0	885714286	0	33333333	1
CD28	CCL19	0	942857143	0	16666667	1
CD28	CXCL10	1	0	2777778	1
CD28	CD5	0	942857143	0	16666667	1
CD28	CCL3	0	885714286	0	33333333	1
CD28	TNFRSF4	0	885714286	0	33333333	1
CD28	IL12RB1	0	942857143	0	16666667	1
CD28	GZMB	0	942857143	0	16666667	1
CD28	IL.12	0	885714286	0	33333333	1
CCL19	CXCL10	0	942857143	0	16666667	1
CCL19	CD5	1	0	2777778	1
CCL19	CCL3	0	942857143	0	16666667	1
CCL19	MMP.12	0	885714286	0	33333333	1
CCL19	GZMB	1	0	2777778	1
CCL19	IL.12	0	942857143	0	16666667	1
CCL8	GZMA	0	885714286	0	33333333	1
CCL4	MIC.A.B	0	885714286	0	33333333	1
CCL4	PD.L2	0	942857143	0	16666667	1
PD.L1	IL.10	0	942857143	0	16666667	1
PD.L1	PD.L2	0	885714286	0	33333333	1
PD.L1	CD83	0	942857143	0	16666667	1
CD27	GZMA	0	885714286	0	33333333	1
CD27	TNFRSF4	0	942857143	0	16666667	1
CD27	PTN	0	885714286	0	33333333	1
CD27	LAMP.3	0	942857143	0	16666667	1
CD27	CASP.8	0	942857143	0	16666667	1
CD27	IL12RB1	0	885714286	0	33333333	1
CD27	KLRD1	0	885714286	0	33333333	2
CXCL5	CXCL13	0	885714286	0	33333333	1
HGF	CCL20	0	885714286	0	33333333	1
GZMA	CASP.8	0	942857143	0	16666667	1
GZMA	MMP.12	0	885714286	0	33333333	1
HO.1	CX3CL1	0	942857143	0	16666667	1
HO.1	TNFRSF21	0	942857143	0	16666667	1
CX3CL1	NCR1	0	942857143	0	16666667	1
CX3CL1	TNFRSF21	0	885714286	0	33333333	1
CX3CL1	CASP.8	0	942857143	0	16666667	1
CX3CL1	IL12RB1	0	885714286	0	33333333	1
CXCL10	CD5	0	942857143	0	16666667	1
CXCL10	CCL3	0	885714286	0	33333333	1
CXCL10	TNFRSF4	0	885714286	0	33333333	1
CXCL10	IL12RB1	0	942857143	0	16666667	1
CXCL10	GZMB	0	942857143	0	16666667	1
CXCL10	IL.12	0	885714286	0	33333333	1
CD70	CCL17	0	942857143	0	16666667	1
CD70	MMP.12	0	942857143	0	16666667	1
CD70	VEGF.A	1	0	2777778	1
IL.10	TNFRSF12A	0	885714286	0	33333333	1
IL.10	ANG.2	0	942857143	0	16666667	1
TNFRSF12A	ANG.2	0	942857143	0	16666667	1
CCL23	CCL3	0	885714286	0	33333333	1
CCL23	CD83	0	942857143	0	16666667	1
CCL23	IL.12	0	885714286	0	33333333	1
CCL23	CSF.1	0	885714286	0	33333333	1
CD5	CCL3	0	942857143	0	16666667	1
CD5	MMP.12	0	885714286	0	33333333	1
CD5	GZMB	1	0	2777778	1
CD5	IL.12	0	942857143	0	16666667	1
CCL3	GZMB	0	942857143	0	16666667	1
CCL3	IL.12	1	0	2777778	1
NCR1	ANG.2	0	885714286	0	33333333	1
NCR1	CASP.8	0	885714286	0	33333333	1
NCR1	IL12RB1	0	942857143	0	16666667	1
TNFRSF4	LAMP.3	0	885714286	0	33333333	1
TNFRSF4	CASP.8	0	885714286	0	33333333	1
TNFRSF4	IL12RB1	0	942857143	0	16666667	1
TNFRSF4	KLRD1	0	942857143	0	16666667	1
MIC.A.B	PD.L2	0	942857143	0	16666667	1
MIC.A.B	CD83	0	885714286	0	33333333	1
CCL17	VEGF.A	0	942857143	0	16666667	1
PTN	MMP.12	0	885714286	0	33333333	1
LAMP.3	KLRD1	0	942857143	0	16666667	1
CASP.8	IL12RB1	0	942857143	0	16666667	1
MMP.12	VEGF.A	0	942857143	0	16666667	1
MMP.12	GZMB	0	885714286	0	33333333	1
PD.L2	CD83	0	942857143	0	16666667	1
PD.L2	CSF.1	0	885714286	0	33333333	1
GZMB	IL.12	0	942857143	0	16666667	1
CD83	CSF.1	0	942857143	0	16666667	2
