# Supplementary material for: Immunometabolic Network Interactions of the Kynurenine Pathway in Cutaneous Malignant Melanoma
Source: Front Oncol. 2020 Feb 3;10:51. doi: 10.3389/fonc.2020.00051 (PMC7017805; doi:10.3389/fonc.2020.00051)
Supplement: Supplementary file 2 [file Data_Sheet_1.zip › Supplemental Table 9.xlsx]

## Sheet: Supplementary table 9
Supplementary table 9: KPMs profile of A375 and A375R cultured derived supernatant and lysate measured by LC-MS/MS after 48 hours.
Accession	Description poolB	A375	A375	A375	A375 R	A375 R	A375 R	A375 R	A375 R	A375 R
Q86UL8-2	Isoform 2 of Membrane-associated guanylate kinase. WW and PDZ domain-containing protein 2 OS=Homo sapiens GN=MAGI2 - [MAGI2_HUMAN]			5.293	7.449	3.121	5.819	7.328	2.154	10.604
Q9UI15	Transgelin-3 OS=Homo sapiens GN=TAGLN3 PE=1 SV=2 - [TAGL3_HUMAN]	2.198	0.85	3.225	0.967	1.759	1.704	1.357	1.468	4.734
P35908	Keratin. type II cytoskeletal 2 epidermal OS=Homo sapiens GN=KRT2 PE=1 SV=2 - [K22E_HUMAN]	0.811	1.181	2.755	1.442	1.564	0.906	1.457	1.231	1.428
Q6XQN6-3	Isoform 3 of Nicotinate phosphoribosyltransferase OS=Homo sapiens GN=NAPRT1 - [PNCB_HUMAN]			2.559	6.325	6.196	12.371	4.462	4.051	11.298
P13645	Keratin. type I cytoskeletal 10 OS=Homo sapiens GN=KRT10 PE=1 SV=6 - [K1C10_HUMAN]	0.692	0.792	2.496	1.71	2.963	0.777	1.226	1.339	1.185
Q9H0B3-2	Isoform 2 of Uncharacterized protein KIAA1683 OS=Homo sapiens GN=KIAA1683 - [K1683_HUMAN]			2.388	0.919	0.98	2.539	1.031	0.973	2.314
P34949	Mannose-6-phosphate isomerase OS=Homo sapiens GN=MPI PE=1 SV=2 - [MPI_HUMAN]	1.137	1.033	2.362	0.763	0.931	2.3	1.054	0.741	2.452
Q7Z4T9	AMY-1-associating protein expressed in testis 1 OS=Homo sapiens GN=AAT1 PE=1 SV=2 - [AAT1_HUMAN]			2.356	0.618	0.767	1.564	0.708	0.759	1.426
O60361	Putative nucleoside diphosphate kinase OS=Homo sapiens GN=NME2P1 PE=5 SV=1 - [NDK8_HUMAN]	2.281	1.095	2.334	0.589	0.811	1.839	0.798	0.82	1.837
Q9NR19	Acetyl-coenzyme A synthetase. cytoplasmic OS=Homo sapiens GN=ACSS2 PE=1 SV=1 - [ACSA_HUMAN]	1.856	1.105	2.331	0.403	0.416	1.104	0.343	0.216	0.641
Q8NEE6-4	Isoform 4 of F-box/LRR-repeat protein 13 OS=Homo sapiens GN=FBXL13 - [FXL13_HUMAN]			2.261	0.811	0.557	1.523	0.723	0.592	1.193
Q8WVY7	Ubiquitin-like domain-containing CTD phosphatase 1 OS=Homo sapiens GN=UBLCP1 PE=1 SV=2 - [UBCP1_HUMAN]	1.736	1.45	2.241	0.518	1.13	2.057	0.865	0.908	2.409
P08727	Keratin. type I cytoskeletal 19 OS=Homo sapiens GN=KRT19 PE=1 SV=4 - [K1C19_HUMAN]	1.339	0.78	2.23	0.638	0.984	1.949	1.125	0.774	1.677
O00762	Ubiquitin-conjugating enzyme E2 C OS=Homo sapiens GN=UBE2C PE=1 SV=1 - [UBE2C_HUMAN]	1.806	0.986	2.228	0.526	0.529	1.039	0.369	0.244	0.774
P23297	Protein S100-A1 OS=Homo sapiens GN=S100A1 PE=1 SV=2 - [S10A1_HUMAN]	2.21	0.815	2.227	0.166	0.323	0.872	0.128	0.069	0.2
Q9Y2Y0-2	Isoform 2 of ADP-ribosylation factor-like protein 2-binding protein OS=Homo sapiens GN=ARL2BP - [AR2BP_HUMAN]	1.789	0.895	2.226	0.526	0.512	1.256	0.376	0.375	0.974
Q9H0W9-4	Isoform 4 of Ester hydrolase C11orf54 OS=Homo sapiens GN=C11orf54 - [CK054_HUMAN]	2.033	1.098	2.142	1.106	1.069	2.318	0.797	0.921	2.328
P45984-2	Isoform Alpha-1 of Mitogen-activated protein kinase 9 OS=Homo sapiens GN=MAPK9 - [MK09_HUMAN]			2.14	0.802	0.804	1.392	0.764	0.805	1.378
P49441	Inositol polyphosphate 1-phosphatase OS=Homo sapiens GN=INPP1 PE=1 SV=1 - [INPP_HUMAN]			2.13	1.194	1.351	1.818	1.157	1.162	2.582
Q9UI10-3	Isoform 3 of Translation initiation factor eIF-2B subunit delta OS=Homo sapiens GN=EIF2B4 - [EI2BD_HUMAN]			2.117	1.681	0.809	1.533	0.794	0.801	1.505
P04271	Protein S100-B OS=Homo sapiens GN=S100B PE=1 SV=2 - [S100B_HUMAN]	2.019	0.791	2.111	0.342	0.539	1.348	0.425	0.326	0.764
P52565	Rho GDP-dissociation inhibitor 1 OS=Homo sapiens GN=ARHGDIA PE=1 SV=3 - [GDIR1_HUMAN]	1.715	0.981	2.104	0.599	0.623	1.402	0.481	0.483	1.148
P37840-2	Isoform 2-4 of Alpha-synuclein OS=Homo sapiens GN=SNCA - [SYUA_HUMAN]	2.657	1.364	2.093	0.841	0.923	1.768	0.743	0.518	1.135
O43768-6	Isoform 6 of Alpha-endosulfine OS=Homo sapiens GN=ENSA - [ENSA_HUMAN]			2.086	0.555	0.826	1.733	0.745	0.731	1.766
P81605	Dermcidin OS=Homo sapiens GN=DCD PE=1 SV=2 - [DCD_HUMAN]	0.993	0.624	2.079	1.008	1.076	0.93	1.152	1.581	1.206
Q8WWM9	Cytoglobin OS=Homo sapiens GN=CYGB PE=1 SV=1 - [CYGB_HUMAN]	1.721	0.959	2.048	0.415	0.663	1.52	0.473	0.292	0.349
A8K2U0	Alpha-2-macroglobulin-like protein 1 OS=Homo sapiens GN=A2ML1 PE=1 SV=3 - [A2ML1_HUMAN]			2.044	2.721	1.998	2.601	3.769	1.696	4.296
Q9HAB8	Phosphopantothenate--cysteine ligase OS=Homo sapiens GN=PPCS PE=1 SV=2 - [PPCS_HUMAN]	1.867	0.989	2.038	0.821	0.809	1.478	0.943	0.782	1.738
O95834	Echinoderm microtubule-associated protein-like 2 OS=Homo sapiens GN=EML2 PE=2 SV=1 - [EMAL2_HUMAN]	1.849	1.08	2.037	0.929	0.937	1.577	0.794	0.653	1.549
Q13126	S-methyl-5'-thioadenosine phosphorylase OS=Homo sapiens GN=MTAP PE=1 SV=2 - [MTAP_HUMAN]	1.875	0.888	2.03	0.496	1.163	1.967	0.998	0.968	2.238
Q0VDG4	Secernin-3 OS=Homo sapiens GN=SCRN3 PE=1 SV=1 - [SCRN3_HUMAN]	1.678	1.147	2.023	1.539	1.241	2.05	1.001	1.17	2.068
Q9UKK9	ADP-sugar pyrophosphatase OS=Homo sapiens GN=NUDT5 PE=1 SV=1 - [NUDT5_HUMAN]	0.872	1.122	2.022	0.85	0.876	1.756	0.803	0.812	1.797
P68036	Ubiquitin-conjugating enzyme E2 L3 OS=Homo sapiens GN=UBE2L3 PE=1 SV=1 - [UB2L3_HUMAN]	1.716	1.07	2.021	0.523	0.613	1.28	0.581	0.513	1.124
Q8TE77-4	Isoform 4 of Protein phosphatase Slingshot homolog 3 OS=Homo sapiens GN=SSH3 - [SSH3_HUMAN]			2.019	0.636	1.024	1.55	0.791	0.607	1.415
P09525	Annexin A4 OS=Homo sapiens GN=ANXA4 PE=1 SV=4 - [ANXA4_HUMAN]	1.844	0.878	2.006	0.698	0.582	1.037	0.622	0.487	1.067
Q9H2K2	Tankyrase-2 OS=Homo sapiens GN=TNKS2 PE=1 SV=1 - [TNKS2_HUMAN]			1.998	1.022	1.307	1.271	1.143	1.205	1.257
P58546	Myotrophin OS=Homo sapiens GN=MTPN PE=1 SV=2 - [MTPN_HUMAN]	1.882	0.906	1.997	0.384	0.539	1.372	0.484	0.422	1.09
O00244	Copper transport protein ATOX1 OS=Homo sapiens GN=ATOX1 PE=1 SV=1 - [ATOX1_HUMAN]	1.818	0.987	1.996	0.343	0.572	1.253	0.385	0.44	0.81
Q96PM9-2	Isoform 2 of Zinc finger protein 385A OS=Homo sapiens GN=ZNF385A - [Z385A_HUMAN]	4.124	1.406	1.984	1	1.028	1.051	1.066	1.067	0.888
P36507	Dual specificity mitogen-activated protein kinase kinase 2 OS=Homo sapiens GN=MAP2K2 PE=1 SV=1 - [MP2K2_HUMAN]	1.662	0.795	1.981	0.329	0.601	1.073	0.489	0.51	1.043
P06737	Glycogen phosphorylase. liver form OS=Homo sapiens GN=PYGL PE=1 SV=4 - [PYGL_HUMAN]	1.958	0.959	1.963	0.651	0.568	1.16	0.579	0.441	0.981
Q9BY32	Inosine triphosphate pyrophosphatase OS=Homo sapiens GN=ITPA PE=1 SV=2 - [ITPA_HUMAN]	1.622	0.992	1.963	0.63	0.679	1.241	0.624	0.571	1.321
P09493-6	Isoform 6 of Tropomyosin alpha-1 chain OS=Homo sapiens GN=TPM1 - [TPM1_HUMAN]			1.961	0.309	0.385	0.905	0.428	0.347	0.359
Q9NZJ9-2	Isoform 2 of Diphosphoinositol polyphosphate phosphohydrolase 2 OS=Homo sapiens GN=NUDT4 - [NUDT4_HUMAN]	1.807	0.964	1.958	0.546	0.744	1.366	0.72	0.584	0.996
Q96GX9	Probable methylthioribulose-1-phosphate dehydratase OS=Homo sapiens GN=APIP PE=1 SV=1 - [MTNB_HUMAN]			1.952	0.623	0.878	1.374	0.721	0.618	1.235
O60936-2	Isoform 2 of Nucleolar protein 3 OS=Homo sapiens GN=NOL3 - [NOL3_HUMAN]			1.946	1.436	1.275	2.23	0.923	1.117	2.494
Q9H1H9-3	Isoform 3 of Kinesin-like protein KIF13A OS=Homo sapiens GN=KIF13A - [KI13A_HUMAN]	1.688	1.043	1.945	0.4	0.509	1.037	0.481	0.385	0.658
Q9Y4F5-3	Isoform 3 of Protein KIAA0284 OS=Homo sapiens GN=KIAA0284 - [K0284_HUMAN]	1.471	1.158	1.942	0.948	0.772	1.414	0.558	0.705	1.188
Q8WW01	tRNA-splicing endonuclease subunit Sen15 OS=Homo sapiens GN=TSEN15 PE=1 SV=1 - [SEN15_HUMAN]	1.583	1.174	1.94	1.226	0.87	1.23	1.075	0.83	1.171
P30626	Sorcin OS=Homo sapiens GN=SRI PE=1 SV=1 - [SORCN_HUMAN]	1.753	1.127	1.935	0.504	0.389	0.941	0.292	0.263	0.718
Q14376	UDP-glucose 4-epimerase OS=Homo sapiens GN=GALE PE=1 SV=2 - [GALE_HUMAN]	1.949	0.987	1.929	1.123	1.003	2.072	0.917	0.753	2.227
Q9NTG1	Polycystic kidney disease and receptor for egg jelly-related protein OS=Homo sapiens GN=PKDREJ PE=2 SV=2 - [PKDRE_HUMAN]			1.928	0.681	0.573	1.016	0.641	0.313	1.33
Q58FF8	Putative heat shock protein HSP 90-beta 2 OS=Homo sapiens GN=HSP90AB2P PE=1 SV=2 - [H90B2_HUMAN]	1.072	0.766	1.926	0.455	0.628	0.944	0.591	0.797	1.252
P35237	Serpin B6 OS=Homo sapiens GN=SERPINB6 PE=1 SV=3 - [SPB6_HUMAN]	1.921	1.025	1.923	0.969	0.898	1.74	0.789	0.715	1.656
P98171	Rho GTPase-activating protein 4 OS=Homo sapiens GN=ARHGAP4 PE=1 SV=2 - [RHG04_HUMAN]	1.389	1.369	1.921	1.455	1.078	1.8	1.106	1.002	1.564
Q9NYS0	NF-kappa-B inhibitor-interacting Ras-like protein 1 OS=Homo sapiens GN=NKIRAS1 PE=1 SV=1 - [KBRS1_HUMAN]	0.909	0.875	1.921	0.331	0.694	1.407	0.638	0.594	1.57
P61960	Ubiquitin-fold modifier 1 OS=Homo sapiens GN=UFM1 PE=1 SV=1 - [UFM1_HUMAN]	1.689	0.785	1.92	0.627	0.708	1.367	0.628	0.739	1.385
Q6DD87	Zinc finger protein 787 OS=Homo sapiens GN=ZNF787 PE=1 SV=2 - [ZN787_HUMAN]			1.916	0.724	0.859	1.46	0.95	0.827	1.409
Q96GX2	Putative ataxin-7-like protein 3B OS=Homo sapiens GN=ATXN7L3B PE=3 SV=2 - [A7L3B_HUMAN]			1.914	0.958	0.952	1.902	0.622	0.993	1.913
O15066	Kinesin-like protein KIF3B OS=Homo sapiens GN=KIF3B PE=1 SV=1 - [KIF3B_HUMAN]	1.591	1.016	1.911	0.523	0.754	1.238	0.641	0.719	1.03
Q9Y5K6	CD2-associated protein OS=Homo sapiens GN=CD2AP PE=1 SV=1 - [CD2AP_HUMAN]	1.577	0.983	1.911	1.095	1.002	1.414	0.93	1.163	1.617
P30046	D-dopachrome decarboxylase OS=Homo sapiens GN=DDT PE=1 SV=3 - [DOPD_HUMAN]	1.818	1.136	1.904	0.507	0.481	1.173	0.341	0.293	0.713
P23381	Tryptophan--tRNA ligase. cytoplasmic OS=Homo sapiens GN=WARS PE=1 SV=2 - [SYWC_HUMAN]	1.789	0.818	1.902	1.092	1.155	1.795	0.851	0.959	2.324
Q9NXD2-3	Isoform 3 of Myotubularin-related protein 10 OS=Homo sapiens GN=MTMR10 - [MTMRA_HUMAN]	1.491	1.639	1.9	1.165	1.288	1.625	0.779	0.917	1.22
Q8IWY9-1	Isoform 1 of Codanin-1 OS=Homo sapiens GN=CDAN1 - [CDAN1_HUMAN]			1.9	1.336	1.242	1.94	1.784	1.106	1.854
Q96AT9	Ribulose-phosphate 3-epimerase OS=Homo sapiens GN=RPE PE=1 SV=1 - [RPE_HUMAN]	1.525	1.048	1.899	0.783	0.573	1.443	0.525	0.369	1.104
P13693	Translationally-controlled tumor protein OS=Homo sapiens GN=TPT1 PE=1 SV=1 - [TCTP_HUMAN]	1.802	0.976	1.894	0.428	0.456	0.855	0.407	0.384	0.881
P43490	Nicotinamide phosphoribosyltransferase OS=Homo sapiens GN=NAMPT PE=1 SV=1 - [NAMPT_HUMAN]	1.797	1.066	1.893	0.595	0.554	1.129	0.404	0.412	0.89
P49914	5-formyltetrahydrofolate cyclo-ligase OS=Homo sapiens GN=MTHFS PE=1 SV=2 - [MTHFS_HUMAN]	1.594	1.741	1.893	1.429	1.739	1.691	2.596	1.45	1.996
Q15435	Protein phosphatase 1 regulatory subunit 7 OS=Homo sapiens GN=PPP1R7 PE=1 SV=1 - [PP1R7_HUMAN]	1.698	0.998	1.89	0.918	0.805	1.346	0.751	0.745	1.476
Q32MZ4-3	Isoform 3 of Leucine-rich repeat flightless-interacting protein 1 OS=Homo sapiens GN=LRRFIP1 - [LRRF1_HUMAN]	1.576	0.831	1.89	0.627	0.753	1.304	0.722	0.767	1.21
Q9BSL1	Ubiquitin-associated domain-containing protein 1 OS=Homo sapiens GN=UBAC1 PE=1 SV=1 - [UBAC1_HUMAN]	1.45	0.869	1.888	0.992	1.015	1.559	1.096	0.933	1.467
Q13938	Calcyphosin OS=Homo sapiens GN=CAPS PE=1 SV=1 - [CAYP1_HUMAN]	2.777	1.119	1.883	3.18	3.185	5.958	2.79	1.958	7.602
Q969K3	E3 ubiquitin-protein ligase RNF34 OS=Homo sapiens GN=RNF34 PE=1 SV=1 - [RNF34_HUMAN]			1.883	1.053	1.16	1.47	0.95	0.69	1.781
Q9UDX3	SEC14-like protein 4 OS=Homo sapiens GN=SEC14L4 PE=2 SV=1 - [S14L4_HUMAN]	1.858	0.832	1.876	0.308	0.246	0.586	0.128	0.147	0.444
Q03154	Aminoacylase-1 OS=Homo sapiens GN=ACY1 PE=1 SV=1 - [ACY1_HUMAN]	1.895	1.011	1.875	0.993	0.807	1.674	0.666	0.609	1.475
O00442	RNA 3'-terminal phosphate cyclase OS=Homo sapiens GN=RTCD1 PE=1 SV=1 - [RTC1_HUMAN]	1.71	0.985	1.874	0.814	0.783	1.52	0.746	0.761	1.657
Q9UPN7	Serine/threonine-protein phosphatase 6 regulatory subunit 1 OS=Homo sapiens GN=PPP6R1 PE=1 SV=5 - [PP6R1_HUMAN]	1.533	0.841	1.873	0.937	0.856	1.447	0.777	0.614	1.443
P23743	Diacylglycerol kinase alpha OS=Homo sapiens GN=DGKA PE=1 SV=3 - [DGKA_HUMAN]	1.685	0.97	1.872	1.963	1.393	2.378	1.592	2.405	3.451
P24386	Rab proteins geranylgeranyltransferase component A 1 OS=Homo sapiens GN=CHM PE=1 SV=3 - [RAE1_HUMAN]			1.872	1.301	1.01	1.108	1.118	0.779	0.517
P16930	Fumarylacetoacetase OS=Homo sapiens GN=FAH PE=1 SV=2 - [FAAA_HUMAN]	1.92	0.804	1.871	0.869	0.81	1.604	0.876	0.795	1.93
Q9H299	SH3 domain-binding glutamic acid-rich-like protein 3 OS=Homo sapiens GN=SH3BGRL3 PE=1 SV=1 - [SH3L3_HUMAN]	1.746	1.165	1.871	0.775	0.638	1.504	0.678	0.497	1.336
P09960	Leukotriene A-4 hydrolase OS=Homo sapiens GN=LTA4H PE=1 SV=2 - [LKHA4_HUMAN]	1.746	1.096	1.87	0.931	0.924	1.696	0.772	0.882	2.164
O15327	Type II inositol-3.4-bisphosphate 4-phosphatase OS=Homo sapiens GN=INPP4B PE=2 SV=4 - [INP4B_HUMAN]	1.693	0.941	1.867	0.97	0.801	1.419	0.833	0.858	1.558
Q96IU4-2	Isoform 2 of Abhydrolase domain-containing protein 14B OS=Homo sapiens GN=ABHD14B - [ABHEB_HUMAN]			1.867	0.942	0.976	1.861	1.051	0.894	2.014
Q6GMV2	SET and MYND domain-containing protein 5 OS=Homo sapiens GN=SMYD5 PE=1 SV=2 - [SMYD5_HUMAN]	1.734	0.847	1.857	0.873	0.867	1.368	0.6	0.834	1.368
P61086	Ubiquitin-conjugating enzyme E2 K OS=Homo sapiens GN=UBE2K PE=1 SV=3 - [UBE2K_HUMAN]	1.58	1.097	1.857	0.765	0.714	1.748	0.812	0.741	1.612
Q8N999-3	Isoform 3 of Uncharacterized protein C12orf29 OS=Homo sapiens GN=C12orf29 - [CL029_HUMAN]	1.887	1.336	1.853	0.309	1.035	1.435	0.846	0.841	1.868
Q58EX7-2	Isoform 2 of Puratrophin-1 OS=Homo sapiens GN=PLEKHG4 - [PKHG4_HUMAN]	1.465	1.191	1.853	0.544	1.593	2.655	1.342	1.463	1.439
Q96G03	Phosphoglucomutase-2 OS=Homo sapiens GN=PGM2 PE=1 SV=4 - [PGM2_HUMAN]	1.68	1.044	1.852	0.923	0.817	1.781	0.764	0.728	1.743
P04183	Thymidine kinase. cytosolic OS=Homo sapiens GN=TK1 PE=1 SV=2 - [KITH_HUMAN]	1.491	0.687	1.848	0.835	1.079	2.037	0.849	0.814	1.722
P20929	Nebulin OS=Homo sapiens GN=NEB PE=1 SV=4 - [NEBU_HUMAN]	1.844	0.895	1.846	0.352	0.96	1.353	0.949	1.271	1.684
Q9H2P9-2	Isoform 2 of Diphthine synthase OS=Homo sapiens GN=DPH5 - [DPH5_HUMAN]	1.669	1.122	1.842	1.453	0.816	1.881	0.709	0.867	1.911
P53611	Geranylgeranyl transferase type-2 subunit beta OS=Homo sapiens GN=RABGGTB PE=1 SV=2 - [PGTB2_HUMAN]			1.841	0.659	0.886	1.43	0.701	0.689	1.649
O75347	Tubulin-specific chaperone A OS=Homo sapiens GN=TBCA PE=1 SV=3 - [TBCA_HUMAN]	1.791	1.191	1.838	0.696	0.618	1.468	0.531	0.493	1.188
P31153	S-adenosylmethionine synthase isoform type-2 OS=Homo sapiens GN=MAT2A PE=1 SV=1 - [METK2_HUMAN]	1.551	0.992	1.838	0.622	0.746	1.363	0.604	0.656	1.337
Q9NWV4	UPF0587 protein C1orf123 OS=Homo sapiens GN=C1orf123 PE=1 SV=1 - [CA123_HUMAN]	1.803	1.178	1.837	0.621	0.669	1.484	0.578	0.507	1.426
Q6BCY4-2	Isoform 2 of NADH-cytochrome b5 reductase 2 OS=Homo sapiens GN=CYB5R2 - [NB5R2_HUMAN]	1.827	0.954	1.836	0.622	1.051	2.116	0.792	0.681	1.725
P49326	Dimethylaniline monooxygenase [N-oxide-forming] 5 OS=Homo sapiens GN=FMO5 PE=2 SV=2 - [FMO5_HUMAN]			1.836	0.894	0.9	0.922	0.754	0.75	1.225
P54687	Branched-chain-amino-acid aminotransferase. cytosolic OS=Homo sapiens GN=BCAT1 PE=1 SV=3 - [BCAT1_HUMAN]			1.834	0.964	0.732	1.389	0.665	0.618	1.527
Q92625	Ankyrin repeat and SAM domain-containing protein 1A OS=Homo sapiens GN=ANKS1A PE=1 SV=4 - [ANS1A_HUMAN]			1.83	0.817	0.653	1.227	0.668	0.601	1.153
P78417	Glutathione S-transferase omega-1 OS=Homo sapiens GN=GSTO1 PE=1 SV=2 - [GSTO1_HUMAN]	1.903	1.067	1.826	0.78	0.66	1.415	0.619	0.555	1.414
P42773	Cyclin-dependent kinase 4 inhibitor C OS=Homo sapiens GN=CDKN2C PE=1 SV=1 - [CDN2C_HUMAN]	1.19	0.923	1.826	1.268	1.187	2.061	1.542	1.426	1.629
Q9H4A4	Aminopeptidase B OS=Homo sapiens GN=RNPEP PE=1 SV=2 - [AMPB_HUMAN]	1.845	1.186	1.822	0.713	0.644	1.323	0.647	0.559	1.333
P21399	Cytoplasmic aconitate hydratase OS=Homo sapiens GN=ACO1 PE=1 SV=3 - [ACOC_HUMAN]	1.747	0.966	1.822	1.134	1.055	2.027	1.09	1.005	2.126
P49773	Histidine triad nucleotide-binding protein 1 OS=Homo sapiens GN=HINT1 PE=1 SV=2 - [HINT1_HUMAN]	1.403	1.018	1.822	0.724	0.673	1.502	0.666	0.58	1.433
Q9UJY1	Heat shock protein beta-8 OS=Homo sapiens GN=HSPB8 PE=1 SV=1 - [HSPB8_HUMAN]			1.82	1.166	1.202	1.538	1.89	1.818	1.758
O15305	Phosphomannomutase 2 OS=Homo sapiens GN=PMM2 PE=1 SV=1 - [PMM2_HUMAN]	1.854	1.089	1.817	0.819	0.803	1.786	0.767	0.802	1.63
P52788	Spermine synthase OS=Homo sapiens GN=SMS PE=1 SV=2 - [SPSY_HUMAN]	1.642	1.112	1.817	0.594	0.69	1.596	0.657	0.661	1.347
P60891	Ribose-phosphate pyrophosphokinase 1 OS=Homo sapiens GN=PRPS1 PE=1 SV=2 - [PRPS1_HUMAN]	0.515	0.885	1.815	1.244	1.196	2.113	1.165	0.925	1.801
P49721	Proteasome subunit beta type-2 OS=Homo sapiens GN=PSMB2 PE=1 SV=1 - [PSB2_HUMAN]	1.703	1.197	1.812	0.743	1.408	1.763	0.985	1.628	2.016
P43357	Melanoma-associated antigen 3 OS=Homo sapiens GN=MAGEA3 PE=1 SV=1 - [MAGA3_HUMAN]	1.67	0.727	1.811	0.094	0.425	0.796	0.287	0.476	0.654
P11908	Ribose-phosphate pyrophosphokinase 2 OS=Homo sapiens GN=PRPS2 PE=1 SV=2 - [PRPS2_HUMAN]	1.548	1.134	1.811	1.208	1.156	2.423	0.941	0.815	1.841
Q2TAA2	Isoamyl acetate-hydrolyzing esterase 1 homolog OS=Homo sapiens GN=IAH1 PE=1 SV=1 - [IAH1_HUMAN]	1.797	1.027	1.806	0.655	0.621	1.277	0.501	0.44	0.892
P30041	Peroxiredoxin-6 OS=Homo sapiens GN=PRDX6 PE=1 SV=3 - [PRDX6_HUMAN]	1.819	1.032	1.805	0.635	0.647	1.339	0.541	0.556	1.178
Q9UEW8	STE20/SPS1-related proline-alanine-rich protein kinase OS=Homo sapiens GN=STK39 PE=1 SV=3 - [STK39_HUMAN]	1.558	0.669	1.805	1.005	0.997	1.775	0.725	0.609	1.602
O14530	Thioredoxin domain-containing protein 9 OS=Homo sapiens GN=TXNDC9 PE=1 SV=2 - [TXND9_HUMAN]	1.532	1.054	1.805	0.672	0.728	1.329	0.703	0.674	1.119
Q14CZ8-2	Isoform 2 of Hepatocyte cell adhesion molecule OS=Homo sapiens GN=HEPACAM - [HECAM_HUMAN]			1.805	0.935	1.219	1.395	1.608	1.525	1.814
O15116	U6 snRNA-associated Sm-like protein LSm1 OS=Homo sapiens GN=LSM1 PE=1 SV=1 - [LSM1_HUMAN]			1.804	0.764	0.991	1.569	1.087	1.054	1.76
Q3SYG4-5	Isoform 5 of Protein PTHB1 OS=Homo sapiens GN=BBS9 - [PTHB1_HUMAN]	1.854	1.239	1.802	1.086	0.835	1.439	0.929	0.637	1.499
P14550	Alcohol dehydrogenase [NADP+] OS=Homo sapiens GN=AKR1A1 PE=1 SV=3 - [AK1A1_HUMAN]	1.853	1.13	1.801	0.843	0.907	1.754	0.781	0.826	1.847
Q9BW66	Cyclin-dependent kinase 2-interacting protein OS=Homo sapiens GN=CINP PE=1 SV=1 - [CINP_HUMAN]	1.193	0.753	1.799	0.854	0.874	1.169	1.086	0.922	1.372
P78559	Microtubule-associated protein 1A OS=Homo sapiens GN=MAP1A PE=1 SV=6 - [MAP1A_HUMAN]	1.629	0.859	1.798	0.463	0.47	0.695	0.489	0.402	0.626
Q8TBC3	SH3KBP1-binding protein 1 OS=Homo sapiens GN=SHKBP1 PE=1 SV=2 - [SHKB1_HUMAN]			1.798	0.825	1.309	2.414	1.34	0.995	1.449
P30740	Leukocyte elastase inhibitor OS=Homo sapiens GN=SERPINB1 PE=1 SV=1 - [ILEU_HUMAN]	2.017	1.079	1.791	1.546	1.266	2.028	1.141	1.04	2.669
Q9HCJ6	Synaptic vesicle membrane protein VAT-1 homolog-like OS=Homo sapiens GN=VAT1L PE=1 SV=2 - [VAT1L_HUMAN]	1.88	0.789	1.791	0.7	0.569	0.922	0.715	0.649	1.567
Q12765	Secernin-1 OS=Homo sapiens GN=SCRN1 PE=1 SV=2 - [SCRN1_HUMAN]	1.848	1.114	1.79	0.768	0.914	1.867	0.899	0.842	1.858
Q9Y6A5	Transforming acidic coiled-coil-containing protein 3 OS=Homo sapiens GN=TACC3 PE=1 SV=1 - [TACC3_HUMAN]	1.838	0.941	1.79	1.013	0.937	1.592	0.739	0.733	1.428
O75828	Carbonyl reductase [NADPH] 3 OS=Homo sapiens GN=CBR3 PE=1 SV=3 - [CBR3_HUMAN]	1.721	1.08	1.79	0.529	0.447	1.097	0.376	0.276	0.729
Q9BR76	Coronin-1B OS=Homo sapiens GN=CORO1B PE=1 SV=1 - [COR1B_HUMAN]	1.817	1.136	1.788	1.076	0.899	1.634	0.731	0.771	1.784
Q96B97-2	Isoform 2 of SH3 domain-containing kinase-binding protein 1 OS=Homo sapiens GN=SH3KBP1 - [SH3K1_HUMAN]	1.749	1.043	1.788	1.081	0.996	1.555	0.759	0.841	1.775
P11766	Alcohol dehydrogenase class-3 OS=Homo sapiens GN=ADH5 PE=1 SV=4 - [ADHX_HUMAN]	1.598	0.997	1.785	0.858	0.783	1.188	0.47	0.507	1.163
Q8IWE2	Protein NOXP20 OS=Homo sapiens GN=FAM114A1 PE=1 SV=2 - [NXP20_HUMAN]	1.802	0.87	1.784	0.535	0.535	1.033	0.41	0.402	0.725
P15374	Ubiquitin carboxyl-terminal hydrolase isozyme L3 OS=Homo sapiens GN=UCHL3 PE=1 SV=1 - [UCHL3_HUMAN]	1.718	1.212	1.784	0.726	0.844	1.67	1.049	1.096	2.199
Q8WUW1	Protein BRICK1 OS=Homo sapiens GN=BRK1 PE=1 SV=1 - [BRK1_HUMAN]	1.537	1.168	1.784	0.764	0.897	1.427	0.762	0.807	1.443
Q96A19	Coiled-coil domain-containing protein 102A OS=Homo sapiens GN=CCDC102A PE=1 SV=2 - [C102A_HUMAN]			1.782	1.194	1.258	2.183	1.07	0.85	1.786
Q14653	Interferon regulatory factor 3 OS=Homo sapiens GN=IRF3 PE=1 SV=1 - [IRF3_HUMAN]	1.648	1.201	1.781	0.948	0.897	1.68	0.773	0.778	1.719
P49427	Ubiquitin-conjugating enzyme E2 R1 OS=Homo sapiens GN=CDC34 PE=1 SV=2 - [UB2R1_HUMAN]			1.78	1.051	0.832	1.659	1.001	0.977	1.927
O75368	SH3 domain-binding glutamic acid-rich-like protein OS=Homo sapiens GN=SH3BGRL PE=1 SV=1 - [SH3L1_HUMAN]	1.859	0.99	1.779	0.987	0.911	2.042	0.946	0.775	1.899
O76054	SEC14-like protein 2 OS=Homo sapiens GN=SEC14L2 PE=1 SV=1 - [S14L2_HUMAN]			1.779	0.802	0.729	1.449	0.717	0.563	1.079
Q9UBK8-2	Isoform B of Methionine synthase reductase OS=Homo sapiens GN=MTRR - [MTRR_HUMAN]	1.633	0.908	1.777	0.739	0.642	1.282	0.665	0.549	0.936
P04792	Heat shock protein beta-1 OS=Homo sapiens GN=HSPB1 PE=1 SV=2 - [HSPB1_HUMAN]	1.617	1.047	1.776	0.601	0.927	1.899	0.338	0.555	0.773
Q9NTK5	Obg-like ATPase 1 OS=Homo sapiens GN=OLA1 PE=1 SV=2 - [OLA1_HUMAN]	1.559	1.117	1.776	0.98	0.898	1.699	0.887	0.812	1.623
Q9HC38-2	Isoform 2 of Glyoxalase domain-containing protein 4 OS=Homo sapiens GN=GLOD4 - [GLOD4_HUMAN]	1.824	1.104	1.774	0.574	0.758	1.573	0.761	0.771	1.573
Q9HBL8	NmrA-like family domain-containing protein 1 OS=Homo sapiens GN=NMRAL1 PE=1 SV=1 - [NMRL1_HUMAN]			1.773	1.166	0.706	1.705	0.742	0.345	1.614
Q8WUX9	Charged multivesicular body protein 7 OS=Homo sapiens GN=CHMP7 PE=1 SV=1 - [CHMP7_HUMAN]	1.521	1.132	1.77	0.641	0.728	1.51	0.865	0.76	1.44
Q96BJ3-3	Isoform 3 of Axin interactor. dorsalization-associated protein OS=Homo sapiens GN=AIDA - [AIDA_HUMAN]	1.393	0.85	1.768	0.824	0.958	1.81	0.978	1.07	1.435
Q9BRF8	Calcineurin-like phosphoesterase domain-containing protein 1 OS=Homo sapiens GN=CPPED1 PE=1 SV=3 - [CPPED_HUMAN]	1.885	1.109	1.767	0.965	0.714	1.583	0.687	0.647	1.677
P55263-2	Isoform Short of Adenosine kinase OS=Homo sapiens GN=ADK - [ADK_HUMAN]	1.436	1.025	1.766	0.663	0.649	1.355	0.741	0.707	1.697
Q9NR33	DNA polymerase epsilon subunit 4 OS=Homo sapiens GN=POLE4 PE=1 SV=2 - [DPOE4_HUMAN]	1.736	1.304	1.765	0.914	0.832	1.217	0.787	0.714	1.248
Q3KRA6	UPF0538 protein C2orf76 OS=Homo sapiens GN=C2orf76 PE=2 SV=3 - [CB076_HUMAN]			1.764	0.252	0.423	0.928	0.36	0.312	0.66
Q9NZZ3	Charged multivesicular body protein 5 OS=Homo sapiens GN=CHMP5 PE=1 SV=1 - [CHMP5_HUMAN]	1.766	1.101	1.763	0.969	1.105	1.599	0.943	0.992	1.571
P24385	G1/S-specific cyclin-D1 OS=Homo sapiens GN=CCND1 PE=1 SV=1 - [CCND1_HUMAN]	1.325	0.541	1.763	1.117	1.363	1.671	1.142	1.196	2.635
P36871	Phosphoglucomutase-1 OS=Homo sapiens GN=PGM1 PE=1 SV=3 - [PGM1_HUMAN]	1.933	1.078	1.762	0.784	0.735	1.593	0.624	0.54	1.417
P28161	Glutathione S-transferase Mu 2 OS=Homo sapiens GN=GSTM2 PE=1 SV=2 - [GSTM2_HUMAN]	1.723	1.216	1.762	1.24	1.003	2.132	0.985	0.912	1.906
Q9H993	UPF0364 protein C6orf211 OS=Homo sapiens GN=C6orf211 PE=1 SV=1 - [CF211_HUMAN]	1.717	0.9	1.762	0.408	0.686	1.335	0.561	0.585	1.432
P50479	PDZ and LIM domain protein 4 OS=Homo sapiens GN=PDLIM4 PE=1 SV=2 - [PDLI4_HUMAN]	1.567	1.011	1.762	0.833	0.926	1.378	0.674	0.59	1.158
P41218	Myeloid cell nuclear differentiation antigen OS=Homo sapiens GN=MNDA PE=1 SV=1 - [MNDA_HUMAN]	1.674	1.044	1.761	1.344	1.167	2.514	1.084	0.964	2.639
O95989	Diphosphoinositol polyphosphate phosphohydrolase 1 OS=Homo sapiens GN=NUDT3 PE=1 SV=1 - [NUDT3_HUMAN]	1.586	1.03	1.761	0.744	0.518	0.972	0.802	0.566	0.89
Q13630	GDP-L-fucose synthase OS=Homo sapiens GN=TSTA3 PE=1 SV=1 - [FCL_HUMAN]	1.579	1.249	1.761	1.071	1.045	2.173	0.856	0.761	1.856
P43358	Melanoma-associated antigen 4 OS=Homo sapiens GN=MAGEA4 PE=1 SV=2 - [MAGA4_HUMAN]			1.761	0.794	0.664	1.211	0.678	0.516	1.111
Q494X1	Protein FAM153C OS=Homo sapiens GN=FAM153C PE=2 SV=1 - [F153C_HUMAN]			1.76	0.515	0.789	0.879	0.707	0.765	0.903
P00492	Hypoxanthine-guanine phosphoribosyltransferase OS=Homo sapiens GN=HPRT1 PE=1 SV=2 - [HPRT_HUMAN]	1.833	1.018	1.758	1.264	1.092	2.634	1.05	0.96	2.432
Q13635-4	Isoform S of Protein patched homolog 1 OS=Homo sapiens GN=PTCH1 - [PTC1_HUMAN]			1.758	2.686	2.271	2.491	3.978	1.745	0.867
P53004	Biliverdin reductase A OS=Homo sapiens GN=BLVRA PE=1 SV=2 - [BIEA_HUMAN]	1.928	1.104	1.757	0.914	0.788	1.726	0.645	0.609	1.478
P09104	Gamma-enolase OS=Homo sapiens GN=ENO2 PE=1 SV=3 - [ENOG_HUMAN]	1.813	1.165	1.757	0.646	0.601	1.417	0.454	0.39	0.963
P40925	Malate dehydrogenase. cytoplasmic OS=Homo sapiens GN=MDH1 PE=1 SV=4 - [MDHC_HUMAN]	1.757	1.081	1.757	0.809	0.72	1.488	0.598	0.611	1.238
Q9ULE0	Protein WWC3 OS=Homo sapiens GN=WWC3 PE=2 SV=3 - [WWC3_HUMAN]			1.757	0.969	0.839	1.738	0.922	0.963	1.549
O00401	Neural Wiskott-Aldrich syndrome protein OS=Homo sapiens GN=WASL PE=1 SV=2 - [WASL_HUMAN]	1.369	1.066	1.755	0.812	0.56	1.177	0.506	0.458	0.939
P51452	Dual specificity protein phosphatase 3 OS=Homo sapiens GN=DUSP3 PE=1 SV=1 - [DUS3_HUMAN]	2.318	1.31	1.754	0.796	0.509	1.206	0.756	0.333	1.176
P07108	Acyl-CoA-binding protein OS=Homo sapiens GN=DBI PE=1 SV=2 - [ACBP_HUMAN]	1.801	1.182	1.753	0.463	0.374	0.996	0.347	0.268	0.594
P41227	N-alpha-acetyltransferase 10 OS=Homo sapiens GN=NAA10 PE=1 SV=1 - [NAA10_HUMAN]	1.518	1.136	1.752	0.963	1	1.666	0.936	1.017	1.764
P29034	Protein S100-A2 OS=Homo sapiens GN=S100A2 PE=1 SV=3 - [S10A2_HUMAN]	1.291	0.962	1.752	2.185	2.023	3.225	3.303	2.706	3.99
O00299	Chloride intracellular channel protein 1 OS=Homo sapiens GN=CLIC1 PE=1 SV=4 - [CLIC1_HUMAN]	1.632	1.162	1.751	0.763	0.822	1.613	0.62	0.638	1.356
Q15025	TNFAIP3-interacting protein 1 OS=Homo sapiens GN=TNIP1 PE=1 SV=2 - [TNIP1_HUMAN]	1.304	1.873	1.751	0.804	0.815	1.57	0.642	0.753	1.339
Q04828	Aldo-keto reductase family 1 member C1 OS=Homo sapiens GN=AKR1C1 PE=1 SV=1 - [AK1C1_HUMAN]			1.751	0.888	0.78	1.767	0.565	0.584	1.263
Q9Y3L3-2	Isoform 2 of SH3 domain-binding protein 1 OS=Homo sapiens GN=SH3BP1 - [3BP1_HUMAN]	2.109	1.092	1.75	0.803	0.788	1.134	0.561	0.574	1.251
P31949	Protein S100-A11 OS=Homo sapiens GN=S100A11 PE=1 SV=2 - [S10AB_HUMAN]	1.816	1.069	1.75	0.8	0.685	1.367	0.661	0.627	1.32
Q15257-2	Isoform 1 of Serine/threonine-protein phosphatase 2A activator OS=Homo sapiens GN=PPP2R4 - [PTPA_HUMAN]	1.744	1.174	1.75	0.834	0.846	1.861	0.917	0.803	1.885
O95340	Bifunctional 3'-phosphoadenosine 5'-phosphosulfate synthase 2 OS=Homo sapiens GN=PAPSS2 PE=1 SV=2 - [PAPS2_HUMAN]	1.806	0.95	1.749	0.399	0.505	1.049	0.408	0.285	0.685
P36980-2	Isoform Short of Complement factor H-related protein 2 OS=Homo sapiens GN=CFHR2 - [FHR2_HUMAN]			1.749	0.743	0.766	1.825	0.693	0.583	1.453
Q9NY33	Dipeptidyl peptidase 3 OS=Homo sapiens GN=DPP3 PE=1 SV=2 - [DPP3_HUMAN]	1.654	1.142	1.748	0.943	0.748	1.51	0.709	0.662	1.581
O43353-2	Isoform 2 of Receptor-interacting serine/threonine-protein kinase 2 OS=Homo sapiens GN=RIPK2 - [RIPK2_HUMAN]			1.747	0.789	1.064	1.886	0.958	1.005	1.902
Q92530	Proteasome inhibitor PI31 subunit OS=Homo sapiens GN=PSMF1 PE=1 SV=2 - [PSMF1_HUMAN]	1.676	1.082	1.746	0.569	0.679	1.463	0.531	0.482	1.186
Q13867	Bleomycin hydrolase OS=Homo sapiens GN=BLMH PE=1 SV=1 - [BLMH_HUMAN]	1.65	0.894	1.746	0.781	0.814	1.123	0.57	0.652	1.151
O94921-3	Isoform 3 of Cyclin-dependent kinase 14 OS=Homo sapiens GN=CDK14 - [CDK14_HUMAN]			1.746	0.583	0.545	0.924	0.507	0.399	0.659
Q9Y570	Protein phosphatase methylesterase 1 OS=Homo sapiens GN=PPME1 PE=1 SV=3 - [PPME1_HUMAN]	1.691	1.21	1.744	1.305	0.976	2.506	1.003	1.034	2.527
Q9NXU5	ADP-ribosylation factor-like protein 15 OS=Homo sapiens GN=ARL15 PE=1 SV=1 - [ARL15_HUMAN]	1.033	0.597	1.744	0.948	1.111	0.97	1.033	0.96	0.717
Q9NVS9	Pyridoxine-5'-phosphate oxidase OS=Homo sapiens GN=PNPO PE=1 SV=1 - [PNPO_HUMAN]	2.201	1.423	1.743	1.404	1.32	2.281	1.067	0.972	2.128
O14933	Ubiquitin/ISG15-conjugating enzyme E2 L6 OS=Homo sapiens GN=UBE2L6 PE=1 SV=4 - [UB2L6_HUMAN]	1.838	1.13	1.743	0.901	1.072	2.135	1.064	0.987	1.919
Q9UNI6	Dual specificity protein phosphatase 12 OS=Homo sapiens GN=DUSP12 PE=1 SV=1 - [DUS12_HUMAN]	1.692	0.996	1.743	1.099	0.757	1.223	0.683	0.792	1.514
P50995	Annexin A11 OS=Homo sapiens GN=ANXA11 PE=1 SV=1 - [ANX11_HUMAN]	1.679	0.917	1.743	1.068	0.8	1.403	0.857	0.725	1.393
Q16658	Fascin OS=Homo sapiens GN=FSCN1 PE=1 SV=3 - [FSCN1_HUMAN]	1.681	1.151	1.741	0.697	0.677	1.546	0.581	0.555	1.462
Q9UHD1	Cysteine and histidine-rich domain-containing protein 1 OS=Homo sapiens GN=CHORDC1 PE=1 SV=2 - [CHRD1_HUMAN]	1.423	0.945	1.74	0.952	0.932	1.801	0.83	0.861	1.742
Q9BQA1	Methylosome protein 50 OS=Homo sapiens GN=WDR77 PE=1 SV=1 - [MEP50_HUMAN]	1.37	1.016	1.739	0.882	1.149	1.327	0.874	1.186	1.578
P00491	Purine nucleoside phosphorylase OS=Homo sapiens GN=PNP PE=1 SV=2 - [PNPH_HUMAN]	1.791	1.176	1.736	1.077	0.989	1.857	0.901	0.878	2.218
Q8WU10	Pyridine nucleotide-disulfide oxidoreductase domain-containing protein 1 OS=Homo sapiens GN=PYROXD1 PE=1 SV=1 - [PYRD1_HUMAN]	1.444	1.138	1.736	0.944	0.948	1.815	1.321	1.124	1.907
O00515	Ladinin-1 OS=Homo sapiens GN=LAD1 PE=1 SV=2 - [LAD1_HUMAN]	1.772	0.846	1.735	0.39	0.406	0.413	0.416	0.341	0.374
Q96DG6	Carboxymethylenebutenolidase homolog OS=Homo sapiens GN=CMBL PE=1 SV=1 - [CMBL_HUMAN]	1.831	0.831	1.734	1.134	1.191	2.029	1.274	1.271	2.944
Q04446	1.4-alpha-glucan-branching enzyme OS=Homo sapiens GN=GBE1 PE=1 SV=3 - [GLGB_HUMAN]	1.776	1.264	1.734	0.982	0.74	1.704	0.674	0.606	1.523
P49023-2	Isoform Alpha of Paxillin OS=Homo sapiens GN=PXN - [PAXI_HUMAN]	1.755	0.993	1.734	0.882	0.875	1.54	0.712	0.746	1.525
Q96B70	Leukocyte receptor cluster member 9 OS=Homo sapiens GN=LENG9 PE=2 SV=2 - [LENG9_HUMAN]	1.357	0.864	1.734	2.368	1.558	2.155	1.968	1.982	2.355
P32856-3	Isoform 2 of Syntaxin-2 OS=Homo sapiens GN=STX2 - [STX2_HUMAN]	1.024	0.908	1.734	0.763	0.97	0.706	1.066	1.266	0.733
O14657	Torsin-1B OS=Homo sapiens GN=TOR1B PE=1 SV=2 - [TOR1B_HUMAN]	0.89	0.988	1.733	3.492	3.198	2.069	4.715	3.599	2.59
Q9BTE1	Dynactin subunit 5 OS=Homo sapiens GN=DCTN5 PE=1 SV=1 - [DCTN5_HUMAN]	1.68	1.084	1.731	0.981	0.838	1.322	0.724	0.777	1.348
Q13685	Angio-associated migratory cell protein OS=Homo sapiens GN=AAMP PE=1 SV=2 - [AAMP_HUMAN]	1.448	0.879	1.731	0.943	0.882	1.684	0.792	0.803	1.576
Q9H7X7-2	Isoform 2 of Rab-like protein 5 OS=Homo sapiens GN=RABL5 - [RABL5_HUMAN]	1.554	0.842	1.729	0.512	0.956	1.371	0.765	0.893	0.899
Q8NB16	Mixed lineage kinase domain-like protein OS=Homo sapiens GN=MLKL PE=1 SV=1 - [MLKL_HUMAN]			1.729	0.939	0.789	1.071	0.93	0.795	1.44
P11413	Glucose-6-phosphate 1-dehydrogenase OS=Homo sapiens GN=G6PD PE=1 SV=4 - [G6PD_HUMAN]	1.704	1	1.728	1.002	0.956	1.785	0.782	0.663	1.391
P00558	Phosphoglycerate kinase 1 OS=Homo sapiens GN=PGK1 PE=1 SV=3 - [PGK1_HUMAN]	1.694	1.01	1.726	0.727	0.739	1.685	0.646	0.61	1.287
A6NCC3	Putative golgin subfamily A member 6-like protein 11 OS=Homo sapiens PE=5 SV=2 - [GG6LB_HUMAN]			1.726	0.451	0.913	1.486	0.582	0.613	1.239
Q9NRX4-2	Isoform 2 of 14 kDa phosphohistidine phosphatase OS=Homo sapiens GN=PHPT1 - [PHP14_HUMAN]	1.686	1.167	1.724	1.315	1.037	2.092	1.073	0.972	2.328
P00441	Superoxide dismutase [Cu-Zn] OS=Homo sapiens GN=SOD1 PE=1 SV=2 - [SODC_HUMAN]	1.776	1.062	1.721	0.793	0.691	1.521	0.669	0.559	1.4
O95260-2	Isoform ATE1-2 of Arginyl-tRNA--protein transferase 1 OS=Homo sapiens GN=ATE1 - [ATE1_HUMAN]	1.599	0.969	1.721	0.735	0.902	1.454	0.733	0.782	1.421
P40763-2	Isoform Del-701 of Signal transducer and activator of transcription 3 OS=Homo sapiens GN=STAT3 - [STAT3_HUMAN]	1.337	1.163	1.721	0.669	0.832	1.558	0.497	0.474	1.14
Q7L2H7	Eukaryotic translation initiation factor 3 subunit M OS=Homo sapiens GN=EIF3M PE=1 SV=1 - [EIF3M_HUMAN]	1.317	0.969	1.721	0.96	1.021	1.521	0.947	1.05	1.682
Q9NZN8-3	Isoform 3 of CCR4-NOT transcription complex subunit 2 OS=Homo sapiens GN=CNOT2 - [CNOT2_HUMAN]	1.161	0.811	1.721	0.459	1.028	1.375	1.089	0.989	1.467
P60983	Glia maturation factor beta OS=Homo sapiens GN=GMFB PE=1 SV=2 - [GMFB_HUMAN]	1.792	1.198	1.72	0.61	0.521	1.307	0.513	0.424	1.093
P27986-3	Isoform 3 of Phosphatidylinositol 3-kinase regulatory subunit alpha OS=Homo sapiens GN=PIK3R1 - [P85A_HUMAN]	1.446	1.123	1.72	0.963	0.885	1.26	0.762	0.818	1.159
Q5TFE4	5'-nucleotidase domain-containing protein 1 OS=Homo sapiens GN=NT5DC1 PE=1 SV=1 - [NT5D1_HUMAN]	1.457	1.201	1.719	0.74	0.761	1.63	0.663	0.589	1.473
Q7Z6B0-2	Isoform 2 of Coiled-coil domain-containing protein 91 OS=Homo sapiens GN=CCDC91 - [CCD91_HUMAN]	1.605	0.913	1.718	1.048	0.959	1.291	0.759	0.89	1.241
P07741	Adenine phosphoribosyltransferase OS=Homo sapiens GN=APRT PE=1 SV=2 - [APT_HUMAN]	1.698	1.072	1.716	0.78	0.718	1.52	0.665	0.551	1.227
P08758	Annexin A5 OS=Homo sapiens GN=ANXA5 PE=1 SV=2 - [ANXA5_HUMAN]	1.689	0.985	1.716	0.478	0.506	1.09	0.509	0.376	0.72
P49356	Protein farnesyltransferase subunit beta OS=Homo sapiens GN=FNTB PE=1 SV=1 - [FNTB_HUMAN]			1.715	1.385	0.887	1.318	1.476	0.929	1.517
P30711	Glutathione S-transferase theta-1 OS=Homo sapiens GN=GSTT1 PE=1 SV=4 - [GSTT1_HUMAN]	2.256	1.426	1.714	0.835	0.82	1.626	0.538	0.537	1.788
O95336	6-phosphogluconolactonase OS=Homo sapiens GN=PGLS PE=1 SV=2 - [6PGL_HUMAN]	1.758	1.24	1.714	0.941	0.767	1.566	0.606	0.521	1.469
Q9H6R7-3	Isoform 3 of WD repeat-containing protein C2orf44 OS=Homo sapiens GN=C2orf44 - [CB044_HUMAN]			1.714	1.309	1.011	1.618	1.02	1.033	1.725
P52735-3	Isoform 3 of Guanine nucleotide exchange factor VAV2 OS=Homo sapiens GN=VAV2 - [VAV2_HUMAN]			1.714	1.038	0.896	1.469	0.992	0.881	1.733
P62256	Ubiquitin-conjugating enzyme E2 H OS=Homo sapiens GN=UBE2H PE=1 SV=1 - [UBE2H_HUMAN]	1.621	1.157	1.713	0.427	0.736	1.35	0.61	0.649	0.941
P22676	Calretinin OS=Homo sapiens GN=CALB2 PE=1 SV=2 - [CALB2_HUMAN]			1.713	2.885	2.868	8.013	2.19	2.771	11.085
P04264	Keratin. type II cytoskeletal 1 OS=Homo sapiens GN=KRT1 PE=1 SV=6 - [K2C1_HUMAN]	0.59	0.557	1.71	2.057	1.752	0.688	0.984	1.398	1.323
P31150	Rab GDP dissociation inhibitor alpha OS=Homo sapiens GN=GDI1 PE=1 SV=2 - [GDIA_HUMAN]	1.805	1.07	1.709	0.758	0.666	1.269	0.507	0.444	1.169
Q15653-2	Isoform 2 of NF-kappa-B inhibitor beta OS=Homo sapiens GN=NFKBIB - [IKBB_HUMAN]	1.533	0.98	1.709	0.828	0.903	1.464	0.847	0.825	1.564
O75131	Copine-3 OS=Homo sapiens GN=CPNE3 PE=1 SV=1 - [CPNE3_HUMAN]	1.518	1.093	1.709	1.608	1.104	2.249	1.044	0.946	1.983
Q8TCX5-2	Isoform 2 of Rhophilin-1 OS=Homo sapiens GN=RHPN1 - [RHPN1_HUMAN]			1.708	1.113	1.406	1.477	1.252	1.481	1.866
Q04760-2	Isoform 2 of Lactoylglutathione lyase OS=Homo sapiens GN=GLO1 - [LGUL_HUMAN]	1.988	1.262	1.707	0.955	0.579	1.515	0.563	0.562	1.24
Q3LXA3	Bifunctional ATP-dependent dihydroxyacetone kinase/FAD-AMP lyase (cyclizing) OS=Homo sapiens GN=DAK PE=1 SV=2 - [DHAK_HUMAN]	1.704	1.028	1.707	1.081	0.911	1.491	0.799	0.81	1.804
Q9GZQ3	COMM domain-containing protein 5 OS=Homo sapiens GN=COMMD5 PE=1 SV=1 - [COMD5_HUMAN]	1.484	0.871	1.705	1.103	1.032	1.52	1.026	0.891	1.427
Q9P2B4	CTTNBP2 N-terminal-like protein OS=Homo sapiens GN=CTTNBP2NL PE=1 SV=2 - [CT2NL_HUMAN]	1.374	1.001	1.705	0.943	0.888	1.395	0.972	0.857	1.384
P51580	Thiopurine S-methyltransferase OS=Homo sapiens GN=TPMT PE=1 SV=1 - [TPMT_HUMAN]	2.08	1.168	1.703	0.253	0.496	1.109	0.47	0.312	0.825
O60271-4	Isoform 4 of C-Jun-amino-terminal kinase-interacting protein 4 OS=Homo sapiens GN=SPAG9 - [JIP4_HUMAN]	1.694	1.034	1.701	0.776	0.758	1.331	0.62	0.633	1.116
Q96CV9-3	Isoform 3 of Optineurin OS=Homo sapiens GN=OPTN - [OPTN_HUMAN]	1.876	0.928	1.7	1.327	1.233	1.937	1.205	1.181	2.217
Q8IYB7	DIS3-like exonuclease 2 OS=Homo sapiens GN=DIS3L2 PE=1 SV=4 - [DI3L2_HUMAN]			1.699	0.86	0.909	1.452	0.864	0.718	1.417
P54725	UV excision repair protein RAD23 homolog A OS=Homo sapiens GN=RAD23A PE=1 SV=1 - [RD23A_HUMAN]	1.659	0.982	1.698	0.776	0.802	1.24	0.748	0.74	1.324
Q7L1Q6	Basic leucine zipper and W2 domain-containing protein 1 OS=Homo sapiens GN=BZW1 PE=1 SV=1 - [BZW1_HUMAN]	1.484	1.094	1.698	0.771	0.801	1.336	0.709	0.737	1.319
A4D1P6-2	Isoform 2 of WD repeat-containing protein 91 OS=Homo sapiens GN=WDR91 - [WDR91_HUMAN]			1.698	0.705	0.551	0.859	0.425	0.302	0.563
Q9UKL6-2	Isoform 2 of Phosphatidylcholine transfer protein OS=Homo sapiens GN=PCTP - [PPCT_HUMAN]	1.575	1.084	1.696	0.447	0.364	0.833	0.45	0.342	0.744
Q9Y315	Putative deoxyribose-phosphate aldolase OS=Homo sapiens GN=DERA PE=1 SV=2 - [DEOC_HUMAN]	1.352	1.148	1.696	0.882	0.82	1.288	0.861	0.806	1.029
Q92636	Protein FAN OS=Homo sapiens GN=NSMAF PE=1 SV=2 - [FAN_HUMAN]			1.696	0.531	0.973	1.678	1	0.913	1.534
Q15814	Tubulin-specific chaperone C OS=Homo sapiens GN=TBCC PE=1 SV=2 - [TBCC_HUMAN]	1.657	1.078	1.695	0.706	0.821	1.421	0.745	0.731	1.369
Q494V2	Coiled-coil domain-containing protein 37 OS=Homo sapiens GN=CCDC37 PE=1 SV=1 - [CCD37_HUMAN]	0.982	0.446	1.695	0.707	2.006	0.949	1.015	1.863	0.978
P10768	S-formylglutathione hydrolase OS=Homo sapiens GN=ESD PE=1 SV=2 - [ESTD_HUMAN]	1.65	1.098	1.693	0.7	0.584	0.976	0.534	0.468	1.009
O95861	3'(2').5'-bisphosphate nucleotidase 1 OS=Homo sapiens GN=BPNT1 PE=1 SV=1 - [BPNT1_HUMAN]	1.619	1.169	1.693	0.855	0.829	1.394	0.875	0.709	1.299
Q92597	Protein NDRG1 OS=Homo sapiens GN=NDRG1 PE=1 SV=1 - [NDRG1_HUMAN]	1.508	0.786	1.692	0.791	0.966	1.255	0.547	0.64	1.216
P42338	Phosphatidylinositol-4.5-bisphosphate 3-kinase catalytic subunit beta isoform OS=Homo sapiens GN=PIK3CB PE=1 SV=1 - [PK3CB_HUMAN]	1.419	1.026	1.692	0.916	0.729	1.249	1.279	1.549	1.195
O43852-2	Isoform 2 of Calumenin OS=Homo sapiens GN=CALU - [CALU_HUMAN]	0.849	0.608	1.692	0.728	0.506	0.626	1.058	0.954	0.626
Q9UQN3	Charged multivesicular body protein 2b OS=Homo sapiens GN=CHMP2B PE=1 SV=1 - [CHM2B_HUMAN]	1.943	1.155	1.691	1.059	0.925	1.5	0.854	0.834	1.398
Q53FA7-2	Isoform 2 of Quinone oxidoreductase PIG3 OS=Homo sapiens GN=TP53I3 - [QORX_HUMAN]	1.873	1.153	1.691	1.305	1.179	1.922	0.806	1.136	2.435
P33552	Cyclin-dependent kinases regulatory subunit 2 OS=Homo sapiens GN=CKS2 PE=1 SV=1 - [CKS2_HUMAN]	1.955	1.513	1.69	0.354	0.798	1.093	0.522	0.513	1.005
P33981	Dual specificity protein kinase TTK OS=Homo sapiens GN=TTK PE=1 SV=2 - [TTK_HUMAN]	1.59	0.906	1.69	0.903	0.723	1.23	0.675	0.639	1.069
Q9NR45	Sialic acid synthase OS=Homo sapiens GN=NANS PE=1 SV=2 - [SIAS_HUMAN]	1.747	1.052	1.689	0.902	0.823	1.503	0.654	0.676	1.62
P52209	6-phosphogluconate dehydrogenase. decarboxylating OS=Homo sapiens GN=PGD PE=1 SV=3 - [6PGD_HUMAN]	1.789	1.099	1.687	0.824	0.794	1.531	0.642	0.694	1.599
P78318	Immunoglobulin-binding protein 1 OS=Homo sapiens GN=IGBP1 PE=1 SV=1 - [IGBP1_HUMAN]	1.544	0.988	1.687	0.768	0.729	1.261	0.613	0.64	1.214
P49662	Caspase-4 OS=Homo sapiens GN=CASP4 PE=1 SV=1 - [CASP4_HUMAN]	2.093	1.208	1.684	0.891	0.761	1.36	0.874	0.875	1.464
Q13526	Peptidyl-prolyl cis-trans isomerase NIMA-interacting 1 OS=Homo sapiens GN=PIN1 PE=1 SV=1 - [PIN1_HUMAN]	1.865	1.775	1.684	0.538	0.532	1.288	0.399	0.698	1.312
Q9NUG6	p53 and DNA damage-regulated protein 1 OS=Homo sapiens GN=PDRG1 PE=2 SV=2 - [PDRG1_HUMAN]	1.671	0.947	1.684	0.365	0.842	1.315	0.6	0.759	1.254
Q86TI0	TBC1 domain family member 1 OS=Homo sapiens GN=TBC1D1 PE=1 SV=2 - [TBCD1_HUMAN]			1.682	1.037	0.834	1.29	0.588	0.436	1.065
Q6DHV7-2	Isoform 2 of Adenosine deaminase-like protein OS=Homo sapiens GN=ADAL - [ADAL_HUMAN]	1.359	1.106	1.681	0.84	0.633	1.166	0.688	0.561	1.205
O00273	DNA fragmentation factor subunit alpha OS=Homo sapiens GN=DFFA PE=1 SV=1 - [DFFA_HUMAN]	1.667	1.19	1.68	0.433	0.617	1.315	0.522	0.56	1.141
P68402	Platelet-activating factor acetylhydrolase IB subunit beta OS=Homo sapiens GN=PAFAH1B2 PE=1 SV=1 - [PA1B2_HUMAN]			1.679	1.011	0.664	2.046	0.849	1.232	1.988
P34896-3	Isoform 3 of Serine hydroxymethyltransferase. cytosolic OS=Homo sapiens GN=SHMT1 - [GLYC_HUMAN]	1.64	1.167	1.678	0.721	0.639	1.171	0.516	0.417	1.069
Q15785	Mitochondrial import receptor subunit TOM34 OS=Homo sapiens GN=TOMM34 PE=1 SV=2 - [TOM34_HUMAN]	1.554	1.054	1.678	0.777	0.691	1.249	0.587	0.594	1.105
P11216	Glycogen phosphorylase. brain form OS=Homo sapiens GN=PYGB PE=1 SV=5 - [PYGB_HUMAN]	1.786	1.002	1.676	0.569	0.561	1.048	0.376	0.331	0.824
Q96MW1	Coiled-coil domain-containing protein 43 OS=Homo sapiens GN=CCDC43 PE=1 SV=2 - [CCD43_HUMAN]	1.683	1.162	1.676	0.713	0.738	1.207	0.651	0.656	1.186
O95905	Protein SGT1 OS=Homo sapiens GN=ECD PE=1 SV=1 - [SGT1_HUMAN]	1.662	0.903	1.676	0.702	0.786	1.427	0.733	0.682	1.363
P32119	Peroxiredoxin-2 OS=Homo sapiens GN=PRDX2 PE=1 SV=5 - [PRDX2_HUMAN]	1.634	1.078	1.676	0.793	0.796	1.339	0.706	0.67	1.278
Q8TF42	Ubiquitin-associated and SH3 domain-containing protein B OS=Homo sapiens GN=UBASH3B PE=1 SV=2 - [UBS3B_HUMAN]	1.378	1.143	1.675	0.616	0.495	1.077	0.417	0.349	1.029
Q86YF9-2	Isoform 2 of Zinc finger protein DZIP1 OS=Homo sapiens GN=DZIP1 - [DZIP1_HUMAN]			1.675	1.333	1.271	1.427	10.233	14.168	1.399
Q712K3	Ubiquitin-conjugating enzyme E2 R2 OS=Homo sapiens GN=UBE2R2 PE=1 SV=1 - [UB2R2_HUMAN]	1.677	1.058	1.674	1.176	1.077	2.224	1.004	1.047	2.56
P60981	Destrin OS=Homo sapiens GN=DSTN PE=1 SV=3 - [DEST_HUMAN]	1.615	1.089	1.674	0.314	0.421	0.91	0.302	0.262	0.484
P16083	Ribosyldihydronicotinamide dehydrogenase [quinone] OS=Homo sapiens GN=NQO2 PE=1 SV=5 - [NQO2_HUMAN]			1.674	0.951	0.897	1.801	0.743	0.625	1.584
Q9Y2X7	ARF GTPase-activating protein GIT1 OS=Homo sapiens GN=GIT1 PE=1 SV=2 - [GIT1_HUMAN]	1.577	1.073	1.673	1.197	0.935	1.49	0.906	0.92	1.681
P10398	Serine/threonine-protein kinase A-Raf OS=Homo sapiens GN=ARAF PE=1 SV=2 - [ARAF_HUMAN]			1.673	0.87	0.612	1.009	0.907	0.66	1.445
P41226	Ubiquitin-like modifier-activating enzyme 7 OS=Homo sapiens GN=UBA7 PE=1 SV=2 - [UBA7_HUMAN]	2.064	1.222	1.672	0.08	0.861	1.821	0.718	0.614	1.302
Q9UJ70	N-acetyl-D-glucosamine kinase OS=Homo sapiens GN=NAGK PE=1 SV=4 - [NAGK_HUMAN]	1.649	1.118	1.672	0.864	0.757	1.541	0.678	0.646	1.449
O75874	Isocitrate dehydrogenase [NADP] cytoplasmic OS=Homo sapiens GN=IDH1 PE=1 SV=2 - [IDHC_HUMAN]	1.647	1.094	1.672	1.032	0.958	1.841	0.67	0.645	1.615
P00374	Dihydrofolate reductase OS=Homo sapiens GN=DHFR PE=1 SV=2 - [DYR_HUMAN]	1.736	1.261	1.671	0.682	0.638	1.608	0.652	0.545	1.276
Q9UKT5-2	Isoform 2 of F-box only protein 4 OS=Homo sapiens GN=FBXO4 - [FBX4_HUMAN]	1.508	0.737	1.671	0.878	0.925	1.43	0.955	0.649	1.293
Q8WW33	Gametocyte-specific factor 1 OS=Homo sapiens GN=GTSF1 PE=1 SV=2 - [GTSF1_HUMAN]			1.671	1.362	1.076	2.149	1.007	0.907	2.142
Q9UHP3	Ubiquitin carboxyl-terminal hydrolase 25 OS=Homo sapiens GN=USP25 PE=1 SV=4 - [UBP25_HUMAN]			1.671	0.621	0.812	1.247	0.82	0.781	1.236
Q15819	Ubiquitin-conjugating enzyme E2 variant 2 OS=Homo sapiens GN=UBE2V2 PE=1 SV=4 - [UB2V2_HUMAN]	1.669	1.016	1.67	0.822	0.65	1.402	0.682	0.687	1.58
Q92696	Geranylgeranyl transferase type-2 subunit alpha OS=Homo sapiens GN=RABGGTA PE=1 SV=2 - [PGTA_HUMAN]	1.617	1.081	1.67	0.968	0.74	1.33	0.72	0.668	1.413
Q8NBF2	NHL repeat-containing protein 2 OS=Homo sapiens GN=NHLRC2 PE=1 SV=1 - [NHLC2_HUMAN]	1.551	1.019	1.67	0.811	0.838	1.421	0.814	0.794	1.403
Q86TI2-4	Isoform 4 of Dipeptidyl peptidase 9 OS=Homo sapiens GN=DPP9 - [DPP9_HUMAN]	1.595	1.209	1.669	0.847	0.675	1.23	0.691	0.631	1.284
Q8WUR7	UPF0235 protein C15orf40 OS=Homo sapiens GN=C15orf40 PE=1 SV=1 - [CO040_HUMAN]			1.669	1.256	1.239	1.653	2.073	1.933	1.831
Q9HD15	Steroid receptor RNA activator 1 OS=Homo sapiens GN=SRA1 PE=1 SV=1 - [SRA1_HUMAN]	1.592	1.096	1.668	0.883	0.928	1.541	1.086	0.994	1.493
P23921	Ribonucleoside-diphosphate reductase large subunit OS=Homo sapiens GN=RRM1 PE=1 SV=1 - [RIR1_HUMAN]	1.63	0.934	1.667	1.228	0.963	1.853	0.905	0.883	1.942
O43734-4	Isoform 4 of Adapter protein CIKS OS=Homo sapiens GN=TRAF3IP2 - [CIKS_HUMAN]	1.582	1.35	1.667	0.897	0.773	1.212	0.65	0.579	0.824
P42574	Caspase-3 OS=Homo sapiens GN=CASP3 PE=1 SV=2 - [CASP3_HUMAN]	1.869	1.061	1.666	0.723	0.62	1.335	0.638	0.5	1.199
O14562	Ubiquitin domain-containing protein UBFD1 OS=Homo sapiens GN=UBFD1 PE=1 SV=2 - [UBFD1_HUMAN]	1.706	1.077	1.666	1.08	0.886	1.617	0.828	0.822	1.678
Q9H5N1	Rab GTPase-binding effector protein 2 OS=Homo sapiens GN=RABEP2 PE=1 SV=2 - [RABE2_HUMAN]	1.486	1.07	1.666	0.777	0.639	1.021	0.685	0.581	0.999
O95352	Ubiquitin-like modifier-activating enzyme ATG7 OS=Homo sapiens GN=ATG7 PE=1 SV=1 - [ATG7_HUMAN]			1.666	0.623	0.701	1.216	0.698	0.517	1.324
Q9BU89	Deoxyhypusine hydroxylase OS=Homo sapiens GN=DOHH PE=1 SV=1 - [DOHH_HUMAN]	1.635	1.164	1.665	0.882	0.655	1.503	0.618	0.716	1.46
Q9BXW6	Oxysterol-binding protein-related protein 1 OS=Homo sapiens GN=OSBPL1A PE=1 SV=2 - [OSBL1_HUMAN]	1.533	0.971	1.664	0.86	0.65	1.035	0.764	0.579	0.822
Q15121	Astrocytic phosphoprotein PEA-15 OS=Homo sapiens GN=PEA15 PE=1 SV=2 - [PEA15_HUMAN]	1.767	1.069	1.663	0.604	0.595	1.349	0.52	0.437	1.128
P48147	Prolyl endopeptidase OS=Homo sapiens GN=PREP PE=1 SV=2 - [PPCE_HUMAN]	1.758	1.188	1.663	0.673	0.598	1.315	0.536	0.433	0.922
P49588	Alanine--tRNA ligase. cytoplasmic OS=Homo sapiens GN=AARS PE=1 SV=2 - [SYAC_HUMAN]	1.672	1.114	1.663	0.893	0.793	1.419	0.672	0.667	1.38
P62993	Growth factor receptor-bound protein 2 OS=Homo sapiens GN=GRB2 PE=1 SV=1 - [GRB2_HUMAN]	1.738	1.24	1.662	1.068	0.88	1.586	0.748	0.792	1.392
P06703	Protein S100-A6 OS=Homo sapiens GN=S100A6 PE=1 SV=1 - [S10A6_HUMAN]	1.587	1.01	1.662	0.785	0.67	1.354	0.634	0.567	1.423
P26583	High mobility group protein B2 OS=Homo sapiens GN=HMGB2 PE=1 SV=2 - [HMGB2_HUMAN]			1.662	0.978	0.795	1.403	0.926	0.857	1.411
P62937	Peptidyl-prolyl cis-trans isomerase A OS=Homo sapiens GN=PPIA PE=1 SV=2 - [PPIA_HUMAN]	1.643	0.988	1.661	0.774	0.817	1.5	0.762	0.756	1.494
O43822-2	Isoform Short of Uncharacterized protein C21orf2 OS=Homo sapiens GN=C21orf2 - [CU002_HUMAN]			1.661	0.699	0.708	0.906	0.802	0.662	0.883
P0C2W1	F-box/SPRY domain-containing protein 1 OS=Homo sapiens GN=FBXO45 PE=1 SV=1 - [FBSP1_HUMAN]			1.661	1.682	1.456	1.756	1.462	1.232	1.753
P37837	Transaldolase OS=Homo sapiens GN=TALDO1 PE=1 SV=2 - [TALDO_HUMAN]	1.779	1.18	1.66	1.115	0.899	1.776	0.804	0.745	1.835
P49902	Cytosolic purine 5'-nucleotidase OS=Homo sapiens GN=NT5C2 PE=1 SV=1 - [5NTC_HUMAN]	1.712	1.056	1.66	0.94	1.044	2.008	0.96	1.085	2.233
Q00169	Phosphatidylinositol transfer protein alpha isoform OS=Homo sapiens GN=PITPNA PE=1 SV=2 - [PIPNA_HUMAN]	1.623	0.919	1.66	0.868	0.695	1.353	0.753	0.667	1.185
Q01813	6-phosphofructokinase type C OS=Homo sapiens GN=PFKP PE=1 SV=2 - [K6PP_HUMAN]	1.622	1.084	1.66	0.851	0.724	1.263	0.581	0.547	1.048
Q92688-2	Isoform 2 of Acidic leucine-rich nuclear phosphoprotein 32 family member B OS=Homo sapiens GN=ANP32B - [AN32B_HUMAN]	1.659	1.282	1.659	0.938	0.771	1.473	0.683	0.675	1.569
O60232	Sjoegren syndrome/scleroderma autoantigen 1 OS=Homo sapiens GN=SSSCA1 PE=1 SV=1 - [SSA27_HUMAN]	1.561	1.145	1.658	1.233	1.03	1.662	0.917	1.092	1.678
Q9C035-4	Isoform Delta of Tripartite motif-containing protein 5 OS=Homo sapiens GN=TRIM5 - [TRIM5_HUMAN]			1.657	1.23	1.065	1.848	1.105	1.302	2.154
P30520	Adenylosuccinate synthetase isozyme 2 OS=Homo sapiens GN=ADSS PE=1 SV=3 - [PURA2_HUMAN]	1.747	1.163	1.656	0.335	0.431	0.893	0.35	0.272	0.721
P07384	Calpain-1 catalytic subunit OS=Homo sapiens GN=CAPN1 PE=1 SV=1 - [CAN1_HUMAN]	1.575	0.898	1.656	0.944	0.878	1.476	0.973	0.829	1.392
Q00796	Sorbitol dehydrogenase OS=Homo sapiens GN=SORD PE=1 SV=4 - [DHSO_HUMAN]	1.78	1.059	1.655	0.551	0.557	0.992	0.558	0.467	0.816
Q9BVJ7	Dual specificity protein phosphatase 23 OS=Homo sapiens GN=DUSP23 PE=1 SV=1 - [DUS23_HUMAN]	1.736	1.208	1.655	0.662	0.663	1.212	0.52	0.474	1.004
Q5TGL8	PX domain-containing protein 1 OS=Homo sapiens GN=PXDC1 PE=2 SV=3 - [PXDC1_HUMAN]	1.419	0.967	1.655	0.541	0.609	0.963	0.496	0.411	0.771
P46109	Crk-like protein OS=Homo sapiens GN=CRKL PE=1 SV=1 - [CRKL_HUMAN]	1.626	1.056	1.654	0.621	0.706	1.294	0.542	0.576	1.063
P00813	Adenosine deaminase OS=Homo sapiens GN=ADA PE=1 SV=3 - [ADA_HUMAN]	2.249	1.174	1.653	0.91	0.692	1.29	0.735	0.555	1.025
Q86UU1-2	Isoform 2 of Pleckstrin homology-like domain family B member 1 OS=Homo sapiens GN=PHLDB1 - [PHLB1_HUMAN]	1.714	0.957	1.653	1.018	1.002	1.415	0.845	0.788	1.492
Q9Y608-4	Isoform 4 of Leucine-rich repeat flightless-interacting protein 2 OS=Homo sapiens GN=LRRFIP2 - [LRRF2_HUMAN]	1.681	1.002	1.653	0.829	0.762	1.33	0.71	0.595	1.138
Q5R3I4	Tetratricopeptide repeat protein 38 OS=Homo sapiens GN=TTC38 PE=1 SV=1 - [TTC38_HUMAN]	1.61	1.094	1.653	0.513	0.41	1.078	0.449	0.263	0.802
Q16763	Ubiquitin-conjugating enzyme E2 S OS=Homo sapiens GN=UBE2S PE=1 SV=2 - [UBE2S_HUMAN]	1.534	1.061	1.653	0.668	0.769	1.288	0.55	0.445	1.076
P27816-6	Isoform 6 of Microtubule-associated protein 4 OS=Homo sapiens GN=MAP4 - [MAP4_HUMAN]	1.514	1.146	1.653	0.78	0.881	1.409	0.861	0.868	1.21
Q9HBI1	Beta-parvin OS=Homo sapiens GN=PARVB PE=1 SV=1 - [PARVB_HUMAN]	1.461	1.03	1.653	0.691	0.767	1.339	0.847	0.893	1.084
P48637	Glutathione synthetase OS=Homo sapiens GN=GSS PE=1 SV=1 - [GSHB_HUMAN]	1.811	1.2	1.652	0.618	0.583	1.204	0.445	0.413	1.093
P48163	NADP-dependent malic enzyme OS=Homo sapiens GN=ME1 PE=1 SV=1 - [MAOX_HUMAN]	1.733	1.034	1.652	0.94	0.958	1.7	0.73	0.697	1.153
P78330	Phosphoserine phosphatase OS=Homo sapiens GN=PSPH PE=1 SV=2 - [SERB_HUMAN]	1.685	1.055	1.652	1.106	1.115	2.297	0.919	0.885	2.458
Q9P2X3-2	Isoform 2 of Protein IMPACT OS=Homo sapiens GN=IMPACT - [IMPCT_HUMAN]	1.594	0.849	1.652	0.814	0.633	1.198	0.64	0.561	1.321
O95236-2	Isoform 2 of Apolipoprotein L3 OS=Homo sapiens GN=APOL3 - [APOL3_HUMAN]			1.652	0.555	1.205	1.418	17.019	20.719	0.743
Q9BYG5	Partitioning defective 6 homolog beta OS=Homo sapiens GN=PARD6B PE=1 SV=1 - [PAR6B_HUMAN]			1.652	0.891	0.964	1.548	0.805	0.668	1.758
O95372	Acyl-protein thioesterase 2 OS=Homo sapiens GN=LYPLA2 PE=1 SV=1 - [LYPA2_HUMAN]	1.774	1.156	1.651	1.028	0.833	1.563	1.128	0.751	1.833
P14618	Pyruvate kinase isozymes M1/M2 OS=Homo sapiens GN=PKM2 PE=1 SV=4 - [KPYM_HUMAN]	1.301	0.879	1.651	0.78	0.803	1.318	0.902	0.772	1.347
Q8IX04-5	Isoform 5 of Ubiquitin-conjugating enzyme E2 variant 3 OS=Homo sapiens GN=UEVLD - [UEVLD_HUMAN]			1.651	1.289	0.925	2.069	1.036	1.147	1.998
Q9Y297-2	Isoform 2 of F-box/WD repeat-containing protein 1A OS=Homo sapiens GN=BTRC - [FBW1A_HUMAN]			1.65	1.447	2.018	1.304	1.662	2.278	1.563
Q9ULX3	RNA-binding protein NOB1 OS=Homo sapiens GN=NOB1 PE=1 SV=1 - [NOB1_HUMAN]	1.449	0.965	1.649	1.105	1.124	1.248	0.938	1.131	1.575
Q9H467	CUE domain-containing protein 2 OS=Homo sapiens GN=CUEDC2 PE=1 SV=1 - [CUED2_HUMAN]			1.649	0.939	0.897	1.493	0.84	0.789	1.537
Q16719	Kynureninase OS=Homo sapiens GN=KYNU PE=1 SV=1 - [KYNU_HUMAN]	1.776	0.827	1.647	0.783	0.677	1.117	0.593	0.669	1.115
